# Supplementary material for: Agri-environmental policies have reduced cropland degradation globally
Source: Nat Food. 2026 May 18;7(6):527–38. doi: 10.1038/s43016-026-01359-4 (PMC13290496; doi:10.1038/s43016-026-01359-4)
Supplement: Supplementary file 3 — Source data for Supplementary Figs. 1–9. [file 43016_2026_1359_MOESM3_ESM.xlsx]

## Sheet: SI_fig_1
y	x	fitted	figure
6	0.882071	24.8931	A
4	0.350329	24.8931	A
5	0.100954	24.8931	A
27	0.16326	24.8931	A
40	0.200765	24.8931	A
14	0.578809	24.8931	A
2	0	24.8931	A
7	0.287122	24.8931	A
88	0.0679627	24.8931	A
80	0.698991	24.8931	A
6	0.0784099	24.8931	A
4	0.420125	24.8931	A
28	1.68159	24.8931	A
15	0.0236959	24.8931	A
19	0	24.8931	A
49	0	24.8931	A
16	0.62007	24.8931	A
11	0.0243996	24.8931	A
9	0	24.8931	A
48	0.353291	24.8931	A
10	0.0387126	24.8931	A
21	1.22894	24.8931	A
1	0	24.8931	A
9	0.187139	24.8931	A
10	0.14367	24.8931	A
3	0	24.8931	A
9	0.0173847	24.8931	A
8	0	24.8931	A
20	0.144475	24.8931	A
6	0	24.8931	A
49	0.707494	24.8931	A
25	0.19527	24.8931	A
3	0	24.8931	A
64	0.782458	24.8931	A
5	0	24.8931	A
20	0.154933	24.8931	A
43	0	24.8931	A
8	0.0959876	24.8931	A
43	0.803188	24.8931	A
6	0.451483	24.8931	A
3	0	24.8931	A
16	0.214287	24.8931	A
29	0.0152351	24.8931	A
23	1.39601	24.8931	A
1	0	24.8931	A
26	0.438196	24.8931	A
36	1.46198	24.8931	A
2	0	24.8931	A
4	0	24.8931	A
55	0.634896	24.8931	A
7	0	24.8931	A
3	0	24.8931	A
96	0.91709	24.8931	A
59	1.51661	24.8931	A
16	0.498967	24.8931	A
2	0	24.8931	A
9	0	24.8931	A
2	0.0064391	24.8931	A
1	0	24.8931	A
21	0.150529	24.8931	A
37	0.130037	24.8931	A
21	0.972371	24.8931	A
34	0.262404	24.8931	A
38	0	24.8931	A
6	0.307163	24.8931	A
2	0.972409	24.8931	A
4	0.213758	24.8931	A
11	0	24.8931	A
18	0.0951549	24.8931	A
46	0.231826	24.8931	A
35	0.288565	24.8931	A
1	0	24.8931	A
66	0.194239	24.8931	A
6	0.0368757	24.8931	A
31	0.271608	24.8931	A
12	0	24.8931	A
22	0.0356852	24.8931	A
17	0.891333	24.8931	A
7	0.824719	24.8931	A
16	0.0768346	24.8931	A
17	1.38785	24.8931	A
15	0	24.8931	A
10	0	24.8931	A
13	1.16731	24.8931	A
3	0	24.8931	A
2	0	24.8931	A
30	0.313475	24.8931	A
10	0.284859	24.8931	A
15	0	24.8931	A
37	0	24.8931	A
9	1.04531	24.8931	A
14	0	24.8931	A
3	0	24.8931	A
15	0	24.8931	A
3	0	24.8931	A
8	0.217745	24.8931	A
19	0.102452	24.8931	A
14	0	24.8931	A
5	0	24.8931	A
11	0	24.8931	A
35	0.969077	24.8931	A
20	1.05265	24.8931	A
4	0.104312	24.8931	A
1	0	24.8931	A
32	0.111006	24.8931	A
3	0	24.8931	A
17	0	24.8931	A
76	0	24.8931	A
23	0	24.8931	A
25	0.767019	24.8931	A
29	0.428159	24.8931	A
88	1.02152	24.8931	A
19	0.513284	24.8931	A
2	0	24.8931	A
7	0.0857337	24.8931	A
51	0.32351	24.8931	A
13	0.978563	24.8931	A
30	0	24.8931	A
5	0	24.8931	A
3	0	24.8931	A
39	0.58992	24.8931	A
12	0.570925	24.8931	A
12	1.05667	24.8931	A
7	0	24.8931	A
1	1.08305	24.8931	A
0	0.182507	24.8931	A
39	1.53135	24.8931	A
5	0	24.8931	A
7	0.633642	24.8931	A
10	0	24.8931	A
75	0.85446	24.8931	A
9	0.0749175	24.8931	A
9	0	24.8931	A
8	0	24.8931	A
7	0.335126	24.8931	A
8	0.198951	24.8931	A
59	0.59821	24.8931	A
10	0	24.8931	A
12	0.00828138	24.8931	A
14	0.115282	24.8931	A
62	1.38383	24.8931	A
28	0.341225	24.8931	A
48	0	24.8931	A
28	0.158377	24.8931	A
16	0.0368207	24.8931	A
18	0.0243169	24.8931	A
26	0	24.8931	A
46	0	24.8931	A
12	0.320088	24.8931	A
3	0	24.8931	A
3	0.447618	24.8931	A
19	0.054991	24.8931	A
10	0	24.8931	A
6	1.00316	33.8078	B
4	-1.46392	14.7618	B
5	-0.641317	21.7299	B
27	-1.07049	18.1715	B
40	-0.663415	21.5508	B
14	-0.599923	22.0642	B
2	1.24336	35.3653	B
7	-1.29963	16.2028	B
88	-0.357601	23.9899	B
80	1.67676	38.0422	B
6	0.205418	28.2572	B
4	0.880285	32.9907	B
28	1.44426	36.6275	B
15	-1.10831	17.8499	B
19	-0.161052	25.5125	B
49	-0.405387	23.6144	B
16	-0.665208	21.5363	B
11	-1.20704	17.0042	B
9	-0.58412	22.1915	B
48	-0.441013	23.3331	B
10	1.04331	34.0718	B
21	-0.205403	25.172	B
1	0.569336	30.8614	B
9	-1.19228	17.1311	B
10	-1.17918	17.2437	B
3	-1.40568	15.2755	B
9	-1.19316	17.1235	B
8	-1.4306	15.056	B
20	1.29798	35.7121	B
6	-1.14765	17.514	B
49	-0.312795	24.3401	B
25	0.553724	30.7521	B
3	-1.16516	17.364	B
64	2.31272	41.6598	B
5	-0.590495	22.1402	B
20	-0.776063	20.6308	B
43	-0.675465	21.453	B
8	-0.597924	22.0804	B
43	1.56805	37.3869	B
6	-1.37687	15.5284	B
18	1.1141	34.5337	B
3	-0.661551	21.5659	B
16	-0.462276	23.1647	B
29	-0.616858	21.9277	B
23	0.412783	29.7559	B
1	0.929899	33.3223	B
26	2.25954	41.3714	B
36	1.33838	35.9669	B
2	-0.576553	22.2523	B
4	-0.819004	20.2771	B
55	0.105201	27.5188	B
7	-0.145412	25.6321	B
3			B
96	1.80869	38.8231	B
59	0.10349	27.5061	B
16	-0.736068	20.9588	B
2	-1.04296	18.4048	B
9	-0.485426	22.9808	B
2	-0.27692	24.6192	B
1	-1.29823	16.215	B
21	-0.85585	19.9722	B
37	0.0910924	27.4141	B
21	0.355233	29.3439	B
34	-0.697535	21.2734	B
38	-0.402115	23.6402	B
6	-0.682656	21.3945	B
2	0.884441	33.0186	B
4	-0.851731	20.0064	B
11	-1.38496	15.4574	B
18	0.169463	27.9933	B
46	-0.974559	18.9815	B
35	-1.14626	17.5259	B
1	-1.39226	15.3934	B
66	0.487707	30.2878	B
6	0.167399	27.9781	B
31	-0.884204	19.7368	B
12	-1.05152	18.3324	B
22	-0.866815	19.8812	B
17	0.305821	28.9877	B
7	0.397689	29.6481	B
16	-0.828882	20.1955	B
17	0.220283	28.3659	B
15	1.64748	37.8667	B
10	0.00412439	26.7648	B
13	1.97708	39.7965	B
3	-1.25314	16.6062	B
2	0.56069	30.8009	B
30	-0.75275	20.8222	B
10	-0.489049	22.952	B
15	-0.621275	21.892	B
37	-0.206845	25.1609	B
9	-0.34445	24.0929	B
14	-0.680712	21.4103	B
3	1.67693	38.0433	B
15	-0.33729	24.1489	B
3	-0.657853	21.5959	B
8	0.37407	29.4791	B
19	0.176331	28.0438	B
14	-0.631364	21.8105	B
5	-0.728805	21.0182	B
11	-1.1716	17.3087	B
35	1.99997	39.9269	B
20	2.09065	40.4385	B
4	-0.70407	21.2201	B
1	-0.126183	25.7789	B
32	-0.789701	20.5187	B
3	-1.5391	14.0941	B
17	-1.02824	18.5293	B
76	-0.394215	23.7024	B
23	-0.931344	19.3437	B
25	0.516498	30.4908	B
29	-0.409544	23.5817	B
88	0.981174	33.6626	B
19	-0.976382	18.9662	B
2	-1.29535	16.2401	B
7	0.859542	32.8514	B
51	-0.433501	23.3925	B
13	-0.27616	24.6251	B
30	0.151799	27.8633	B
5	0.00602758	26.7791	B
3	0.814113	32.545	B
39	0.105145	27.5184	B
12	-0.178837	25.3762	B
12	0.869156	32.916	B
7	-0.817104	20.2928	B
1	1.18415	34.9863	B
0	-1.63777	13.21	B
39	0.998112	33.7745	B
5	-1.33615	15.8847	B
7	2.16277	40.8401	B
10	-1.20294	17.0394	B
75	2.0477	40.1971	B
9	-0.381704	23.8008	B
9	-1.22915	16.8135	B
8	-0.882392	19.7518	B
7	-0.0685254	26.2171	B
8	-0.553682	22.4359	B
59	-0.1173	25.8466	B
10	-1.31282	16.088	B
12	-0.573784	22.2745	B
14	-0.97793	18.9532	B
62	1.78659	38.6933	B
28	-0.957154	19.1276	B
48	1.40624	36.3915	B
28	-0.235131	24.9428	B
16	1.21536	35.1865	B
18	-1.1498	17.4956	B
26	-1.21627	16.9246	B
46	-0.572707	22.2832	B
12	0.298671	28.936	B
3	-0.153707	25.5687	B
3	-1.2403	16.7172	B
19	-0.52788	22.6424	B
10	-1.313	16.0865	B
6	1.07448	36.6866	C
4	-1.44261	7.91962	C
5	-0.529664	23.3089	C
27	-0.581382	22.5878	C
40	-0.297273	26.3256	C
14	-0.199481	27.4858	C
2	1.58384	37.2917	C
7	-1.11126	14.1572	C
88	-0.0817306	28.7969	C
80	1.66783	37.2228	C
6	0.408329	33.2456	C
4	0.433001	33.4266	C
28	1.5577	37.3034	C
15	-0.776255	19.7082	C
19	-0.239926	27.0138	C
49	-0.709773	20.7195	C
16	-0.535696	23.2258	C
11	-1.36411	9.46463	C
9	-0.554242	22.9685	C
48	-0.868454	18.2563	C
10	0.431015	33.4122	C
21	0.00325074	29.6848	C
1	0.921565	36.1623	C
9	-1.27247	11.2154	C
10	-0.825757	18.9358	C
3	-1.38803	8.99821	C
9	-1.1948	12.6548	C
8	-1.64246	3.79846	C
20	1.02518	36.5349	C
6	-0.871989	18.1995	C
49	-0.13599	28.2044	C
25	0.278189	32.2227	C
3	-1.54954	5.74826	C
64	2.01284	36.4391	C
5	-0.913757	17.5217	C
20	-0.495854	23.7705	C
43	-0.633159	21.8478	C
8	-0.449925	24.3852	C
43	1.47238	37.3093	C
6	-1.20034	12.5534	C
18	1.01072	36.4872	C
3	-1.41511	8.46573	C
16	-0.302682	26.2596	C
29	-0.696071	20.9242	C
23	0.921781	36.1631	C
1	1.03223	36.5576	C
26	2.07117	36.227	C
36	1.47969	37.3108	C
2	-0.70765	20.7513	C
4	-0.78308	19.6027	C
55	0.19459	31.5052	C
7	-0.162072	27.9125	C
3			C
96	1.55714	37.3036	C
59	0.465108	33.656	C
16	-0.700249	20.8619	C
2	-1.07239	14.8403	C
9	-0.204107	27.4324	C
2	-0.802873	19.2949	C
1	-1.68869	2.80661	C
21	-0.667794	21.3427	C
37	0.500249	33.899	C
21	0.665588	34.9304	C
34	-0.239199	27.0224	C
38	-0.0150213	29.498	C
6	-0.537443	23.2016	C
2	1.22755	37.053	C
4	-0.994839	16.1724	C
11	-1.37408	9.27064	C
18	0.0998269	30.6346	C
46	-0.549413	23.0357	C
35	-0.726885	20.4621	C
1	-1.76893	1.05059	C
66	1.02163	36.5233	C
6	-0.0123681	29.5253	C
31	-0.431229	24.6313	C
12	-0.795216	19.4143	C
22	-0.342044	25.7729	C
17	0.724123	35.2512	C
7	0.781509	35.5432	C
16	-1.34581	9.81872	C
17	0.724906	35.2554	C
15	1.70861	37.1722	C
10	-0.510913	23.5659	C
13	1.72485	37.1489	C
3	-1.29446	10.8004	C
2	1.15891	36.9083	C
30	-0.620508	22.0303	C
10	-0.403468	24.9924	C
15	-0.673806	21.2542	C
37	0.0959319	30.5975	C
9	-0.190147	27.5932	C
14	-0.89841	17.7721	C
3	1.86378	36.8766	C
15	-0.227873	27.1556	C
3	-0.753988	20.0503	C
8	0.261765	32.0855	C
19	1.00438	36.4659	C
14	-0.681596	21.1391	C
5	-0.761878	19.9295	C
11	-1.05078	15.2157	C
35	1.83659	36.9401	C
20	1.87214	36.856	C
4	-0.882503	18.03	C
1	-0.258663	26.7914	C
32	-0.832617	18.8275	C
3	-2.09191	-6.45769	C
17	-0.868526	18.2551	C
76	-0.374627	25.3621	C
23	-0.650287	21.599	C
25	0.536534	34.1412	C
29	0.120183	30.8267	C
88	1.06497	36.6586	C
19	-0.678049	21.1915	C
2	-1.32686	10.1832	C
7	0.700922	35.1268	C
51	-0.199483	27.4858	C
13	-0.165868	27.8697	C
30	-0.300515	26.2861	C
5	-0.0553793	29.0775	C
3	0.808524	35.673	C
39	0.290975	32.3283	C
12	-0.354293	25.6193	C
12	0.982856	36.3915	C
7	-1.2438	11.7514	C
1	1.59297	37.2865	C
0	-2.12846	-7.3518	C
39	1.15778	36.9057	C
5	-1.36542	9.43926	C
7	1.84824	36.9135	C
10	-1.15725	13.3359	C
75	1.95582	36.6242	C
9	0.229303	31.8088	C
9	-1.04982	15.2321	C
8	-1.25818	11.4832	C
7	0.169458	31.2802	C
8	-1.04311	15.348	C
59	0.153408	31.1343	C
10	-1.21388	12.305	C
12	-0.614586	22.1154	C
14	-0.573497	22.699	C
62	1.60906	37.276	C
28	-0.624255	21.9764	C
48	1.53573	37.3096	C
28	-0.680518	21.155	C
16	0.501657	33.9086	C
18	-0.876096	18.1333	C
26	-1.18507	12.8321	C
46	-0.181606	27.6909	C
12	0.190601	31.4697	C
3	-0.581181	22.5907	C
3	-1.34576	9.81981	C
19	-0.774646	19.7331	C
10	-1.26198	11.4122	C
6	0.765579	33.827	D
4	-1.4556	10.6703	D
5	-0.95541	16.9057	D
27	-0.452202	22.58	D
40	0.0540919	27.6831	D
14	0.20403	29.0777	D
2	1.30358	37.6757	D
7	-1.06389	15.6037	D
88	-0.616145	20.7973	D
80	1.49917	38.9047	D
6	0.658177	32.9765	D
4	0.664623	33.0283	D
28	1.28329	37.543	D
15	-0.940135	17.0868	D
19	-0.312979	24.0439	D
49	-0.240101	24.7918	D
16	-0.742163	19.3836	D
11	-1.68331	7.6351	D
9	-0.491586	22.1576	D
48	-1.17985	14.1812	D
10	-0.682607	20.0564	D
21	0.596352	32.4745	D
1	0.935105	35.1138	D
9	-1.05912	15.6616	D
10	-0.471794	22.3703	D
3	-1.10541	15.0981	D
9	-1.25099	13.2927	D
8	-1.48436	10.2937	D
20	1.36762	38.0881	D
6	-0.857708	18.0544	D
49	0.195523	29	D
25	0.563611	32.2049	D
3	-1.25687	13.2187	D
64	1.74743	40.3341	D
5	-0.708059	19.7699	D
20	-0.139462	25.804	D
43	-0.923219	17.2867	D
8	-0.506055	22.0014	D
43	1.66695	39.8867	D
6	-1.53981	9.56214	D
18	1.42535	38.4515	D
3	-1.9619	3.75436	D
16	0.0442499	27.5897	D
29	-1.04161	15.8734	D
23	1.1219	36.4527	D
1	1.12041	36.4424	D
26	1.77898	40.5053	D
36	1.17488	36.8174	D
2	-0.511628	21.9412	D
4	-0.495271	22.1178	D
55	0.362577	30.4944	D
7	-0.122606	25.9712	D
3			D
96	1.59383	39.467	D
59	0.637568	32.8101	D
16	-0.286594	24.3161	D
2	-0.995298	16.4302	D
9	-0.512021	21.9369	D
2	-0.357957	23.576	D
1	-1.10172	15.1432	D
21	-0.408241	23.0472	D
37	0.371224	30.5699	D
21	0.928707	35.0664	D
34	-0.284044	24.3423	D
38	-0.332925	23.837	D
6	-1.43436	10.9471	D
2	1.12922	36.5035	D
4	-0.685513	20.0238	D
11	-1.29358	12.7549	D
18	0.185909	28.912	D
46	-0.29858	24.1926	D
35	-0.40409	23.0911	D
1	-2.30905	-1.33882	D
66	0.910693	34.9327	D
6	0.125738	28.3561	D
31	-0.251615	24.6745	D
12	-1.02755	16.043	D
22	-0.295826	24.221	D
17	0.999561	35.5852	D
7	1.04984	35.946	D
16	-1.21026	13.8028	D
17	0.933764	35.1039	D
15	1.50256	38.9252	D
10	-0.544444	21.5848	D
13	1.73187	40.2488	D
3	-1.70698	7.31252	D
2	1.33565	37.8834	D
30	-0.179782	25.4013	D
10	-0.255296	24.6369	D
15	-0.641881	20.5116	D
37	0.0900465	28.0224	D
9	0.171163	28.7765	D
14	-0.525517	21.7907	D
3	1.24109	37.2638	D
15	-0.157299	25.6263	D
3	-0.60461	20.9248	D
8	0.494048	31.6239	D
19	0.558383	32.1617	D
14	-0.56554	21.3544	D
5	-0.648598	20.4368	D
11	-0.90331	17.521	D
35	1.80723	40.6565	D
20	1.51286	38.9873	D
4	-0.690001	19.9734	D
1	-0.60401	20.9314	D
32	-0.463944	22.4544	D
3	-1.77872	6.32677	D
17	-0.416307	22.9618	D
76	0.321253	30.1308	D
23	-0.688965	19.985	D
25	0.870488	34.6313	D
29	0.426161	31.0458	D
88	0.956129	35.2686	D
19	-0.603525	20.9368	D
2	-1.1541	14.4998	D
7	0.497053	31.6492	D
51	-0.218909	25.007	D
13	0.419987	30.9926	D
30	-0.361134	23.5427	D
5	0.0383688	27.5337	D
3	0.852233	34.4932	D
39	0.415406	30.9532	D
12	-0.252829	24.6621	D
12	0.760209	33.7851	D
7	-0.98105	16.6005	D
1	0.48219	31.5237	D
0	-2.22298	-0.0493491	D
39	1.08055	36.1635	D
5	-1.42065	11.1252	D
7	1.69665	40.0536	D
10	-1.36734	11.8137	D
75	1.67448	39.9293	D
9	0.152674	28.606	D
9	-1.09249	15.2558	D
8	-0.847537	18.1727	D
7	-0.172874	25.4706	D
8	-1.08614	15.3332	D
59	0.215972	29.1865	D
10	-1.97955	3.50233	D
12	-0.505922	22.0029	D
14	-0.251931	24.6713	D
62	1.71598	40.1611	D
28	-0.460565	22.4906	D
48	1.46557	38.7	D
28	-0.313824	24.0351	D
16	0.555035	32.1339	D
18	-1.50311	10.0471	D
26	-1.51549	9.88394	D
46	-0.563318	21.3787	D
12	0.14844	28.5668	D
3	-0.361622	23.5376	D
3	-1.00268	16.3418	D
19	-0.567002	21.3384	D
10	-1.81359	5.84326	D

## Sheet: SI_2_Lesotho_SA
countryPairID	Country	more_policies	distance_border	log_residualx100
92135	Lesotho	0	-12.4578	-11.0781
92135	Lesotho	0	-25.5806	-20.9056
92135	Lesotho	0	-14.8858	-17.0047
92135	Lesotho	0	-18.4211	-8.35471
92135	Lesotho	0	-24.3371	-25.6276
92135	Lesotho	0	-9.378	7.06587
92135	Lesotho	0	-16.8327	-28.4121
92135	Lesotho	0	-17.9588	-33.227
92135	Lesotho	0	-12.4578	-14.0269
92135	Lesotho	0	-12.7852	-33.8203
92135	Lesotho	0	-9.99202	-9.09746
92135	Lesotho	0	-14.858	-21.1478
92135	Lesotho	0	-6.21308	-6.45368
92135	Lesotho	0	-18.2269	-20.7631
92135	Lesotho	0	-17.3034	-18.3417
92135	Lesotho	0	-9.00149	-15.1485
92135	Lesotho	0	-28.6919	-26.6614
92135	Lesotho	0	-7.73857	-24.3988
92135	Lesotho	0	-22.6561	-28.86
92135	Lesotho	0	-8.65535	-26.1704
92135	Lesotho	0	-26.0445	-29.37
92135	Lesotho	0	-20.928	-27.8166
92135	Lesotho	0	-11.0846	-11.9526
92135	Lesotho	0	-27.1005	-3.09115
92135	Lesotho	0	-15.9611	-18.5398
92135	Lesotho	0	-27.5903	-14.578
92135	Lesotho	0	-16.2074	-23.8122
92135	Lesotho	0	-8.53416	-17.2987
92135	Lesotho	0	-10.3151	-23.5098
92135	Lesotho	0	-12.1406	-38.3944
92135	Lesotho	0	-2.81025	-0.896631
92135	Lesotho	0	-5.53767	-26.0118
92135	Lesotho	0	-23.663	-31.7196
92135	Lesotho	0	-8.53416	-28.3587
92135	Lesotho	0	-13.6234	-7.90011
92135	Lesotho	0	-3.20468	-8.53259
92135	Lesotho	0	-14.0748	5.75877
92135	Lesotho	0	-7.10613	-43.9223
92135	Lesotho	0	-4.83756	1.54723
92135	Lesotho	0	-6.07008	-18.5354
92135	Lesotho	0	-12.0453	-23.1494
92135	Lesotho	0	-10.1767	-37.5095
92135	Lesotho	0	-8.85297	-31.9489
92135	Lesotho	0	-26.4385	-8.05529
92135	Lesotho	0	-10.4039	-14.4824
92135	Lesotho	0	-18.2269	-20.4046
92135	Lesotho	0	-19.408	-5.27775
92135	Lesotho	0	-16.2789	-23.9367
92135	Lesotho	0	-22.0341	8.21846
92135	Lesotho	0	-4.1338	-12.8071
92135	Lesotho	0	-28.7928	-24.4501
92135	Lesotho	0	-8.20168	-24.7481
92135	Lesotho	0	-25.9504	-38.2583
92135	Lesotho	0	-8.69075	-41.532
92135	Lesotho	0	-6.48598	-19.5465
92135	Lesotho	0	-10.7715	-20.9906
92135	Lesotho	0	-6.41522	-39.6289
92135	Lesotho	0	-4.86606	-10.6136
92135	Lesotho	0	-12.1904	-39.3401
92135	Lesotho	0	-7.697	-18.2233
92135	Lesotho	0	-12.4578	-18.1626
92135	Lesotho	0	-10.75	-21.6067
92135	Lesotho	0	-17.9439	-33.8792
92135	Lesotho	0	-7.58716	-13.2093
92135	Lesotho	0	-11.2631	-8.44351
92135	Lesotho	0	-22.3304	-13.4309
92135	Lesotho	0	-15.663	-27.7367
92135	Lesotho	0	-9.95121	-12.2946
92135	Lesotho	0	-11.367	-16.0999
92135	Lesotho	0	-19.0113	-33.4148
92135	Lesotho	0	-5.91333	-11.9115
92135	Lesotho	0	-5.35062	7.64603
92135	Lesotho	0	-11.9667	-46.7117
92135	Lesotho	0	-14.7121	-13.6776
92135	Lesotho	0	-17.2366	-26.7249
92135	Lesotho	0	-19.6384	-23.6309
92135	Lesotho	0	-9.78887	-23.9462
92135	Lesotho	0	-13.4804	1.16124
92135	Lesotho	0	-3.00089	-28.0962
92135	Lesotho	0	-10.8999	-2.97485
92135	Lesotho	0	-23.4906	-48.8279
92135	Lesotho	0	-8.21472	-25.3112
92135	Lesotho	0	-12.5478	-12.5697
92135	Lesotho	0	-25.4726	-21.3375
92135	Lesotho	0	-5.14108	-15.1345
92135	Lesotho	0	-9.70954	-23.9725
92135	Lesotho	0	-2.76801	-19.7738
92135	Lesotho	0	-12.84	-10.3207
92135	Lesotho	0	-3.21688	-38.1499
92135	Lesotho	0	-21.1399	-24.6356
92135	Lesotho	0	-2.59334	-9.83634
92135	Lesotho	0	-8.65624	-28.8364
92135	Lesotho	0	-21.9636	0.540324
92135	Lesotho	0	-11.2297	-2.50696
92135	Lesotho	0	-15.0035	18.0115
92135	Lesotho	0	-9.43634	-16.8304
92135	Lesotho	0	-16.1709	2.43408
92135	Lesotho	0	-5.33602	-27.5931
92135	Lesotho	0	-25.5806	-5.96054
92135	Lesotho	0	-3.03475	-22.3665
92135	Lesotho	0	-26.8061	-43.2047
92135	Lesotho	0	-25.7063	-3.75461
92135	Lesotho	0	-20.9129	-36.7836
92135	Lesotho	0	-7.12498	-30.2008
92135	Lesotho	0	-8.94961	-30.5216
92135	Lesotho	0	-12.9723	-8.66661
92135	Lesotho	0	-15.4699	-26.9558
92135	Lesotho	0	-22.6151	-24.7023
92135	Lesotho	0	-25.4869	-52.8016
92135	Lesotho	0	-11.6206	-30.6806
92135	Lesotho	0	-10.1349	-17.2416
92135	Lesotho	0	-9.64612	-10.6846
92135	Lesotho	0	-5.63962	-8.61506
92135	Lesotho	0	-23.0263	-11.366
92135	Lesotho	0	-17.8799	-25.3368
92135	Lesotho	0	-24.8923	-24.6571
92135	Lesotho	0	-16.2074	-17.806
92135	Lesotho	0	-10.6959	-19.0557
92135	Lesotho	0	-25.2625	-11.4665
92135	Lesotho	0	-3.45299	-22.8276
92135	Lesotho	0	-5.63962	-25.013
92135	Lesotho	0	-11.367	-14.132
92135	Lesotho	0	-15.4134	-24.9732
92135	Lesotho	0	-7.88548	-24.3902
92135	Lesotho	0	-26.8061	-39.6745
92135	Lesotho	0	-12.5478	-2.07594
92135	Lesotho	0	-16.2789	-30.0327
92135	Lesotho	0	-1.28428	-31.9943
92135	Lesotho	0	-10.9762	-9.07259
92135	Lesotho	0	-20.8371	-4.51406
92135	Lesotho	0	-7.99206	-8.42272
92135	Lesotho	0	-15.6018	-7.69987
92135	Lesotho	0	-18.4139	-37.1137
92135	Lesotho	0	-10.7715	6.78474
92135	Lesotho	0	-19.6864	-16.0218
92135	Lesotho	0	-9.20356	-30.3348
92135	Lesotho	0	-20.7778	-2.95778
92135	Lesotho	0	-12.4599	-17.2062
92135	Lesotho	0	-6.19824	-18.5132
92135	Lesotho	0	-15.8584	-22.4835
92135	Lesotho	0	-7.2979	5.84214
92135	Lesotho	0	-11.9809	12.9217
92135	Lesotho	0	-14.9705	8.65716
92135	Lesotho	0	-22.2308	-34.5837
92135	Lesotho	0	-10.2603	-26.023
92135	Lesotho	0	-15.3075	-5.85077
92135	Lesotho	0	-5.91333	0.569851
92135	Lesotho	0	-1.26942	20.0264
92135	Lesotho	0	-12.84	-47.6494
92135	Lesotho	0	-8.9251	-27.422
92135	Lesotho	0	-15.663	-62.3832
92135	Lesotho	0	-21.0865	-21.9253
92135	Lesotho	0	-10.2091	-25.4298
92135	Lesotho	0	-22.382	-18.3275
92135	Lesotho	0	-8.69075	-17.7116
92135	Lesotho	0	-18.9207	-23.2048
92135	Lesotho	0	-8.65535	-24.4256
92135	Lesotho	0	-21.1211	-14.648
92135	Lesotho	0	-15.9611	-29.4982
92135	Lesotho	0	-5.93017	0.0856995
92135	Lesotho	0	-12.0753	-18.241
92135	Lesotho	0	-24.9983	1.08049
92135	Lesotho	0	-5.93017	-11.9013
92135	Lesotho	0	-14.0767	-10.6436
92135	Lesotho	0	-19.3317	-18.0666
92135	Lesotho	0	-15.0678	-34.2872
92135	Lesotho	0	-12.7852	-15.1693
92135	Lesotho	0	-17.514	-37.585
92135	Lesotho	0	-6.19901	-22.2777
92135	Lesotho	0	-13.8345	-12.8012
92135	Lesotho	0	-6.48609	-41.6295
92135	Lesotho	0	-5.80768	-17.3835
92135	Lesotho	0	-13.6285	-24.9061
92135	Lesotho	0	-17.8928	-21.3293
92135	Lesotho	0	-22.7831	-6.36204
92135	Lesotho	0	-2.3925	-23.2579
92135	Lesotho	0	-15.4699	-15.8644
92135	Lesotho	0	-18.6406	-39.6247
92135	Lesotho	0	-7.29696	-24.0533
92135	Lesotho	0	-7.90576	-30.8876
92135	Lesotho	0	-8.75212	-17.3232
92135	Lesotho	0	-7.00397	-22.8428
92135	Lesotho	0	-29.367	6.13565
92135	Lesotho	0	-11.7991	-17.6072
92135	Lesotho	0	-14.2279	-11.7182
92135	Lesotho	0	-19.3051	-33.7915
92135	Lesotho	0	-13.182	-17.6356
92135	Lesotho	0	-17.2538	-22.1994
92135	Lesotho	0	-4.85042	-28.6162
92135	Lesotho	0	-6.74737	-10.887
92135	Lesotho	0	-15.1007	-14.7906
92135	Lesotho	0	-2.15017	-18.1757
92135	Lesotho	0	-18.6546	-40.0044
92135	Lesotho	0	-22.2308	0.0259609
92135	Lesotho	0	-18.8951	5.48652
92135	Lesotho	0	-26.3553	-3.92809
92135	Lesotho	0	-22.0641	-15.1314
92135	Lesotho	0	-4.63503	-18.0951
92135	Lesotho	0	-7.2883	-16.1421
92135	Lesotho	0	-3.00089	-21.3123
92135	Lesotho	0	-12.5478	-23.948
92135	Lesotho	0	-2.76801	-7.13456
92135	Lesotho	0	-14.672	-13.937
92135	Lesotho	0	-29.9202	-13.4192
92135	Lesotho	0	-19.3761	-37.8641
92135	Lesotho	0	-9.60939	8.926
92135	Lesotho	0	-15.9448	10.4642
92135	Lesotho	0	-10.7715	-16.7633
92135	Lesotho	0	-15.1007	-21.2092
92135	Lesotho	0	-13.5348	-10.0643
92135	Lesotho	0	-22.382	-11.0051
92135	Lesotho	0	-11.6913	-25.8297
92135	Lesotho	0	-11.6913	-15.6046
92135	Lesotho	0	-14.9186	-32.2268
92135	Lesotho	0	-22.4378	-14.2915
92135	Lesotho	0	-15.7769	-45.2033
92135	Lesotho	0	-10.9495	-19.1075
92135	Lesotho	0	-3.36934	-32.6229
92135	Lesotho	0	-11.0927	-9.20322
92135	Lesotho	0	-11.346	-23.7417
92135	Lesotho	0	-12.9815	-20.8415
92135	Lesotho	0	-2.64405	30.9578
92135	Lesotho	0	-12.1406	-15.5475
92135	Lesotho	0	-2.49876	5.06579
92135	Lesotho	0	-18.9812	-23.952
92135	Lesotho	0	-17.2078	-27.8212
92135	Lesotho	0	-6.48665	-37.1593
92135	Lesotho	0	-10.3344	-55.0016
92135	Lesotho	0	-7.697	-10.4177
92135	Lesotho	0	-8.20168	-15.9846
92135	Lesotho	0	-21.3612	-12.2092
92135	Lesotho	0	-11.6913	-7.19568
92135	Lesotho	0	-14.2061	-31.7539
92135	Lesotho	0	-15.8584	-8.03826
92135	Lesotho	0	-6.1168	-7.49053
92135	Lesotho	0	-15.1988	-11.8506
92135	Lesotho	0	-14.0748	0.749958
92135	Lesotho	0	-12.4578	-8.25681
92135	Lesotho	0	-17.8928	-33.5212
92135	Lesotho	0	-11.2532	-4.69877
92135	Lesotho	0	-6.19824	-29.6007
92135	Lesotho	0	-7.86544	-20.9447
92135	Lesotho	0	-14.9705	-3.60038
92135	Lesotho	0	-6.042	-22.8117
92135	Lesotho	0	-18.7955	-20.6935
92135	Lesotho	0	-27.8619	-23.5121
92135	Lesotho	0	-2.85987	-25.2425
92135	Lesotho	0	-19.6384	-30.5286
92135	Lesotho	0	-15.1988	-23.0955
92135	Lesotho	0	-20.7778	7.70294
92135	Lesotho	0	-9.43634	19.0246
92135	Lesotho	0	-20.3784	-21.9829
92135	Lesotho	0	-26.0445	-23.4094
92135	Lesotho	0	-31.5782	1.33029
92135	Lesotho	0	-10.1395	-31.1433
92135	Lesotho	0	-7.76318	-15.8377
92135	Lesotho	0	-6.45172	-10.5956
92135	Lesotho	0	-28.4971	-11.0364
92135	Lesotho	0	-19.0767	-19.9034
92135	Lesotho	0	-17.2078	-26.2994
92135	Lesotho	0	-11.8097	-11.7826
92135	Lesotho	0	-3.20635	0.335175
92135	Lesotho	0	-18.361	-28.7996
92135	Lesotho	0	-5.29556	-15.929
92135	Lesotho	0	-11.5902	-32.6875
92135	Lesotho	0	-26.0445	-22.8782
92135	Lesotho	0	-6.042	-26.8277
92135	Lesotho	0	-21.2687	-21.4351
92135	Lesotho	0	-5.28696	-31.6658
92135	Lesotho	0	-11.2297	-3.61879
92135	Lesotho	0	-2.39264	-2.14911
92135	Lesotho	0	-25.7063	-0.808265
92135	Lesotho	0	-32.2198	0.63193
92135	Lesotho	0	-21.1399	-6.98688
92135	Lesotho	0	-28.2028	-11.4291
92135	Lesotho	0	-21.9701	-13.0909
92135	Lesotho	0	-21.4334	-24.8141
92135	Lesotho	0	-11.6913	-4.29336
92135	Lesotho	0	-10.3151	-39.5911
92135	Lesotho	0	-28.2641	6.90452
92135	Lesotho	0	-25.7063	-10.2915
92135	Lesotho	0	-23.3322	-20.4
92135	Lesotho	0	-11.8871	-14.5245
92135	Lesotho	0	-25.7063	-5.63897
92135	Lesotho	0	-18.6155	-21.5122
92135	Lesotho	0	-11.9809	-9.05461
92135	Lesotho	0	-22.2308	-0.902783
92135	Lesotho	0	-4.83756	-5.31122
92135	Lesotho	0	-11.5902	-15.8693
92135	Lesotho	0	-12.6117	-13.9245
92135	Lesotho	0	-6.41522	-19.2367
92135	Lesotho	0	-11.6913	-7.98362
92135	Lesotho	0	-19.1743	-22.0319
92135	Lesotho	0	-8.77674	-36.4417
92135	Lesotho	0	-18.7955	-36.6344
92135	Lesotho	0	-22.0341	-0.0533368
92135	Lesotho	0	-3.20468	-10.8859
92135	Lesotho	0	-3.23577	-28.9857
92135	Lesotho	0	-21.1211	-3.1446
92135	Lesotho	0	-3.45299	5.67276
92135	Lesotho	0	-6.19901	-31.7481
92135	Lesotho	0	-15.8699	-40.6922
92135	Lesotho	0	-21.1399	-27.7217
92135	Lesotho	0	-8.69075	-34.7738
92135	Lesotho	0	-5.24971	-28.6076
92135	Lesotho	0	-25.5806	-23.1862
92135	Lesotho	0	-12.6764	-37.4015
92135	Lesotho	0	-22.0625	-25.7808
92135	Lesotho	0	-3.45299	-37.4591
92135	Lesotho	0	-11.367	-2.17166
92135	Lesotho	0	-17.5378	-33.7035
92135	Lesotho	0	-10.9353	-32.0868
92135	Lesotho	0	-3.20468	-31.7465
92135	Lesotho	0	-12.2504	-13.0062
92135	Lesotho	0	-2.15017	-19.9177
92135	Lesotho	0	-4.83756	-2.04092
92135	Lesotho	0	-14.3785	-16.4472
92135	Lesotho	0	-3.90109	20.9956
92135	Lesotho	0	-13.1286	-29.9305
92135	Lesotho	0	-16.5134	-30.1075
92135	Lesotho	0	-8.69075	-26.0663
92135	Lesotho	0	-7.39252	17.736
92135	Lesotho	0	-20.9834	-14.118
92135	Lesotho	0	-8.65535	-19.5086
92135	Lesotho	0	-18.2815	-23.0923
92135	Lesotho	0	-25.9208	-1.32671
92135	Lesotho	0	-22.0625	-19.4089
92135	Lesotho	0	-20.7778	-22.014
92135	Lesotho	0	-10.1371	17.4764
92135	Lesotho	0	-14.8588	-24.2539
92135	Lesotho	0	-13.1286	-24.0923
92135	Lesotho	0	-11.9104	-14.4722
92135	Lesotho	0	-15.7769	-3.90171
92135	Lesotho	0	-15.1988	-10.8612
92135	Lesotho	0	-26.1547	-8.44562
92135	Lesotho	0	-14.672	9.48646
92135	Lesotho	0	-2.07519	2.19067
92135	Lesotho	0	-9.74978	-23.3703
92135	Lesotho	0	-6.5608	-26.2949
92135	Lesotho	0	-7.56659	1.24003
92135	Lesotho	0	-11.897	-16.1045
92135	Lesotho	0	-9.77687	-30.6612
92135	Lesotho	0	-3.69112	-11.2566
92135	Lesotho	0	-12.9815	-18.1913
92135	Lesotho	0	-10.6665	-10.2059
92135	Lesotho	0	-10.9473	-24.7728
92135	Lesotho	0	-27.6754	9.4102
92135	Lesotho	0	-10.4156	-37.7024
92135	Lesotho	0	-13.6083	-7.48421
92135	Lesotho	0	-19.8894	-12.9091
92135	Lesotho	0	-26.8281	-24.9065
92135	Lesotho	0	-13.1364	-6.17124
92135	Lesotho	0	-20.7778	1.53737
92135	Lesotho	0	-22.3304	-23.4464
92135	Lesotho	0	-16.0599	-27.8279
92135	Lesotho	0	-20.9834	-7.17757
92135	Lesotho	0	-8.11934	-10.3361
92135	Lesotho	0	-2.51562	-43.1867
92135	Lesotho	0	-7.86544	-5.45037
92135	Lesotho	0	-15.6924	-47.2947
92135	Lesotho	0	-14.9665	-15.6416
92135	Lesotho	0	-11.6913	-19.9612
92135	Lesotho	0	-10.4156	-20.5257
92135	Lesotho	0	-21.1399	3.71738
92135	Lesotho	0	-6.19824	-32.2223
92135	Lesotho	0	-3.93522	-19.1714
92135	Lesotho	0	-11.367	-21.8024
92135	Lesotho	0	-18.6546	-34.4774
92135	Lesotho	0	-6.51485	-17.3441
92135	Lesotho	0	-2.51562	-18.7183
92135	Lesotho	0	-12.4578	-18.5738
92135	Lesotho	0	-2.72285	-27.03
92135	Lesotho	0	-22.3304	-41.1742
92135	Lesotho	0	-9.18505	-13.35
92135	Lesotho	0	-26.2674	-26.8543
92135	Lesotho	0	-8.90678	-19.6726
92135	Lesotho	0	-23.4963	-17.0991
92135	Lesotho	0	-6.1168	1.0534
92135	Lesotho	0	-8.20468	-21.3483
92135	Lesotho	0	-19.6384	-34.5067
92135	Lesotho	0	-12.4599	-23.6883
92135	Lesotho	0	-3.00089	-17.3498
92135	Lesotho	0	-13.0016	-8.65717
92135	Lesotho	0	-6.07761	-21.5214
92135	Lesotho	0	-16.0485	-26.6613
92135	Lesotho	0	-8.18142	-17.32
92135	Lesotho	0	-12.0453	-13.1874
92135	Lesotho	0	-10.4156	-32.3247
92135	Lesotho	0	-21.5768	-6.62165
92135	Lesotho	0	-25.4726	-13.7963
92135	Lesotho	0	-15.9448	-22.3151
92135	Lesotho	0	-3.89542	-26.5997
92135	Lesotho	0	-10.6959	-21.0134
92135	Lesotho	0	-16.99	-16.9358
92135	Lesotho	0	-8.53416	-19.4373
92135	Lesotho	0	-13.6234	-26.6067
92135	Lesotho	0	-9.20356	-20.3269
92135	Lesotho	0	-26.8061	-37.6003
92135	Lesotho	0	-13.182	-26.6093
92135	Lesotho	0	-13.6234	-17.9679
92135	Lesotho	0	-13.182	-5.53469
92135	Lesotho	0	-9.378	-6.45374
92135	Lesotho	0	-16.2789	-25.3897
92135	Lesotho	0	-19.6384	-47.1773
92135	Lesotho	0	-5.18735	-22.5745
92135	Lesotho	0	-3.89542	4.08885
92135	Lesotho	0	-12.5539	-17.5329
92135	Lesotho	0	-12.2044	-7.78651
92135	Lesotho	0	-20.8371	-19.9654
92135	Lesotho	0	-12.4392	-17.1395
92135	Lesotho	0	-11.9104	-11.7297
92135	Lesotho	0	-10.9495	-23.8678
92135	Lesotho	0	-28.2641	-21.816
92135	Lesotho	0	-9.8478	-48.4768
92135	Lesotho	0	-2.39264	-6.31183
92135	Lesotho	0	-12.4578	-11.4759
92135	Lesotho	0	-18.405	-16.616
92135	Lesotho	0	-8.36936	-17.5764
92135	Lesotho	0	-3.45299	-17.8743
92135	Lesotho	0	-7.697	-27.1449
92135	Lesotho	0	-3.45299	-40.5467
92135	Lesotho	0	-16.7992	-25.704
92135	Lesotho	0	-3.32385	-4.09729
92135	Lesotho	0	-3.89542	-29.2612
92135	Lesotho	0	-8.80859	-26.1861
92135	Lesotho	0	-2.12249	-4.37783
92135	Lesotho	0	-26.6744	-23.7983
92135	Lesotho	0	-17.2173	-34.9116
92135	Lesotho	0	-19.4476	-30.7227
92135	Lesotho	0	-17.2339	-27.5789
92135	Lesotho	0	-8.79301	-47.8617
92135	Lesotho	0	-18.8951	-4.21459
92135	Lesotho	0	-14.4417	-41.6503
92135	Lesotho	0	-11.897	-10.7335
92135	Lesotho	0	-1.28428	-28.3005
92135	Lesotho	0	-22.0625	-24.1353
92135	Lesotho	0	-7.86544	-26.4665
92135	Lesotho	0	-8.43755	-21.2234
92135	Lesotho	0	-3.00089	-0.540674
92135	Lesotho	0	-7.40727	-19.7091
92135	Lesotho	0	-15.8342	-13.1428
92135	Lesotho	0	-21.5337	-11.924
92135	Lesotho	0	-4.3464	-23.0686
92135	Lesotho	0	-15.0821	-17.5279
92135	Lesotho	0	-16.6964	-28.8549
92135	Lesotho	0	-12.9815	1.0089
92135	Lesotho	0	-13.4747	-25.88
92135	Lesotho	0	-3.23577	-36.9677
92135	Lesotho	0	-28.6919	-20.2747
92135	Lesotho	0	-18.4139	-30.8927
92135	Lesotho	0	-5.75399	-2.63882
92135	Lesotho	0	-10.2715	-11.3587
92135	Lesotho	0	-5.76657	-20.8566
92135	Lesotho	0	-12.059	-19.3456
92135	Lesotho	0	-18.5484	-20.7503
92135	Lesotho	0	-4.46825	-19.748
92135	Lesotho	0	-8.49868	21.6995
92135	Lesotho	0	-13.1286	-23.6517
92135	Lesotho	0	-5.15597	-30.8976
92135	Lesotho	0	-7.2883	-8.15921
92135	Lesotho	0	-8.65535	-27.3872
92135	Lesotho	0	-23.8301	-8.23945
92135	Lesotho	0	-12.059	-18.797
92135	Lesotho	0	-14.9146	-24.4161
92135	Lesotho	0	-18.361	-27.4687
92135	Lesotho	0	-23.1289	-6.82562
92135	Lesotho	0	-9.18505	-10.4086
92135	Lesotho	0	-14.2759	-19.5083
92135	Lesotho	0	-15.4138	-27.0056
92135	Lesotho	0	-16.3694	-34.8061
92135	Lesotho	0	-12.4578	-14.3392
92135	Lesotho	0	-8.90678	-20.6985
92135	Lesotho	0	-6.19824	-12.0721
92135	Lesotho	0	-10.4156	-14.6721
92135	Lesotho	0	-25.7063	-2.22142
92135	Lesotho	0	-9.68968	-25.6996
92135	Lesotho	0	-9.95245	-31.7264
92135	Lesotho	0	-9.95121	-4.56685
92135	Lesotho	0	-13.8267	11.0463
92135	Lesotho	0	-9.64514	-34.8841
92135	Lesotho	0	-18.1276	-21.2684
92135	Lesotho	0	-16.9144	-24.2432
92135	Lesotho	0	-12.3089	-15.3598
92135	Lesotho	0	-15.663	-22.4656
92135	Lesotho	0	-15.3442	-29.7088
92135	Lesotho	0	-13.6234	-4.57578
92135	Lesotho	0	-11.3923	-26.8593
92135	Lesotho	0	-6.7891	-16.3256
92135	Lesotho	0	-7.10613	-4.11729
92135	Lesotho	0	-18.9549	-14.9231
92135	Lesotho	0	-8.63523	-33.4473
92135	Lesotho	0	-20.7778	-15.4749
92135	Lesotho	0	-7.57707	5.41337
92135	Lesotho	0	-13.6234	-0.440828
92135	Lesotho	0	-10.5936	-10.6953
92135	Lesotho	0	-12.5478	-7.51133
92135	Lesotho	0	-7.73322	-21.3802
92135	Lesotho	0	-19.6384	-11.3437
92135	Lesotho	0	-15.153	-21.0947
92135	Lesotho	0	-2.85987	-3.78341
92135	Lesotho	0	-10.6048	-31.4813
92135	Lesotho	0	-16.9928	-17.3715
92135	Lesotho	0	-21.1399	-29.0625
92135	Lesotho	0	-2.49876	-12.8787
92135	Lesotho	0	-3.00089	-5.7822
92135	Lesotho	0	-6.19824	-18.2452
92135	Lesotho	0	-19.7142	-35.0778
92135	Lesotho	0	-21.8319	-9.72795
92135	Lesotho	0	-3.90109	-7.52467
92135	Lesotho	0	-22.0625	-34.7244
92135	Lesotho	0	-2.06501	-20.9572
92135	Lesotho	0	-11.6913	-0.688807
92135	Lesotho	0	-10.1767	-9.87343
92135	Lesotho	0	-10.4156	-10.5074
92135	Lesotho	0	-12.8388	-25.2092
92135	Lesotho	0	-6.1168	-20.0784
92135	Lesotho	0	-5.92118	-24.9554
92135	Lesotho	0	-7.697	-3.19544
92135	Lesotho	0	-22.0341	-18.9295
92135	Lesotho	0	-12.6586	-13.7021
92135	Lesotho	0	-17.4258	-13.9578
92135	Lesotho	0	-5.14108	14.4034
92135	Lesotho	0	-17.4258	-15.6881
92135	Lesotho	0	-4.83756	-2.37175
92135	Lesotho	0	-11.9857	-0.100227
92135	Lesotho	0	-17.7953	-24.4329
92135	Lesotho	0	-17.6773	-36.3388
92135	Lesotho	0	-5.53679	-18.1451
92135	Lesotho	0	-20.9834	-9.38546
92135	Lesotho	0	-8.43755	-16.4758
92135	Lesotho	0	-20.8371	-4.12702
92135	Lesotho	0	-22.7737	2.76769
92135	Lesotho	0	-15.4699	-10.3856
92135	Lesotho	0	-22.8971	-25.8817
92135	Lesotho	0	-10.1371	-33.9991
92135	Lesotho	0	-26.4385	7.849
92135	Lesotho	0	-11.6913	-16.3958
92135	Lesotho	0	-21.9636	9.90451
92135	Lesotho	0	-19.8894	-33.8405
92135	Lesotho	0	-17.1477	-39.0723
92135	Lesotho	0	-24.3371	-32.7083
92135	Lesotho	0	-3.20635	-10.5493
92135	Lesotho	0	-21.7478	-15.2333
92135	Lesotho	0	-2.06501	-23.1336
92135	Lesotho	0	-7.20069	-27.6637
92135	Lesotho	0	-6.19824	-20.2021
92135	Lesotho	0	-5.76657	-15.16
92135	Lesotho	0	-10.0742	-35.2944
92135	Lesotho	0	-3.94711	-3.55988
92135	Lesotho	0	-23.663	-18.1288
92135	Lesotho	0	-13.1286	-13.1482
92135	Lesotho	0	-5.21872	-16.6688
92135	Lesotho	0	-14.2061	0.573225
92135	Lesotho	0	-15.9448	-27.1878
92135	Lesotho	0	-19.1743	-35.0864
92135	Lesotho	0	-12.2044	-19.7223
92135	Lesotho	0	-8.95751	-12.7159
92135	Lesotho	0	-1.82376	1.19657
92135	Lesotho	0	-25.3555	-12.713
92135	Lesotho	0	-10.2137	-19.5132
92135	Lesotho	0	-6.7891	-26.6187
92135	Lesotho	0	-7.86544	-9.60785
92135	Lesotho	0	-21.7478	-27.4664
92135	Lesotho	0	-8.53416	-20.7319
92135	Lesotho	0	-24.2938	-15.9076
92135	Lesotho	0	-18.244	-18.0302
92135	Lesotho	0	-4.51365	-5.81633
92135	Lesotho	0	-15.1988	-9.59705
92135	Lesotho	0	-25.7063	-5.77588
92135	Lesotho	0	-11.367	-19.1133
92135	Lesotho	0	-7.86544	-3.15538
92135	Lesotho	0	-18.7029	-18.3071
92135	Lesotho	0	-19.6384	-9.82934
92135	Lesotho	0	-14.9665	-38.7511
92135	Lesotho	0	-17.2369	-28.0491
92135	Lesotho	0	-12.059	-8.41707
92135	Lesotho	0	-10.3965	-11.4046
92135	Lesotho	0	-7.01398	-14.5064
92135	Lesotho	0	-11.1491	-19.7505
92135	Lesotho	0	-12.9837	-38.6248
92135	Lesotho	0	-3.97695	-10.4267
92135	Lesotho	0	-10.003	-41.5563
92135	Lesotho	0	-15.7822	-12.9975
92135	Lesotho	0	-9.66656	-54.2134
92135	Lesotho	0	-12.1904	-12.8216
92135	Lesotho	0	-21.5768	-0.547174
92135	Lesotho	0	-29.257	-7.39458
92135	Lesotho	0	-7.88236	11.3831
92135	Lesotho	0	-12.5478	-35.2869
92135	Lesotho	0	-10.9495	-21.1714
92135	Lesotho	0	-10.9555	-21.4512
92135	Lesotho	0	-17.2078	-35.6332
92135	Lesotho	0	-3.20635	-21.1807
92135	Lesotho	0	-24.1857	-11.4021
92135	Lesotho	0	-12.4578	-7.5744
92135	Lesotho	0	-15.6924	-20.9801
92135	Lesotho	0	-28.6919	-15.6161
92135	Lesotho	0	-16.4278	-28.3223
92135	Lesotho	0	-9.43634	-10.1021
92135	Lesotho	0	-24.1857	-24.0628
92135	Lesotho	0	-17.2173	-24.6369
92135	Lesotho	0	-17.2436	-13.0946
92135	Lesotho	0	-8.56654	-44.6101
92135	Lesotho	0	-23.7133	-15.5175
92135	Lesotho	0	-9.78887	7.05244
92135	Lesotho	0	-12.6117	-47.6156
92135	Lesotho	0	-9.43634	-0.00526403
92135	Lesotho	0	-5.93017	-5.13867
92135	Lesotho	0	-21.1399	10.1235
92135	Lesotho	0	-15.8529	-19.0919
92135	Lesotho	0	-16.2074	-2.82812
92135	Lesotho	0	-12.5025	-9.99461
92135	Lesotho	0	-7.44195	14.3968
92135	Lesotho	0	-19.4476	-14.2085
92135	Lesotho	0	-17.2078	-36.3611
92135	Lesotho	0	-8.14385	-14.0229
92135	Lesotho	0	-25.9504	-1.50892
92135	Lesotho	0	-5.15597	-36.8811
92135	Lesotho	0	-32.2198	-2.00364
92135	Lesotho	0	-6.36627	-32.8097
92135	Lesotho	0	-12.9815	-24.6398
92135	Lesotho	0	-5.10108	-30.6626
92135	Lesotho	0	-12.0986	-22.6102
92135	Lesotho	0	-15.6924	-19.4705
92135	Lesotho	0	-11.8097	-3.9865
92135	Lesotho	0	-16.0074	-29.8805
92135	Lesotho	0	-13.6285	-21.8105
92135	Lesotho	0	-1.26942	8.92947
92135	Lesotho	0	-25.3555	-13.6627
92135	Lesotho	0	-7.6968	-33.9979
92135	Lesotho	0	-29.367	-27.801
92135	Lesotho	0	-8.9251	-43.9889
92135	Lesotho	0	-10.2148	-10.3859
92135	Lesotho	0	-23.7049	-28.6997
92135	Lesotho	0	-22.7831	6.30824
92135	Lesotho	0	-10.7944	-5.25881
92135	Lesotho	0	-6.36627	-12.3192
92135	Lesotho	0	-15.5041	-57.1739
92135	Lesotho	0	-17.2003	-3.47096
92135	Lesotho	0	-14.2279	-0.920028
92135	Lesotho	0	-18.9598	-30.6813
92135	Lesotho	0	-5.15597	-18.8153
92135	Lesotho	0	-10.75	-5.05103
92135	Lesotho	0	-17.1477	-7.87135
92135	Lesotho	0	-20.8192	-21.7433
92135	Lesotho	0	-13.3177	-14.1799
92135	Lesotho	0	-13.114	-10.0543
92135	Lesotho	0	-12.5539	-4.46766
92135	Lesotho	0	-29.4781	-13.3694
92135	Lesotho	0	-15.9569	4.87993
92135	Lesotho	0	-22.3006	-1.8855
92135	Lesotho	0	-16.2789	-18.9128
92135	Lesotho	0	-10.3965	-54.1842
92135	Lesotho	0	-13.8345	-22.1509
92135	Lesotho	0	-27.5903	-37.5917
92135	Lesotho	0	-12.0753	-23.7918
92135	Lesotho	0	-25.4726	-18.5674
92135	Lesotho	0	-2.3925	-23.2886
92135	Lesotho	0	-16.5134	-8.91842
92135	Lesotho	0	-16.3903	-11.8268
92135	Lesotho	0	-15.4963	-23.7944
92135	Lesotho	0	-11.1954	-22.2926
92135	Lesotho	0	-23.1289	-9.44924
92135	Lesotho	0	-23.4198	-24.7541
92135	Lesotho	0	-17.4759	-20.2361
92135	Lesotho	0	-9.20356	-15.7817
92135	Lesotho	0	-16.9928	-35.8087
92135	Lesotho	0	-7.2979	-28.9233
92135	Lesotho	0	-11.8097	-12.0437
92135	Lesotho	0	-21.8963	10.809
92135	Lesotho	0	-28.4971	-22.0734
92135	Lesotho	0	-6.48598	-28.5271
92135	Lesotho	0	-11.9304	-27.6666
92135	Lesotho	0	-12.2504	-16.4064
92135	Lesotho	0	-9.68627	-10.2084
92135	Lesotho	0	-18.0189	-18.347
92135	Lesotho	0	-24.8923	-31.316
92135	Lesotho	0	-11.6283	-23.309
92135	Lesotho	0	-6.45172	-30.9622
92135	Lesotho	0	-15.1903	-10.0412
92135	Lesotho	0	-10.703	-8.81536
92135	Lesotho	0	-3.97695	-25.454
92135	Lesotho	0	-9.64514	-22.9979
92135	Lesotho	0	-8.9251	-33.0766
92135	Lesotho	0	-7.76133	7.27922
92135	Lesotho	0	-11.867	-9.22301
92135	Lesotho	0	-10.1349	-29.1362
92135	Lesotho	0	-19.8726	-35.9238
92135	Lesotho	0	-8.79965	8.39551
92135	Lesotho	0	-17.8928	-18.513
92135	Lesotho	0	-4.29496	-1.06595
92135	Lesotho	0	-27.1	7.70071
92135	Lesotho	0	-20.3866	-34.5539
92135	Lesotho	0	-9.47925	-29.1096
92135	Lesotho	0	-6.1168	-8.3591
92135	Lesotho	0	-28.8996	-6.06954
92135	Lesotho	0	-14.9665	-3.88328
92135	Lesotho	0	-12.6125	-2.98245
92135	Lesotho	0	-27.9018	-46.0214
92135	Lesotho	0	-12.5539	-14.4395
92135	Lesotho	0	-21.8319	-24.0469
92135	Lesotho	0	-11.0653	-24.0138
92135	Lesotho	0	-22.6561	-6.67257
92135	Lesotho	0	-15.4146	-14.8921
92135	Lesotho	0	-6.6769	-30.9799
92135	Lesotho	0	-18.0795	-9.24293
92135	Lesotho	0	-6.36627	-7.79815
92135	Lesotho	0	-22.5223	-25.2506
92135	Lesotho	0	-9.78887	-14.7457
92135	Lesotho	0	-6.52567	-40.9748
92135	Lesotho	0	-9.78887	-23.0156
92135	Lesotho	0	-3.20635	-13.7412
92135	Lesotho	0	-14.4417	-16.1834
92135	Lesotho	0	-9.78887	-23.1991
92135	Lesotho	0	-10.2715	-20.2334
92135	Lesotho	0	-11.8097	0.559009
92135	Lesotho	0	-11.8606	-48.2493
92135	Lesotho	0	-14.858	-17.1239
92135	Lesotho	0	-7.00191	28.869
92135	Lesotho	0	-3.40005	-17.9818
92135	Lesotho	0	-12.8494	-14.5096
92135	Lesotho	0	-9.00149	-6.42086
92135	Lesotho	0	-11.1584	-18.8193
92135	Lesotho	0	-15.5366	-30.4752
92135	Lesotho	0	-2.81025	-11.3448
92135	Lesotho	0	-9.47226	-20.9107
92135	Lesotho	0	-13.1597	-31.2818
92135	Lesotho	0	-17.2339	-31.1934
92135	Lesotho	0	-4.25119	-32.3571
92135	Lesotho	0	-2.87222	-26.9662
92135	Lesotho	0	-4.51365	9.06857
92135	Lesotho	0	-9.47925	-31.5796
92135	Lesotho	0	-22.6151	-23.738
92135	Lesotho	0	-7.88548	-17.8763
92135	Lesotho	0	-26.3553	-9.4164
92135	Lesotho	0	-4.85042	-13.7016
92135	Lesotho	0	-5.10108	-10.5444
92135	Lesotho	0	-21.6622	-33.0122
92135	Lesotho	0	-13.794	-25.1177
92135	Lesotho	0	-11.6192	-25.9748
92135	Lesotho	0	-4.53292	2.30502
92135	Lesotho	0	-16.5134	-20.2809
92135	Lesotho	0	-22.6561	2.59289
92135	Lesotho	0	-16.4878	-14.8309
92135	Lesotho	0	-6.1168	-0.884799
92135	Lesotho	0	-15.3543	-7.68485
92135	Lesotho	0	-23.4198	-19.9815
92135	Lesotho	0	-6.5608	-30.6682
92135	Lesotho	0	-15.4279	15.1938
92135	Lesotho	0	-5.80768	-34.7946
92135	Lesotho	0	-12.5539	0.325735
92135	Lesotho	0	-16.7539	-20.0539
92135	Lesotho	0	-18.405	-12.1255
92135	Lesotho	0	-10.1349	-11.7654
92135	Lesotho	0	-22.3006	-28.8308
92135	Lesotho	0	-13.8345	-17.7174
92135	Lesotho	0	-5.29556	-21.5753
92135	Lesotho	0	-27.1005	-14.3595
92135	Lesotho	0	-10.6855	-16.067
92135	Lesotho	0	-5.58972	-35.9319
92135	Lesotho	0	-15.1007	-55.2223
92135	Lesotho	0	-13.0129	-39.6404
92135	Lesotho	0	-10.4964	-12.5345
92135	Lesotho	0	-7.58716	-18.1611
92135	Lesotho	0	-14.512	-34.3363
92135	Lesotho	0	-9.33841	-23.5091
92135	Lesotho	0	-10.6048	-22.9651
92135	Lesotho	0	-5.50772	-11.1453
92135	Lesotho	0	-10.0742	-21.6154
92135	Lesotho	0	-9.41402	-17.6818
92135	Lesotho	0	-13.0129	-16.9147
92135	Lesotho	0	-2.64405	9.61657
92135	Lesotho	0	-24.3371	-10.2654
92135	Lesotho	0	-19.0586	-22.7799
92135	Lesotho	0	-6.49916	-28.3428
92135	Lesotho	0	-7.56075	-27.6956
92135	Lesotho	0	-11.6537	-19.5976
92135	Lesotho	0	-12.3089	-16.7213
92135	Lesotho	0	-7.00397	-7.87327
92135	Lesotho	0	-14.858	-17.6272
92135	Lesotho	0	-4.51365	-17.6689
92135	Lesotho	0	-20.4452	-17.6129
92135	Lesotho	0	-27.1005	9.6875
92135	Lesotho	0	-12.6697	-1.82579
92135	Lesotho	0	-11.9809	-3.09818
92135	Lesotho	0	-7.73322	-21.5989
92135	Lesotho	0	-7.53774	-1.004
92135	Lesotho	0	-11.1176	20.4157
92135	Lesotho	0	-9.20356	-11.6593
92135	Lesotho	0	-14.7121	-20.6242
92135	Lesotho	0	-18.7851	-25.7331
92135	Lesotho	0	-13.8345	-26.1702
92135	Lesotho	0	-10.8748	-26.1746
92135	Lesotho	0	-10.2715	-24.5723
92135	Lesotho	0	-7.10613	-19.443
92135	Lesotho	0	-17.8928	-23.2549
92135	Lesotho	0	-7.40727	-16.3182
92135	Lesotho	0	-12.3715	-25.2555
92135	Lesotho	0	-11.0846	-10.1502
92135	Lesotho	0	-27.1	-19.6593
92135	Lesotho	0	-5.48529	-11.7385
92135	Lesotho	0	-3.79039	-8.78368
92135	Lesotho	0	-15.5037	-16.7193
92135	Lesotho	0	-11.6283	-33.4191
92135	Lesotho	0	-23.4963	-5.36871
92135	Lesotho	0	-6.5608	-32.8381
92135	Lesotho	0	-4.77401	-17.464
92135	Lesotho	0	-22.8971	-20.227
92135	Lesotho	0	-22.4378	7.44297
92135	Lesotho	0	-21.6269	-14.6268
92135	Lesotho	0	-6.48609	-24.5116
92135	Lesotho	0	-8.49868	-12.0888
92135	Lesotho	0	-26.3553	-12.3048
92135	Lesotho	0	-13.1286	12.9847
92135	Lesotho	0	-20.3537	-33.4894
92135	Lesotho	0	-5.50772	-37.6069
92135	Lesotho	0	-7.01398	-15.7174
92135	Lesotho	0	-17.766	-46.0933
92135	Lesotho	0	-17.8799	-57.8136
92135	Lesotho	0	-15.4279	-16.6212
92135	Lesotho	0	-7.20069	-5.81947
92135	Lesotho	0	-7.00397	-9.05981
92135	Lesotho	0	-21.5768	14.5349
92135	Lesotho	0	-6.93781	-24.1329
92135	Lesotho	0	-6.36627	-3.31237
92135	Lesotho	0	-26.3553	-3.1564
92135	Lesotho	0	-16.0485	-6.58401
92135	Lesotho	0	-3.90109	-31.2878
92135	Lesotho	0	-7.56075	-9.98908
92135	Lesotho	0	-7.00397	-5.64474
92135	Lesotho	0	-10.1395	-33.4987
92135	Lesotho	0	-10.4843	-17.1801
92135	Lesotho	0	-20.5791	-19.3065
92135	Lesotho	0	-11.7012	-22.293
92135	Lesotho	0	-27.3254	-0.879954
92135	Lesotho	0	-15.4699	6.77108
92135	Lesotho	0	-5.10108	-29.2148
92135	Lesotho	0	-6.07761	-22.6947
92135	Lesotho	0	-16.0565	-12.9153
92135	Lesotho	0	-9.68968	1.86755
92135	Lesotho	0	-5.48529	-10.0133
92135	Lesotho	0	-13.3177	-22.023
92135	Lesotho	0	-5.93017	-15.7357
92135	Lesotho	0	-14.8467	-16.2779
92135	Lesotho	0	-19.0586	-56.1416
92135	Lesotho	0	-19.7388	-11.0647
92135	Lesotho	0	-9.43634	-7.78466
92135	Lesotho	0	-9.47925	-24.4959
92135	Lesotho	0	-2.38509	-13.0681
92135	Lesotho	0	-5.51912	14.7964
92135	Lesotho	0	-9.2745	-29.2703
92135	Lesotho	0	-9.85176	-13.9524
92135	Lesotho	0	-4.85042	-12.272
92135	Lesotho	0	-5.51622	-13.9567
92135	Lesotho	0	-7.91761	-19.2285
92135	Lesotho	0	-6.07845	-24.3893
92135	Lesotho	0	-11.9667	-19.3814
92135	Lesotho	0	-11.1176	-7.56649
92135	Lesotho	0	-7.08435	-24.1666
92135	Lesotho	0	-9.378	-12.085
92135	Lesotho	0	-7.76318	-30.0488
92135	Lesotho	0	-4.51365	-11.4763
92135	Lesotho	0	-22.5223	-6.35984
92135	Lesotho	0	-13.8608	-46.1362
92135	Lesotho	0	-22.4342	-28.2213
92135	Lesotho	0	-13.8765	-12.5133
92135	Lesotho	0	-5.76657	-4.33851
92135	Lesotho	0	-12.4392	8.2412
92135	Lesotho	0	-19.4476	-19.3405
92135	Lesotho	0	-11.5902	-57.4544
92135	Lesotho	0	-12.4578	-22.4084
92135	Lesotho	0	-27.2208	-48.2537
92135	Lesotho	0	-24.3813	-15.8271
92135	Lesotho	0	-13.8345	-26.1604
92135	Lesotho	0	-24.1857	-10.859
92135	Lesotho	0	-17.8799	-30.5968
92135	Lesotho	0	-2.32717	-23.776
92135	Lesotho	0	-14.8467	-14.5961
92135	Lesotho	0	-11.9304	-19.1535
92135	Lesotho	0	-3.69112	-15.5434
92135	Lesotho	0	-9.97203	-43.434
92135	Lesotho	0	-12.73	-16.2017
92135	Lesotho	0	-17.514	-22.5482
92135	Lesotho	0	-4.21346	-19.8799
92135	Lesotho	0	-13.1286	-32.7891
92135	Lesotho	0	-6.36407	-3.60364
92135	Lesotho	0	-14.2556	-22.2078
92135	Lesotho	0	-28.2028	-3.65336
92135	Lesotho	0	-13.6346	-23.1179
92135	Lesotho	0	-20.399	-14.2175
92135	Lesotho	0	-12.0753	-8.64187
92135	Lesotho	0	-2.12249	-12.8482
92135	Lesotho	0	-13.114	-23.6679
92135	Lesotho	0	-11.5902	-15.6573
92135	Lesotho	0	-9.76903	-17.1209
92135	Lesotho	0	-25.1267	-17.9902
92135	Lesotho	0	-8.77674	-41.9161
92135	Lesotho	0	-14.7121	-26.6709
92135	Lesotho	0	-19.6764	-46.0726
92135	Lesotho	0	-9.47226	-35.5359
92135	Lesotho	0	-14.8434	-13.6549
92135	Lesotho	0	-14.858	3.26323
92135	Lesotho	0	-13.1286	-37.247
92135	Lesotho	0	-18.6546	8.984
92135	Lesotho	0	-14.5087	-11.0982
92135	Lesotho	0	-11.7691	-3.51946
92135	Lesotho	0	-11.8606	-16.6372
92135	Lesotho	0	-10.7944	-17.5093
92135	Lesotho	0	-6.15899	-9.68677
92135	Lesotho	0	-19.8894	-22.3522
92135	Lesotho	0	-6.48598	-2.52045
92135	Lesotho	0	-11.5902	6.08572
92135	Lesotho	0	-11.3817	-3.2026
92135	Lesotho	0	-2.12249	-7.55279
92135	Lesotho	0	-3.90109	-22.4018
92135	Lesotho	0	-3.97695	-13.7171
92135	Lesotho	0	-10.0742	-18.7278
92135	Lesotho	0	-23.8301	1.48497
92135	Lesotho	0	-6.36627	-8.54867
92135	Lesotho	0	-22.1982	3.6454
92135	Lesotho	0	-10.0742	-19.8577
92135	Lesotho	0	-5.93017	-15.1857
92135	Lesotho	0	-10.6959	-31.7199
92135	Lesotho	0	-17.1477	2.40272
92135	Lesotho	0	-5.76657	-38.8193
92135	Lesotho	0	-25.4726	-17.3235
92135	Lesotho	0	-25.862	-30.6784
92135	Lesotho	0	-15.4506	-26.5967
92135	Lesotho	0	-10.4039	-19.3209
92135	Lesotho	0	-20.7778	-24.0511
92135	Lesotho	0	-1.69713	-22.4758
92135	Lesotho	0	-10.9762	-51.7303
92135	Lesotho	0	-12.1904	-4.14126
92135	Lesotho	0	-15.8584	-19.2551
92135	Lesotho	0	-19.8726	-48.8474
92135	Lesotho	0	-17.7161	-9.34915
92135	Lesotho	0	-6.93781	-30.4508
92135	Lesotho	0	-27.1005	-16.1636
92135	Lesotho	0	-8.47359	-25.3171
92135	Lesotho	0	-6.07845	30.9209
92135	Lesotho	0	-6.07008	-13.0065
92135	Lesotho	0	-10.5374	-19.9505
92135	Lesotho	0	-11.3923	3.45521
92135	Lesotho	0	-16.99	-40.9478
92135	Lesotho	0	-12.9837	-52.6812
92135	Lesotho	0	-14.9141	-8.60053
92135	Lesotho	0	-7.64924	-23.7235
92135	Lesotho	0	-16.6362	-32.3121
92135	Lesotho	0	-20.5752	-20.6879
92135	Lesotho	0	-11.346	-13.478
92135	Lesotho	0	-6.48665	-33.6193
92135	Lesotho	0	-28.5449	-19.6815
92135	Lesotho	0	-21.8963	7.83299
92135	Lesotho	0	-17.2173	-23.331
92135	Lesotho	0	-4.50315	-10.2599
92135	Lesotho	0	-11.9304	-4.69634
92135	Lesotho	0	-17.2078	-30.5769
92135	Lesotho	0	-8.59193	-35.5151
92135	Lesotho	0	-17.2003	-18.1295
92135	Lesotho	0	-5.93017	12.2404
92135	Lesotho	0	-10.5374	-19.2356
92135	Lesotho	0	-5.48187	-27.008
92135	Lesotho	0	-21.2687	-30.0719
92135	Lesotho	0	-10.4039	-34.5086
92135	Lesotho	0	-3.20635	-27.0876
92135	Lesotho	0	-7.44195	4.5851
92135	Lesotho	0	-3.47428	-17.0768
92135	Lesotho	0	-19.1909	-24.9068
92135	Lesotho	0	-5.10108	-1.83969
92135	Lesotho	0	-27.9018	-24.1089
92135	Lesotho	0	-19.3051	-10.3756
92135	Lesotho	0	-12.4392	-6.37934
92135	Lesotho	0	-9.95121	-43.9145
92135	Lesotho	0	-22.6561	-2.18135
92135	Lesotho	0	-5.50772	-1.54967
92135	Lesotho	0	-5.35062	1.48168
92135	Lesotho	0	-6.5608	-29.897
92135	Lesotho	0	-12.4599	-24.5793
92135	Lesotho	0	-5.41006	-20.513
92135	Lesotho	0	-14.512	-27.3724
92135	Lesotho	0	-21.9673	-42.2248
92135	Lesotho	0	-23.9228	-15.8365
92135	Lesotho	0	-11.2631	-18.4865
92135	Lesotho	0	-11.9809	-9.13131
92135	Lesotho	0	-23.7049	-26.5291
92135	Lesotho	0	-31.5782	-5.00251
92135	Lesotho	0	-11.0653	-33.676
92135	Lesotho	0	-6.36627	-12.9146
92135	Lesotho	0	-6.48665	-29.3184
92135	Lesotho	0	-23.6893	-22.8386
92135	Lesotho	0	-7.53874	-22.2268
92135	Lesotho	0	-12.6764	-54.2564
92135	Lesotho	0	-5.93017	2.94402
92135	Lesotho	0	-12.0753	-15.9873
92135	Lesotho	0	-4.9615	-14.8514
92135	Lesotho	0	-19.408	-6.08735
92135	Lesotho	0	-9.20356	0.070862
92135	Lesotho	0	-21.1487	-36.658
92135	Lesotho	0	-19.1909	-20.3638
92135	Lesotho	0	-10.4039	7.59707
92135	Lesotho	0	-6.93781	-25.0996
92135	Lesotho	0	-13.3858	-47.1911
92135	Lesotho	0	-14.5478	-23.3041
92135	Lesotho	0	-6.07951	-30.0454
92135	Lesotho	0	-6.99043	-19.5945
92135	Lesotho	0	-12.6697	-16.0483
92135	Lesotho	0	-32.2198	7.71321
92135	Lesotho	0	-10.0742	-21.1531
92135	Lesotho	0	-11.2532	-13.859
92135	Lesotho	0	-9.43634	-43.435
92135	Lesotho	0	-9.77687	-39.4427
92135	Lesotho	0	-6.07761	-30.1643
92135	Lesotho	0	-22.368	-14.8768
92135	Lesotho	0	-3.21688	-16.1804
92135	Lesotho	0	-1.2072	-3.75358
92135	Lesotho	0	-5.18735	-33.8019
92135	Lesotho	0	-8.65535	-7.83318
92135	Lesotho	0	-17.1477	-19.2685
92135	Lesotho	0	-11.5247	-17.4631
92135	Lesotho	0	-18.2424	0.795177
92135	Lesotho	0	-17.2003	8.30739
92135	Lesotho	0	-11.8606	-2.31595
92135	Lesotho	0	-21.2374	-3.60682
92135	Lesotho	0	-27.1005	-9.02675
92135	Lesotho	0	-17.1477	-10.7942
92135	Lesotho	0	-5.93017	-13.9062
92135	Lesotho	0	-8.43755	-21.8728
92135	Lesotho	0	-21.9636	15.1174
92135	Lesotho	0	-12.9837	-33.0575
92135	Lesotho	0	-9.47925	-29.0456
92135	Lesotho	0	-16.6761	-15.351
92135	Lesotho	0	-10.1395	-15.4888
92135	Lesotho	0	-14.8858	-16.0824
92135	Lesotho	0	-12.4599	-42.6257
92135	Lesotho	0	-10.2715	-11.9616
92135	Lesotho	0	-6.1168	-7.50213
92135	Lesotho	0	-17.2635	-13.3649
92135	Lesotho	0	-2.32717	-12.0535
92135	Lesotho	0	-8.11934	6.07257
92135	Lesotho	0	-3.03475	-26.8974
92135	Lesotho	0	-3.20635	-10.9312
92135	Lesotho	0	-11.367	-42.4552
92135	Lesotho	0	-8.33039	14.2117
92135	Lesotho	0	-9.85176	-23.5314
92135	Lesotho	0	-18.9207	-59.6378
92135	Lesotho	0	-6.0941	-6.53086
92135	Lesotho	0	-9.66656	-33.1615
92135	Lesotho	0	-12.6574	-4.65532
92135	Lesotho	0	-11.1176	-5.6884
92135	Lesotho	0	-16.0114	-39.1237
92135	Lesotho	0	-6.1168	8.30986
92135	Lesotho	0	-27.1	-18.3348
92135	Lesotho	0	-16.6362	-49.6939
92135	Lesotho	0	-13.216	-7.0874
92135	Lesotho	0	-9.47925	-60.9746
92135	Lesotho	0	-25.5806	-11.9793
92135	Lesotho	0	-14.6502	-28.2526
92135	Lesotho	0	-10.4039	-25.4988
92135	Lesotho	0	-17.2436	6.66174
92135	Lesotho	0	-25.9208	-14.9088
92135	Lesotho	0	-13.1364	-29.5206
92135	Lesotho	0	-5.10108	-5.70813
92135	Lesotho	0	-18.7955	-25.0436
92135	Lesotho	0	-17.514	-54.2445
92135	Lesotho	0	-12.0753	-17.9044
92135	Lesotho	0	-3.90109	-15.5718
92135	Lesotho	0	-6.45172	-29.0581
92135	Lesotho	0	-11.0653	-19.5721
92135	Lesotho	0	-0.959043	-0.10564
92135	Lesotho	0	-11.0653	-26.7452
92135	Lesotho	0	-17.1477	-11.5685
92135	Lesotho	0	-21.1211	-11.0331
92135	Lesotho	0	-14.6915	3.68981
92135	Lesotho	0	-9.47226	-15.619
92135	Lesotho	0	-10.8093	-18.7395
92135	Lesotho	0	-13.1093	-17.3541
92135	Lesotho	0	-21.5337	-16.9225
92135	Lesotho	0	-22.6561	4.38872
92135	Lesotho	0	-6.45172	-11.8104
92135	Lesotho	0	-13.368	-17.7923
92135	Lesotho	0	-6.36407	-7.14888
92135	Lesotho	0	-4.51365	-11.0068
92135	Lesotho	0	-22.6151	-25.793
92135	Lesotho	0	-8.94961	-31.9837
92135	Lesotho	0	-12.1904	-14.818
92135	Lesotho	0	-16.8421	-45.3791
92135	Lesotho	0	-17.2371	-37.0191
92135	Lesotho	0	-10.703	-8.87917
92135	Lesotho	0	-13.6285	-27.631
92135	Lesotho	0	-9.68627	-28.8037
92135	Lesotho	0	-14.4417	-21.4059
92135	Lesotho	0	-20.1819	-31.6207
92135	Lesotho	0	-14.2146	-30.1628
92135	Lesotho	0	-9.47925	-17.1327
92135	Lesotho	0	-4.83756	-20.1747
92135	Lesotho	0	-12.3715	-18.6706
92135	Lesotho	0	-21.9701	-24.9911
92135	Lesotho	0	-8.11083	-13.654
92135	Lesotho	0	-7.697	-18.5981
92135	Lesotho	0	-3.94711	-22.2044
92135	Lesotho	0	-27.1	-2.04898
92135	Lesotho	0	-16.8327	-34.7795
92135	Lesotho	0	-8.90678	-39.9671
92135	Lesotho	0	-9.77687	-20.43
92135	Lesotho	0	-8.47769	-31.5461
92135	Lesotho	0	-21.0701	-27.2052
92135	Lesotho	0	-10.4964	-13.3657
92135	Lesotho	0	-24.1857	-0.38449
92135	Lesotho	0	-5.51089	-15.7303
92135	Lesotho	0	-11.5559	-12.9902
92135	Lesotho	0	-19.8894	-5.29968
92135	Lesotho	0	-21.1487	-26.1399
92135	Lesotho	0	-4.43139	-12.7554
92135	Lesotho	0	-12.0753	-10.062
92135	Lesotho	0	-2.34235	-33.0052
92135	Lesotho	0	-24.954	-30.4417
92135	Lesotho	0	-17.9439	-22.2774
92135	Lesotho	0	-9.33841	-19.9159
92135	Lesotho	0	-12.4599	-16.2264
92135	Lesotho	0	-3.69112	-22.0792
92135	Lesotho	0	-7.29696	-17.8209
92135	Lesotho	0	-23.9884	-27.7111
92135	Lesotho	0	-17.2538	-27.0688
92135	Lesotho	0	-15.1988	-23.3715
92135	Lesotho	0	-4.98452	-33.3083
92135	Lesotho	0	-17.5483	-18.9655
92135	Lesotho	0	-6.5608	-20.1893
92135	Lesotho	0	-19.7388	-21.175
92135	Lesotho	0	-8.24458	-19.157
92135	Lesotho	0	-17.8799	-32.4153
92135	Lesotho	0	-19.3051	-18.9398
92135	Lesotho	0	-11.7993	11.9334
92135	Lesotho	0	-11.6913	-24.6746
92135	Lesotho	0	-24.8923	-44.915
92135	Lesotho	0	-11.1491	-5.68724
92135	Lesotho	0	-9.378	-22.3596
92135	Lesotho	0	-22.3006	-29.8628
92135	Lesotho	0	-21.9701	-29.1481
92135	Lesotho	0	-16.26	-47.9988
92135	Lesotho	0	-27.3262	-22.3057
92135	Lesotho	0	-14.7121	-10.2095
92135	Lesotho	0	-6.93781	-31.6431
92135	Lesotho	0	-16.6761	-11.5479
92135	Lesotho	0	-3.00089	-15.5398
92135	Lesotho	0	-5.91333	-14.2537
92135	Lesotho	0	-6.1168	-22.3868
92135	Lesotho	0	-11.1451	-11.1004
92135	Lesotho	0	-10.2715	-56.7073
92135	Lesotho	0	-3.90109	-18.528
92135	Lesotho	0	-28.7928	-13.5023
92135	Lesotho	0	-6.21308	-21.6677
92135	Lesotho	0	-7.88236	-6.02964
92135	Lesotho	0	-11.8097	0.640632
92135	Lesotho	0	-31.4461	-14.1614
92135	Lesotho	0	-12.6697	-13.6578
92135	Lesotho	0	-3.20635	-23.7546
92135	Lesotho	0	-10.4039	-26.4419
92135	Lesotho	0	-8.56654	-38.2634
92135	Lesotho	0	-11.9809	-4.4342
92135	Lesotho	0	-14.4417	-41.919
92135	Lesotho	0	-12.4578	-8.07371
92135	Lesotho	0	-6.19901	-16.8405
92135	Lesotho	0	-10.1767	-10.043
92135	Lesotho	0	-4.53292	-7.31374
92135	Lesotho	0	-8.65535	-32.5848
92135	Lesotho	0	-10.4843	-28.8212
92135	Lesotho	0	-10.45	-28.2212
92135	Lesotho	0	-11.5902	-26.1573
92135	Lesotho	0	-32.0015	-12.6118
92135	Lesotho	0	-23.4198	-24.8612
92135	Lesotho	0	-17.1477	-10.1239
92135	Lesotho	0	-19.8894	3.06211
92135	Lesotho	0	-23.9228	5.01585
92135	Lesotho	0	-12.3664	-28.8752
92135	Lesotho	0	-19.0113	-26.8321
92135	Lesotho	0	-14.875	-16.0111
92135	Lesotho	0	-26.3553	1.4013
92135	Lesotho	0	-16.2074	-15.611
92135	Lesotho	0	-10.6048	-31.8828
92135	Lesotho	0	-14.0869	-14.5414
92135	Lesotho	0	-6.48609	-21.9168
92135	Lesotho	0	-8.65535	-16.5997
92135	Lesotho	0	-26.8187	-0.967744
92135	Lesotho	0	-21.3612	-24.4948
92135	Lesotho	0	-17.7161	-28.986
92135	Lesotho	0	-23.4906	-22.0839
92135	Lesotho	0	-18.6155	-30.5282
92135	Lesotho	0	-15.663	-28.0128
92135	Lesotho	0	-16.7216	-21.5848
92135	Lesotho	0	-19.7388	-18.0291
92135	Lesotho	0	-29.4781	8.3819
92135	Lesotho	0	-8.33039	-22.4122
92135	Lesotho	0	-15.4134	-19.6214
92135	Lesotho	0	-21.3865	-17.3031
92135	Lesotho	0	-9.20356	-20.8431
92135	Lesotho	0	-19.1743	-62.0009
92135	Lesotho	0	-3.13857	-16.4144
92135	Lesotho	0	-17.2173	-48.8815
92135	Lesotho	0	-15.8342	-28.5188
92135	Lesotho	0	-9.33841	-12.0346
92135	Lesotho	0	-25.2625	2.89341
92135	Lesotho	0	-22.0641	-29.7518
92135	Lesotho	0	-10.8999	-13.6774
92135	Lesotho	0	-13.6699	-15.4349
92135	Lesotho	0	-15.1007	-28.0652
92135	Lesotho	0	-20.8192	-45.5551
92135	Lesotho	0	-27.2208	-35.1115
92135	Lesotho	0	-10.7944	-16.1374
92135	Lesotho	0	-28.8996	-4.04207
92135	Lesotho	0	-9.32462	-15.1241
92135	Lesotho	0	-18.7029	-36.8626
92135	Lesotho	0	-11.5247	-11.1156
92135	Lesotho	0	-11.1176	0.380354
92135	Lesotho	0	-2.07519	-5.13132
92135	Lesotho	0	-19.575	-27.381
92135	Lesotho	0	-8.33039	-21.7556
92135	Lesotho	0	-9.99202	-16.6736
92135	Lesotho	0	-3.45697	-14.8894
92135	Lesotho	0	-7.62284	-15.8209
92135	Lesotho	0	-3.97695	-16.1423
92135	Lesotho	0	-5.48529	-10.0327
92135	Lesotho	0	-11.0846	-2.05976
92135	Lesotho	0	-8.2427	-19.2142
92135	Lesotho	0	-12.8388	-15.5277
92135	Lesotho	0	-11.1491	-13.1686
92135	Lesotho	0	-11.5902	-19.3795
92135	Lesotho	0	-14.4417	-22.9968
92135	Lesotho	0	-17.766	-8.94031
92135	Lesotho	0	-15.7115	-15.7496
92135	Lesotho	0	-11.6537	-28.1407
92135	Lesotho	0	-10.8999	-7.13342
92135	Lesotho	0	-9.00045	15.6823
92135	Lesotho	0	-3.31619	-3.1422
92135	Lesotho	0	-13.0016	-3.00629
92135	Lesotho	0	-17.7161	-22.7905
92135	Lesotho	0	-18.6155	-26.9676
92135	Lesotho	0	-17.8928	-42.479
92135	Lesotho	0	-21.6269	-11.1602
92135	Lesotho	0	-7.40727	-31.8615
92135	Lesotho	0	-11.6283	14.9032
92135	Lesotho	0	-18.5484	-31.0733
92135	Lesotho	0	-23.663	-65.121
92135	Lesotho	0	-16.9928	-25.1193
92135	Lesotho	0	-8.47359	-37.8926
92135	Lesotho	0	-22.0641	-26.1253
92135	Lesotho	0	-10.2507	-26.8376
92135	Lesotho	0	-17.2635	-11.7643
92135	Lesotho	0	-3.00089	-9.40323
92135	Lesotho	0	-26.4513	-10.3155
92135	Lesotho	0	-5.04905	-32.0233
92135	Lesotho	0	-24.1115	-30.3553
92135	Lesotho	0	-5.50772	-32.3556
92135	Lesotho	0	-10.7715	-15.2528
92135	Lesotho	0	-7.00191	-38.0733
92135	Lesotho	0	-10.003	-31.8774
92135	Lesotho	0	-12.3089	-12.6281
92135	Lesotho	0	-20.5752	-4.87093
92135	Lesotho	0	-8.00598	-12.438
92135	Lesotho	0	-11.3817	-12.3446
92135	Lesotho	0	-3.79936	-2.52725
92135	Lesotho	0	-9.33841	-30.4534
92135	Lesotho	0	-17.0119	-14.5258
92135	Lesotho	0	-2.8376	-14.1345
92135	Lesotho	0	-20.9834	-11.0333
92135	Lesotho	0	-19.3051	-4.492
92135	Lesotho	0	-10.1302	2.21883
92135	Lesotho	0	-11.7012	-27.7551
92135	Lesotho	0	-16.6964	-22.2763
92135	Lesotho	0	-16.5322	-39.8105
92135	Lesotho	0	-1.95305	8.05116
92135	Lesotho	0	-19.2357	-32.9066
92135	Lesotho	0	-27.3262	-19.7099
92135	Lesotho	0	-20.1035	-6.75213
92135	Lesotho	0	-13.6699	-15.1385
92135	Lesotho	0	-17.7161	-23.167
92135	Lesotho	0	-12.6697	-61.9697
92135	Lesotho	0	-5.34126	-8.05773
92135	Lesotho	0	-16.3903	-12.0244
92135	Lesotho	0	-21.9673	-3.69008
92135	Lesotho	0	-7.20123	-33.5631
92135	Lesotho	0	-20.7778	-25.7258
92135	Lesotho	0	-9.74978	-21.5564
92135	Lesotho	0	-20.1103	-17.9672
92135	Lesotho	0	-14.1523	-11.5863
92135	Lesotho	0	-4.43645	-22.473
92135	Lesotho	0	-27.5467	-7.43334
92135	Lesotho	0	-10.1395	-26.5705
92135	Lesotho	0	-9.76903	-22.233
92135	Lesotho	0	-9.43634	-6.84785
92135	Lesotho	0	-10.6068	-23.9848
92135	Lesotho	0	-17.7161	-16.6569
92135	Lesotho	0	-2.94577	2.52241
92135	Lesotho	0	-13.0319	-25.4465
92135	Lesotho	0	-18.7029	-7.85469
92135	Lesotho	0	-9.32462	-26.7925
92135	Lesotho	0	-12.9815	-14.751
92135	Lesotho	0	-15.4699	-36.8534
92135	Lesotho	0	-12.2044	-32.123
92135	Lesotho	0	-10.6068	-29.1419
92135	Lesotho	0	-8.79301	-14.5914
92135	Lesotho	0	-22.4342	-22.3495
92135	Lesotho	0	-8.2427	-45.4503
92135	Lesotho	0	-21.6269	-33.3567
92135	Lesotho	0	-12.8816	3.6886
92135	Lesotho	0	-3.94711	-23.4562
92135	Lesotho	0	-13.6699	-18.115
92135	Lesotho	0	-5.51622	-19.7867
92135	Lesotho	0	-10.9407	-29.3663
92135	Lesotho	0	-18.8951	-16.8927
92135	Lesotho	0	-12.2295	-12.2134
92135	Lesotho	0	-23.3104	-42.4626
92135	Lesotho	0	-7.33778	-18.7431
92135	Lesotho	0	-16.9928	-20.5974
92135	Lesotho	0	-16.9928	-34.3528
92135	Lesotho	0	-6.36627	-7.26726
92135	Lesotho	0	-12.6125	-15.7828
92135	Lesotho	0	-8.00598	-24.5506
92135	Lesotho	0	-17.4413	-32.0327
92135	Lesotho	0	-21.3612	-26.527
92135	Lesotho	0	-6.51485	-9.97705
92135	Lesotho	0	-1.82376	-36.1768
92135	Lesotho	0	-7.00191	-22.3617
92135	Lesotho	0	-27.1234	-16.1266
92135	Lesotho	0	-12.8946	-13.0398
92135	Lesotho	0	-8.47359	-41.3943
92135	Lesotho	0	-19.0767	-39.756
92135	Lesotho	0	-23.4906	-9.4796
92135	Lesotho	0	-17.2339	-43.136
92135	Lesotho	0	-8.20318	-11.833
92135	Lesotho	0	-13.6285	-16.8168
92135	Lesotho	0	-10.4843	-29.3533
92135	Lesotho	0	-16.9928	-2.65327
92135	Lesotho	0	-7.88548	-16.199
92135	Lesotho	0	-12.6574	-2.8284
92135	Lesotho	0	-12.3089	0.29395
92135	Lesotho	0	-21.5768	2.33729
92135	Lesotho	0	-12.5978	8.62573
92135	Lesotho	0	-11.5247	-22.6429
92135	Lesotho	0	-20.4011	-21.9327
92135	Lesotho	0	-10.9555	-29.8392
92135	Lesotho	0	-16.6964	-10.0704
92135	Lesotho	0	-11.9857	-16.1615
92135	Lesotho	0	-7.01398	-41.2213
92135	Lesotho	0	-16.99	-28.8547
92135	Lesotho	0	-28.5449	-18.4463
92135	Lesotho	0	-5.48529	-12.7924
92135	Lesotho	0	-21.6269	-21.6629
92135	Lesotho	0	-8.69075	-29.9441
92135	Lesotho	0	-5.22335	8.19171
92135	Lesotho	0	-19.3317	-29.5116
92135	Lesotho	0	-11.6192	-4.83447
92135	Lesotho	0	-10.5936	-6.18881
92135	Lesotho	0	-7.24128	1.76342
92135	Lesotho	0	-21.2374	2.82829
92135	Lesotho	0	-15.7115	-25.0846
92135	Lesotho	0	-15.0678	-30.4164
92135	Lesotho	0	-15.0821	-12.6949
92135	Lesotho	0	-4.43645	-34.6304
92135	Lesotho	0	-1.2072	-10.0578
92135	Lesotho	0	-21.9763	-32.1887
92135	Lesotho	0	-15.7115	-50.1751
92135	Lesotho	0	-6.99096	-16.6529
92135	Lesotho	0	-21.8319	-26.6892
92135	Lesotho	0	-8.2427	-4.91779
92135	Lesotho	0	-22.0641	2.81176
92135	Lesotho	0	-23.4198	-3.74258
92135	Lesotho	0	-18.7029	-34.1064
92135	Lesotho	0	-1.93046	-7.40786
92135	Lesotho	0	-9.33841	-11.7854
92135	Lesotho	0	-9.68968	-11.5274
92135	Lesotho	0	-14.0767	-9.54223
92135	Lesotho	0	-14.9665	-33.8297
92135	Lesotho	0	-22.0641	-21.2061
92135	Lesotho	0	-15.7031	-2.19746
92135	Lesotho	0	-3.00089	-1.79701
92135	Lesotho	0	-14.8858	-4.08983
92135	Lesotho	0	-17.6773	-54.2531
92135	Lesotho	0	-27.8107	-5.91101
92135	Lesotho	0	-9.37198	-2.26454
92135	Lesotho	0	-2.87222	-31.1658
92135	Lesotho	0	-12.5478	-12.7831
92135	Lesotho	0	-21.6269	1.14313
92135	Lesotho	0	-11.2297	-30.1289
92135	Lesotho	0	-10.1349	-13.3411
92135	Lesotho	0	-7.39252	5.53321
92135	Lesotho	0	-20.1819	-8.20503
92135	Lesotho	0	-22.1982	-0.651244
92135	Lesotho	0	-10.6048	-21.5746
92135	Lesotho	0	-10.45	-32.7996
92135	Lesotho	0	-21.6269	-28.5058
92135	Lesotho	0	-8.20318	-25.9475
92135	Lesotho	0	-3.23577	-24.0554
92135	Lesotho	0	-13.2269	-13.4163
92135	Lesotho	0	-22.7737	-20.0625
92135	Lesotho	0	-10.2603	-20.1993
92135	Lesotho	0	-8.53416	-32.0571
92135	Lesotho	0	-19.8894	-13.957
92135	Lesotho	0	-12.2044	-20.3674
92135	Lesotho	0	-2.39264	-3.45591
92135	Lesotho	0	-7.9749	-35.6547
92135	Lesotho	0	-18.7029	-26.056
92135	Lesotho	0	-10.8093	-30.0445
92135	Lesotho	0	-16.3694	-17.9439
92135	Lesotho	0	-0.860486	-22.8136
92135	Lesotho	0	-3.45697	-27.6086
92135	Lesotho	0	-19.4476	-8.78955
92135	Lesotho	0	-13.8608	-16.8883
92135	Lesotho	0	-17.766	-33.9452
92135	Lesotho	0	-14.4417	-14.4544
92135	Lesotho	0	-12.3089	-24.0392
92135	Lesotho	0	-18.1276	-9.62828
92135	Lesotho	0	-23.4906	-29.2084
92135	Lesotho	0	-23.1414	-42.7999
92135	Lesotho	0	-7.88236	-4.63035
92135	Lesotho	0	-5.35062	-2.3729
92135	Lesotho	0	-21.8319	-11.1846
92135	Lesotho	0	-6.41522	-16.742
92135	Lesotho	0	-7.697	-14.8453
92135	Lesotho	0	-21.3612	-23.5797
92135	Lesotho	0	-15.0821	-16.302
92135	Lesotho	0	-14.875	-28.2729
92135	Lesotho	0	-23.7049	-22.2669
92135	Lesotho	0	-13.3177	-21.898
92135	Lesotho	0	-14.0767	-14.9563
92135	Lesotho	0	-8.14385	-17.627
92135	Lesotho	0	-19.8726	-40.2286
92135	Lesotho	0	-6.93297	-23.762
92135	Lesotho	0	-4.43645	-27.4923
92135	Lesotho	0	-18.24	-29.7121
92135	Lesotho	0	-3.69112	-9.46578
92135	Lesotho	0	-2.39264	-16.975
92135	Lesotho	0	-21.5337	-24.1878
92135	Lesotho	0	-2.76801	-9.25037
92135	Lesotho	0	-11.2532	-10.1496
92135	Lesotho	0	-16.399	-25.2375
92135	Lesotho	0	-7.53774	9.04202
92135	Lesotho	0	-11.2631	-22.9863
92135	Lesotho	0	-9.60939	-11.7899
92135	Lesotho	0	-5.10108	-15.7543
92135	Lesotho	0	-1.2072	-21.3526
92135	Lesotho	0	-12.4392	-4.09984
92135	Lesotho	0	-13.1364	1.36165
92135	Lesotho	0	-14.8467	-23.0803
92135	Lesotho	0	-22.1982	13.5078
92135	Lesotho	0	-29.367	-16.4729
92135	Lesotho	0	-20.8371	0.147208
92135	Lesotho	0	-7.49422	-7.59322
92135	Lesotho	0	-4.50315	-18.3174
92135	Lesotho	0	-8.00598	10.0151
92135	Lesotho	0	-8.00598	-25.1826
92135	Lesotho	0	-10.6048	-44.0652
92135	Lesotho	0	-8.77674	-10.7918
92135	Lesotho	0	-21.6626	-26.6972
92135	Lesotho	0	-11.3923	-15.4708
92135	Lesotho	0	-13.1364	8.95511
92135	Lesotho	0	-17.1477	-13.5071
92135	Lesotho	0	-6.36627	-10.9266
92135	Lesotho	0	-8.2427	-12.5789
92135	Lesotho	0	-14.8345	-24.5818
92135	Lesotho	0	-12.0453	-15.1066
92135	Lesotho	0	-10.8999	-10.1933
92135	Lesotho	0	-14.672	-7.16288
92135	Lesotho	0	-10.6048	-26.5224
92135	Lesotho	0	-9.37669	-12.1375
92135	Lesotho	0	-5.92118	-26.1432
92135	Lesotho	0	-21.5337	10.0677
92135	Lesotho	0	-7.00191	-11.8195
92135	Lesotho	0	-10.2148	-14.7545
92135	Lesotho	0	-27.6754	-23.0958
92135	Lesotho	0	-5.41006	-16.6265
92135	Lesotho	0	-8.79301	-21.0537
92135	Lesotho	0	-23.2194	-20.2602
92135	Lesotho	0	-5.34126	0.322255
92135	Lesotho	0	-2.8376	0.971901
92135	Lesotho	0	-18.24	-33.6206
92135	Lesotho	0	-5.00636	-43.5758
92135	Lesotho	0	-13.0353	-33.0812
92135	Lesotho	0	-28.6919	-18.469
92135	Lesotho	0	-28.4422	-10.5941
92135	Lesotho	0	-11.7993	-11.8817
92135	Lesotho	0	-17.4759	-14.9971
92135	Lesotho	0	-6.7891	-18.3584
92135	Lesotho	0	-12.1763	-17.3958
92135	Lesotho	0	-28.4422	-19.0719
92135	Lesotho	0	-15.0035	-10.6377
92135	Lesotho	0	-8.24458	-31.5201
92135	Lesotho	0	-26.3553	-36.0162
92135	Lesotho	0	-2.8376	-7.02838
92135	Lesotho	0	-21.7628	-17.8039
92135	Lesotho	0	-10.9555	-3.00695
92135	Lesotho	0	-13.0016	-0.271463
92135	Lesotho	0	-21.5766	-21.898
92135	Lesotho	0	-11.2771	-27.5466
92135	Lesotho	0	-5.53767	-20.4275
92135	Lesotho	0	-2.8376	-12.4815
92135	Lesotho	0	-2.08404	-14.7744
92135	Lesotho	0	-7.00397	-3.88295
92135	Lesotho	0	-14.3996	-18.4692
92135	Lesotho	0	-11.2771	-4.59036
92135	Lesotho	0	-8.85297	-26.8707
92135	Lesotho	0	-3.13857	-23.1772
92135	Lesotho	0	-17.9588	-40.9469
92135	Lesotho	0	-7.73857	-6.66892
92135	Lesotho	0	-3.47428	-28.489
92135	Lesotho	0	-14.2556	-15.3936
92135	Lesotho	0	-13.6285	-16.3363
92135	Lesotho	0	-13.4804	3.77694
92135	Lesotho	0	-10.4039	-22.9175
92135	Lesotho	0	-21.2687	-27.289
92135	Lesotho	0	-19.1743	-40.994
92135	Lesotho	0	-18.6155	-27.0079
92135	Lesotho	0	-1.81196	-22.2402
92135	Lesotho	0	-10.7944	-8.73614
92135	Lesotho	0	-23.4094	-21.1059
92135	Lesotho	0	-12.4599	-19.4405
92135	Lesotho	0	-7.00191	-14.1927
92135	Lesotho	0	-15.7115	-24.0967
92135	Lesotho	0	-31.5782	-32.6591
92135	Lesotho	0	-20.6632	-46.0342
92135	Lesotho	0	-10.2137	-25.7797
92135	Lesotho	0	-14.2556	-22.5255
92135	Lesotho	0	-25.5806	-28.7701
92135	Lesotho	0	-7.00191	-18.3536
92135	Lesotho	0	-14.8042	-21.1189
92135	Lesotho	0	-14.1523	-15.2509
92135	Lesotho	0	-10.506	-26.3006
92135	Lesotho	0	-15.8529	-28.5565
92135	Lesotho	0	-25.862	-28.2323
92135	Lesotho	0	-25.1267	-21.3679
92135	Lesotho	0	-4.43645	-25.9835
92135	Lesotho	0	-23.4198	-30.7235
92135	Lesotho	0	-5.92118	-24.3646
92135	Lesotho	0	-11.0927	-30.3681
92135	Lesotho	0	-11.367	-13.5276
92135	Lesotho	0	-8.47359	-26.8306
92135	Lesotho	0	-3.21688	-16.9365
92135	Lesotho	0	-10.8999	-17.2134
92135	Lesotho	0	-7.00397	-7.69443
92135	Lesotho	0	-18.6546	-50.4353
92135	Lesotho	0	-10.7944	0.263355
92135	Lesotho	0	-19.0301	-30.4081
92135	Lesotho	0	-15.9448	-10.1028
92135	Lesotho	0	-5.58972	-26.6082
92135	Lesotho	0	-12.6697	-1.447
92135	Lesotho	0	-20.1819	-31.6351
92135	Lesotho	0	-18.24	-7.26224
92135	Lesotho	0	-18.8235	-26.2808
92135	Lesotho	0	-11.2771	-29.61
92135	Lesotho	0	-11.6283	-1.18816
92135	Lesotho	0	-7.56659	-11.5893
92135	Lesotho	0	-13.6699	-20.7771
92135	Lesotho	0	-22.7737	7.61847
92135	Lesotho	0	-5.29556	-15.0075
92135	Lesotho	0	-14.8042	-21.1787
92135	Lesotho	0	-16.452	-16.1312
92135	Lesotho	0	-6.48665	-15.4489
92135	Lesotho	0	-10.3344	-15.7524
92135	Lesotho	0	-13.1093	-17.1247
92135	Lesotho	0	-3.58466	-24.4513
92135	Lesotho	0	-2.38509	-31.3275
92135	Lesotho	0	-5.80768	-22.7396
92135	Lesotho	0	-15.5692	-26.2571
92135	Lesotho	0	-7.48874	-35.5428
92135	Lesotho	0	-9.88617	4.99179
92135	Lesotho	0	-17.9588	-59.6062
92135	Lesotho	0	-17.2371	-49.8443
92135	Lesotho	0	-7.58716	-25.53
92135	Lesotho	0	-2.85987	-35.596
92135	Lesotho	0	-2.94577	-8.92722
92135	Lesotho	0	-17.2339	-46.3206
92135	Lesotho	0	-22.7737	4.45499
92135	Lesotho	0	-7.12546	-28.2675
92135	Lesotho	0	-7.56075	-10.3186
92135	Lesotho	0	-16.6761	-3.43068
92135	Lesotho	0	-9.95245	7.16933
92135	Lesotho	0	-21.3612	-14.7552
92135	Lesotho	0	-10.9429	-18.9597
92135	Lesotho	0	-14.1523	-28.3279
92135	Lesotho	0	-16.3694	-24.5861
92135	Lesotho	0	-19.1743	-26.1614
92135	Lesotho	0	-1.2072	-21.2261
92135	Lesotho	0	-1.2072	-5.49821
92135	Lesotho	0	-12.0453	-12.16
92135	Lesotho	0	-10.8999	-6.5233
92135	Lesotho	0	-14.512	-33.7087
92135	Lesotho	0	-4.42124	-1.50988
92135	Lesotho	0	-10.6855	-33.2411
92135	Lesotho	0	-14.8042	-16.8436
92135	Lesotho	0	-27.1	-1.18152
92135	Lesotho	0	-8.85297	-4.83435
92135	Lesotho	0	-15.9569	-20.1642
92135	Lesotho	0	-10.7715	-23.8541
92135	Lesotho	0	-5.48529	25.1187
92135	Lesotho	0	-4.25119	-44.3219
92135	Lesotho	0	-2.51562	-38.0284
92135	Lesotho	0	-5.53767	-22.6387
92135	Lesotho	0	-6.44506	-13.6181
92135	Lesotho	0	-15.6018	-4.86835
92135	Lesotho	0	-29.257	-11.1216
92135	Lesotho	0	-22.5223	-25.9753
92135	Lesotho	0	-20.1103	-28.9157
92135	Lesotho	0	-12.8388	11.0764
92135	Lesotho	0	-14.1735	-29.2393
92135	Lesotho	0	-13.8345	-15.4361
92135	Lesotho	0	-28.2028	-10.932
92135	Lesotho	0	-10.6048	-15.9563
92135	Lesotho	0	-20.8192	4.42823
92135	Lesotho	0	-9.64612	-22.592
92135	Lesotho	0	-10.1767	-11.9149
92135	Lesotho	0	-17.1477	-15.635
92135	Lesotho	0	-7.2979	-11.17
92135	Lesotho	0	-19.408	-25.8866
92135	Lesotho	0	-17.7161	-19.6721
92135	Lesotho	0	-23.7133	1.70561
92135	Lesotho	0	-10.6959	-8.70818
92135	Lesotho	0	-14.8042	-37.3596
92135	Lesotho	0	-17.7161	-12.9912
92135	Lesotho	0	-14.2061	-40.4949
92135	Lesotho	0	-9.76903	-5.87645
92135	Lesotho	0	-5.80768	-39.2406
92135	Lesotho	0	-18.7029	-33.7909
92135	Lesotho	0	-15.7769	-23.9796
92135	Lesotho	0	-8.20318	-23.971
92135	Lesotho	0	-12.1406	-16.0691
92135	Lesotho	0	-26.0445	-27.1387
92135	Lesotho	0	-10.6048	-31.2275
92135	Lesotho	0	-12.2381	-26.8629
92135	Lesotho	0	-20.4011	-11.3728
92135	Lesotho	0	-17.7953	-15.9993
92135	Lesotho	0	-19.3051	-28.6876
92135	Lesotho	0	-17.3034	-41.7021
92135	Lesotho	0	-24.1857	-12.0556
92135	Lesotho	0	-16.26	-25.6501
92135	Lesotho	0	-16.3694	-47.9744
92135	Lesotho	0	-6.93781	-27.8457
92135	Lesotho	0	-1.2072	-8.92372
92135	Lesotho	0	-11.2771	-20.7121
92135	Lesotho	0	-15.0821	-19.7624
92135	Lesotho	0	-7.05871	-1.6142
92135	Lesotho	0	-23.7049	-3.03578
92135	Lesotho	0	-10.2715	-27.3538
92135	Lesotho	0	-5.34126	7.00473
92135	Lesotho	0	-9.32462	-3.38194
92135	Lesotho	0	-8.79301	-28.7562
92135	Lesotho	0	-5.34126	-3.74743
92135	Lesotho	0	-4.1338	-17.4036
92135	Lesotho	0	-12.8317	-17.3063
92135	Lesotho	0	-14.4417	-24.5132
92135	Lesotho	0	-10.1371	-25.1814
92135	Lesotho	0	-10.9353	-46.02
92135	Lesotho	0	-4.83756	-17.7378
92135	Lesotho	0	-6.93954	-20.1457
92135	Lesotho	0	-17.3082	-33.2367
92135	Lesotho	0	-5.53767	-32.087
92135	Lesotho	0	-16.4278	-31.5564
92135	Lesotho	0	-22.7831	11.8179
92135	Lesotho	0	-27.9018	-29.9728
92135	Lesotho	0	-2.39264	-15.1216
92135	Lesotho	0	-18.24	-39.723
92135	Lesotho	0	-6.99096	-29.7139
92135	Lesotho	0	-11.7691	-31.0257
92135	Lesotho	0	-13.3177	-25.4991
92135	Lesotho	0	-8.79965	-47.6458
92135	Lesotho	0	-17.6773	-51.0821
92135	Lesotho	0	-5.47481	-0.512501
92135	Lesotho	0	-21.9763	-25.4991
92135	Lesotho	0	-18.361	-19.0356
92135	Lesotho	0	-16.4278	-41.1889
92135	Lesotho	0	-22.7737	-17.9654
92135	Lesotho	0	-22.5223	-20.3219
92135	Lesotho	0	-10.7715	-8.96364
92135	Lesotho	0	-27.1005	-18.872
92135	Lesotho	0	-8.00598	-15.065
92135	Lesotho	0	-11.2771	-35.824
92135	Lesotho	0	-23.4963	-24.9252
92135	Lesotho	0	-8.33039	-7.99826
92135	Lesotho	0	-12.3089	-16.1497
92135	Lesotho	0	-10.9495	-37.2155
92135	Lesotho	0	-8.2427	-14.5391
92135	Lesotho	0	-9.47925	-22.5103
92135	Lesotho	0	-12.9837	-13.6403
92135	Lesotho	0	-2.8376	-7.94267
92135	Lesotho	0	-5.41006	-11.5539
92135	Lesotho	0	-8.11934	-10.7194
92135	Lesotho	0	-25.4726	-38.7621
92135	Lesotho	0	-22.6561	4.79305
92135	Lesotho	0	-4.1338	-18.8728
92135	Lesotho	0	-12.7852	-33.8462
92135	Lesotho	0	-1.72624	1.76327
92135	Lesotho	0	-16.4278	-37.748
92135	Lesotho	0	-13.3824	-38.625
92135	Lesotho	0	-5.48529	-5.04722
92135	Lesotho	0	-1.87063	-28.1096
92135	Lesotho	0	-3.93522	-20.8703
92135	Lesotho	0	-26.6744	-5.06965
92135	Lesotho	0	-13.182	-43.8497
92135	Lesotho	0	-22.3006	-25.3147
92135	Lesotho	0	-5.21872	-42.7686
92135	Lesotho	0	-9.41916	-32.5184
92135	Lesotho	0	-5.50772	-18.6012
92135	Lesotho	0	-9.64612	-45.1367
92135	Lesotho	0	-29.257	-20.319
92135	Lesotho	0	-15.9448	-10.5376
92135	Lesotho	0	-23.4906	-6.4602
92135	Lesotho	0	-15.663	-22.8689
92135	Lesotho	0	-18.4612	-38.208
92135	Lesotho	0	-17.4413	-30.4179
92135	Lesotho	0	-8.21472	-22.7316
92135	Lesotho	0	-10.5374	-25.3275
92135	Lesotho	0	-6.74737	-15.612
92135	Lesotho	0	-12.3089	20.7603
92135	Lesotho	0	-2.74887	-33.0948
92135	Lesotho	0	-15.7031	-10.3489
92135	Lesotho	0	-14.8042	-15.8802
92135	Lesotho	0	-15.3075	-14.6279
92135	Lesotho	0	-24.3371	-22.0287
92135	Lesotho	0	-9.37669	-14.7019
92135	Lesotho	0	-22.1982	-23.0156
92135	Lesotho	0	-8.20318	-23.1052
92135	Lesotho	0	-13.368	-29.9826
92135	Lesotho	0	-13.8765	-3.63
92135	Lesotho	0	-4.59258	-31.6944
92135	Lesotho	0	-17.4258	-21.0664
92135	Lesotho	0	-3.31619	0.830919
92135	Lesotho	0	-14.4094	-16.7066
92135	Lesotho	0	-9.74978	-26.9634
92135	Lesotho	0	-3.97695	-9.52512
92135	Lesotho	0	-8.79301	-17.5503
92135	Lesotho	0	-16.3903	-29.4983
92135	Lesotho	0	-23.4963	-2.19162
92135	Lesotho	0	-8.20318	-14.0431
92135	Lesotho	0	-22.0641	-24.3696
92135	Lesotho	0	-17.9439	-23.5384
92135	Lesotho	0	-22.4342	-35.7325
92135	Lesotho	0	-9.3208	2.31653
92135	Lesotho	0	-18.6546	-24.715
92135	Lesotho	0	-14.512	-31.1203
92135	Lesotho	0	-18.7029	-41.4188
92135	Lesotho	0	-15.8042	-14.0575
92135	Lesotho	0	-21.5768	6.77213
92135	Lesotho	0	-8.2427	-16.8726
92135	Lesotho	0	-27.0396	-4.34481
92135	Lesotho	0	-15.0293	-23.5317
92135	Lesotho	0	-20.399	-12.9169
92135	Lesotho	0	-20.8192	-8.24709
92135	Lesotho	0	-4.29496	-31.3817
92135	Lesotho	0	-6.45172	-18.5225
92135	Lesotho	0	-21.3865	-9.94686
92135	Lesotho	0	-10.9762	-34.0952
92135	Lesotho	0	-23.4963	-8.98752
92135	Lesotho	0	-18.4612	-25.7181
92135	Lesotho	0	-8.2427	4.53968
92135	Lesotho	0	-16.0565	-35.0851
92135	Lesotho	0	-7.00191	-32.7368
92135	Lesotho	0	-4.1338	-9.81658
92135	Lesotho	0	-6.99096	-18.9262
92135	Lesotho	0	-27.9018	-5.83636
92135	Lesotho	0	-27.8619	-18.0432
92135	Lesotho	0	-2.81025	8.90094
92135	Lesotho	0	-26.8061	-26.7677
92135	Lesotho	0	-8.2427	-42.7215
92135	Lesotho	0	-15.8042	-17.0902
92135	Lesotho	0	-22.6792	-15.1865
92135	Lesotho	0	-10.8999	-25.6017
92135	Lesotho	0	-19.408	-15.4696
92135	Lesotho	0	-6.48609	-31.2113
92135	Lesotho	0	-14.2759	-0.674491
92135	Lesotho	0	-18.7851	-35.9761
92135	Lesotho	0	-15.1903	-15.2646
92135	Lesotho	0	-9.3208	2.28723
92135	Lesotho	0	-23.663	-25.1871
92135	Lesotho	0	-9.95245	-24.6945
92135	Lesotho	0	-21.7478	-3.30063
92135	Lesotho	0	-21.8963	-29.1466
92135	Lesotho	0	-17.3034	-15.2408
92135	Lesotho	0	-7.28219	-14.0859
92135	Lesotho	0	-16.9928	-24.2153
92135	Lesotho	0	-11.897	-17.4526
92135	Lesotho	0	-1.2072	8.51617
92135	Lesotho	0	-11.6346	5.12392
92135	Lesotho	0	-16.0074	-28.6925
92135	Lesotho	0	-10.8999	10.0283
92135	Lesotho	0	-18.1564	-24.1827
92135	Lesotho	0	-4.42124	-11.2128
92135	Lesotho	0	-8.00598	-16.1914
92135	Lesotho	0	-28.5449	9.80228
92135	Lesotho	0	-15.5037	-41.0039
92135	Lesotho	0	-12.5978	-20.6247
92135	Lesotho	0	-7.00191	-44.6651
92135	Lesotho	0	-7.73857	-15.5759
92135	Lesotho	0	-21.3612	-9.92379
92135	Lesotho	0	-13.8608	-19.6506
92135	Lesotho	0	-15.5041	-14.6343
92135	Lesotho	0	-15.4279	-30.7395
92135	Lesotho	0	-23.663	-19.6327
92135	Lesotho	0	-2.37305	-26.7703
92135	Lesotho	0	-10.1349	-4.63019
92135	Lesotho	0	-7.53774	21.269
92135	Lesotho	0	-9.82829	-14.9149
92135	Lesotho	0	-7.57707	13.5444
92135	Lesotho	0	-15.8042	1.63977
92135	Lesotho	0	-18.8951	-19.0074
92135	Lesotho	0	-19.0586	-24.7108
92135	Lesotho	0	-8.11083	-20.0609
92135	Lesotho	0	-2.37305	-14.1621
92135	Lesotho	0	-5.80768	-28.8799
92135	Lesotho	0	-7.73857	-47.2271
92135	Lesotho	0	-14.2279	-15.8833
92135	Lesotho	0	-25.9504	-14.9908
92135	Lesotho	0	-11.0927	-27.3797
92135	Lesotho	0	-3.21688	-25.0278
92135	Lesotho	0	-17.9588	-21.1358
92135	Lesotho	0	-11.0846	-18.6643
92135	Lesotho	0	-14.8467	-35.1888
92135	Lesotho	0	-14.0767	-8.74425
92135	Lesotho	0	-4.43139	-7.45787
92135	Lesotho	0	-20.5042	-23.3984
92135	Lesotho	0	-12.2295	-0.647702
92135	Lesotho	0	-15.1007	-12.847
92135	Lesotho	0	-11.9104	-25.6348
92135	Lesotho	0	-8.65624	-16.7902
92135	Lesotho	0	-17.3034	-1.47111
92135	Lesotho	0	-13.6083	-24.2794
92135	Lesotho	0	-9.33841	-15.9613
92135	Lesotho	0	-13.8345	-40.1364
92135	Lesotho	0	-16.8421	-39.8185
92135	Lesotho	0	-14.4094	-0.974583
92135	Lesotho	0	-7.29696	-21.9909
92135	Lesotho	0	-12.0139	-11.1475
92135	Lesotho	0	-10.7715	-18.4562
92135	Lesotho	0	-22.3304	-16.1856
92135	Lesotho	0	-18.9549	-9.41955
92135	Lesotho	0	-22.7831	0.164223
92135	Lesotho	0	-13.114	-14.7635
92135	Lesotho	0	-18.9207	-24.1197
92135	Lesotho	0	-4.77401	-14.7296
92135	Lesotho	0	-8.80859	-25.8435
92135	Lesotho	0	-23.4963	-26.2801
92135	Lesotho	0	-20.5182	-13.9595
92135	Lesotho	0	-9.70954	-16.2388
92135	Lesotho	0	-5.93017	-16.9289
92135	Lesotho	0	-5.28696	-32.9097
92135	Lesotho	0	-7.93469	-23.7202
92135	Lesotho	0	-18.5484	-21.1665
92135	Lesotho	0	-10.9407	-65.8866
92135	Lesotho	0	-22.7831	-13.939
92135	Lesotho	0	-20.4011	-13.651
92135	Lesotho	0	-20.0659	-13.5165
92135	Lesotho	0	-11.9104	-11.4609
92135	Lesotho	0	-2.72285	-22.6435
92135	Lesotho	0	-20.5182	-9.09022
92135	Lesotho	0	-12.8816	-9.15793
92135	Lesotho	0	-3.97695	-24.1694
92135	Lesotho	0	-12.6574	-5.69017
92135	Lesotho	0	-19.8894	-15.3957
92135	Lesotho	0	-3.20635	-21.4426
92135	Lesotho	0	-6.7891	-30.6786
92135	Lesotho	0	-15.5366	-34.5366
92135	Lesotho	0	-10.4039	-13.5664
92135	Lesotho	0	-8.80859	-19.1571
92135	Lesotho	0	-1.93046	-12.6073
92135	Lesotho	0	-3.87282	-3.28617
92135	Lesotho	0	-28.4422	2.79377
92135	Lesotho	0	-17.514	-31.757
92135	Lesotho	0	-9.41402	-56.2946
92135	Lesotho	0	-19.0767	-30.1798
92135	Lesotho	0	-16.3061	-24.8621
92135	Lesotho	0	-5.34126	5.1189
92135	Lesotho	0	-15.3543	2.50851
92135	Lesotho	0	-24.2938	-12.9057
92135	Lesotho	0	-19.8726	-43.5197
92135	Lesotho	0	-11.9667	-27.3579
92135	Lesotho	0	-13.8765	-8.9137
92135	Lesotho	0	-7.73322	-62.8608
92135	Lesotho	0	-15.8042	-0.975724
92135	Lesotho	0	-19.0586	-30.8019
92135	Lesotho	0	-21.5768	14.6063
92135	Lesotho	0	-7.56659	-18.2723
92135	Lesotho	0	-19.0586	-37.993
92135	Lesotho	0	-11.6715	18.9889
92135	Lesotho	0	-10.2137	-19.1528
92135	Lesotho	0	-3.45299	-26.5107
92135	Lesotho	0	-9.21429	-15.0784
92135	Lesotho	0	-18.7029	-49.9592
92135	Lesotho	0	-6.48598	-18.2332
92135	Lesotho	0	-1.72624	-13.9524
92135	Lesotho	0	-8.11934	-24.0657
92135	Lesotho	0	-25.3555	-14.2548
92135	Lesotho	0	-22.1982	-33.8944
92135	Lesotho	0	-14.8467	-36.6646
92135	Lesotho	0	-22.368	-14.5665
92135	Lesotho	0	-18.9207	-34.3543
92135	Lesotho	0	-23.7049	-39.335
92135	Lesotho	0	-18.4139	-34.669
92135	Lesotho	0	-16.0681	-23.7969
92135	Lesotho	0	-12.5064	11.5387
92135	Lesotho	0	-8.80859	-46.9824
92135	Lesotho	0	-2.15017	-26.4191
92135	Lesotho	0	-11.1954	-23.8736
92135	Lesotho	0	-0.959043	-2.48933
92135	Lesotho	0	-9.3208	-10.0014
92135	Lesotho	0	-4.1338	-24.3618
92135	Lesotho	0	-7.27458	-23.4986
92135	Lesotho	0	-18.9207	-45.0414
92135	Lesotho	0	-4.86606	-22.1411
92135	Lesotho	0	-10.506	-28.9449
92135	Lesotho	0	-15.4506	-20.5439
92135	Lesotho	0	-9.00149	-26.5531
92135	Lesotho	0	-6.52567	-24.6923
92135	Lesotho	0	-26.6744	-3.69047
92135	Lesotho	0	-14.4417	-14.235
92135	Lesotho	0	-4.85042	-24.3793
92135	Lesotho	0	-6.99043	-11.5841
92135	Lesotho	0	-7.86544	6.4084
92135	Lesotho	0	-12.0897	-9.03275
92135	Lesotho	0	-14.2061	-19.0478
92135	Lesotho	0	-16.9452	-30.1977
92135	Lesotho	0	-17.7953	-4.36203
92135	Lesotho	0	-11.6769	-24.2446
92135	Lesotho	0	-25.5806	-16.9132
92135	Lesotho	0	-12.1763	-35.8109
92135	Lesotho	0	-6.41522	-9.7712
92135	Lesotho	0	-16.3903	-18.9255
92135	Lesotho	0	-5.33602	-29.3893
92135	Lesotho	0	-15.9269	-25.0026
92135	Lesotho	0	-10.9473	-35.8833
92135	Lesotho	0	-15.8042	-13.4595
92135	Lesotho	0	-20.5042	0.324386
92135	Lesotho	0	-14.9665	-8.56391
92135	Lesotho	0	-23.8301	13.2488
92135	Lesotho	0	-9.99202	-35.5465
92135	Lesotho	0	-12.6697	-27.1474
92135	Lesotho	0	-9.33841	-20.0435
92135	Lesotho	0	-13.3824	-53.4191
92135	Lesotho	0	-24.2938	-29.8032
92135	Lesotho	0	-6.51485	-11.975
92135	Lesotho	0	-17.3082	-17.5563
92135	Lesotho	0	-16.0114	-21.8645
92135	Lesotho	0	-27.1005	3.30165
92135	Lesotho	0	-18.405	-16.732
92135	Lesotho	0	-2.07519	-12.2926
92135	Lesotho	0	-11.2297	-42.9495
92135	Lesotho	0	-11.1491	-9.11549
92135	Lesotho	0	-4.29496	-28.4261
92135	Lesotho	0	-6.36407	-1.33981
92135	Lesotho	0	-5.53679	-14.6268
92135	Lesotho	0	-6.1168	-4.92018
92135	Lesotho	0	-2.05942	-25.4796
92135	Lesotho	0	-12.8816	-15.5246
92135	Lesotho	0	-15.086	-20.12
92135	Lesotho	0	-19.7142	-21.2391
92135	Lesotho	0	-6.07845	-18.2419
92135	Lesotho	0	-28.1387	-15.4422
92135	Lesotho	0	-27.6754	-1.20539
92135	Lesotho	0	-17.4258	-16.5806
92135	Lesotho	0	-19.0586	-18.503
92135	Lesotho	0	-14.5478	-4.67376
92135	Lesotho	0	-12.5478	-12.2427
92135	Lesotho	0	-10.9353	-24.1115
92135	Lesotho	0	-26.0445	-25.3063
92135	Lesotho	0	-16.3694	-25.1903
92135	Lesotho	0	-7.20069	-23.9096
92135	Lesotho	0	-9.39253	-14.7192
92135	Lesotho	0	-10.2091	-15.245
92135	Lesotho	0	-10.9555	-24.2973
92135	Lesotho	0	-9.3208	4.67424
92135	Lesotho	0	-25.2625	-1.51584
92135	Lesotho	0	-7.91761	-0.475468
92135	Lesotho	0	-26.8061	-16.8739
92135	Lesotho	0	-8.53416	-43.0396
92135	Lesotho	0	-14.8434	-20.2906
92135	Lesotho	0	-8.56654	-17.1444
92135	Lesotho	0	-9.95245	-18.9366
92135	Lesotho	0	-5.80768	-32.2506
92135	Lesotho	0	-7.92728	-6.71976
92135	Lesotho	0	-11.1584	2.58249
92135	Lesotho	0	-7.86544	-5.97411
92135	Lesotho	0	-6.89816	-15.2803
92135	Lesotho	0	-9.3208	-4.65972
92135	Lesotho	0	-10.6048	-2.64484
92135	Lesotho	0	-12.4578	-9.59855
92135	Lesotho	0	-32.2198	0.395648
92135	Lesotho	0	-10.003	-3.54959
92135	Lesotho	0	-23.9228	19.8419
92135	Lesotho	0	-18.9207	-39.1845
92135	Lesotho	0	-11.1451	-16.6534
92135	Lesotho	0	-19.408	2.91654
92135	Lesotho	0	-23.2442	0.895461
92135	Lesotho	0	-18.24	-38.4628
92135	Lesotho	0	-6.19824	-16.3355
92135	Lesotho	0	-8.59193	-38.0554
92135	Lesotho	0	-10.6855	-35.0585
92135	Lesotho	0	-12.5025	-36.6049
92135	Lesotho	0	-16.5057	-5.85102
92135	Lesotho	0	-12.3089	-34.3613
92135	Lesotho	0	-27.1005	-13.7739
92135	Lesotho	0	-22.7831	11.6462
92135	Lesotho	0	-17.4413	-41.6647
92135	Lesotho	0	-23.4906	-7.10789
[truncated: 107,675 more rows]

## Sheet: SI_2_Cambodia_Vietnam
countryPairID	Country	more_policies	distance_border	log_residualx100
28164	Cambodia	0	-77.9222	-41.5718
28164	Cambodia	0	-24.4824	-9.10162
28164	Cambodia	0	-77.3144	-12.3404
28164	Cambodia	0	-79.3571	-39.7181
28164	Cambodia	0	-30.6299	10.4904
28164	Cambodia	0	-24.4824	8.50085
28164	Cambodia	0	-26.0786	-12.2323
28164	Cambodia	0	-27.8284	-12.2864
28164	Cambodia	0	-8.84828	-13.9186
28164	Cambodia	0	-27.1569	-2.5708
28164	Cambodia	0	-31.3633	-1.82483
28164	Cambodia	0	-26.4911	-4.68069
28164	Cambodia	0	-55.9197	-26.4856
28164	Cambodia	0	-14.4544	-19.7015
28164	Cambodia	0	-45.4378	-39.1566
28164	Cambodia	0	-56.6644	-41.915
28164	Cambodia	0	-25.2234	7.67911
28164	Cambodia	0	-63.7014	-18.2676
28164	Cambodia	0	-32.84	-1.05746
28164	Cambodia	0	-32.84	-6.03376
28164	Cambodia	0	-60.3814	-10.5859
28164	Cambodia	0	-24.0133	12.2961
28164	Cambodia	0	-42.9794	16.6277
28164	Cambodia	0	-16.3881	-5.57564
28164	Cambodia	0	-30.2878	-12.0989
28164	Cambodia	0	-22.8187	11.1391
28164	Cambodia	0	-22.8187	1.72769
28164	Cambodia	0	-35.1232	-1.32117
28164	Cambodia	0	-35.1232	-12.7664
28164	Cambodia	0	-57.376	3.75407
28164	Cambodia	0	-36.6822	-20.6557
28164	Cambodia	0	-36.6822	-17.4812
28164	Cambodia	0	-25.2382	3.06478
28164	Cambodia	0	-75.4672	-0.799925
28164	Cambodia	0	-49.1664	-11.0338
28164	Cambodia	0	-21.5367	-1.07827
28164	Cambodia	0	-74.466	-27.4739
28164	Cambodia	0	-20.9179	21.686
28164	Cambodia	0	-20.9179	18.32
28164	Cambodia	0	-16.9145	-31.605
28164	Cambodia	0	-30.2878	-39.2857
28164	Cambodia	0	-32.6004	-29.1938
28164	Cambodia	0	-20.318	2.9803
28164	Cambodia	0	-77.4482	-4.69235
28164	Cambodia	0	-30.2878	-24.2451
28164	Cambodia	0	-76.7986	-7.54579
28164	Cambodia	0	-17.2695	2.11317
28164	Cambodia	0	-21.3857	-2.31242
28164	Cambodia	0	-25.8459	-39.7194
28164	Cambodia	0	-82.2589	-35.2341
28164	Cambodia	0	-16.5296	10.53
28164	Cambodia	0	-16.5296	-0.888015
28164	Cambodia	0	-31.1472	1.20754
28164	Cambodia	0	-39.0589	-17.154
28164	Cambodia	0	-39.0589	-33.1305
28164	Cambodia	0	-15.9672	-5.61356
28164	Cambodia	0	-15.9672	-10.3712
28164	Cambodia	0	-9.45238	-17.8896
28164	Cambodia	0	-15.4862	9.40796
28164	Cambodia	0	-15.2919	5.56987
28164	Cambodia	0	-31.1008	-1.03521
28164	Cambodia	0	-20.1841	-17.9323
28164	Cambodia	0	-56.6644	-5.48528
28164	Cambodia	0	-34.1666	-16.4475
28164	Cambodia	0	-15.2919	7.82519
28164	Cambodia	0	-23.8151	-9.36393
28164	Cambodia	0	-76.7986	-14.1915
28164	Cambodia	0	-15.1139	-18.6514
28164	Cambodia	0	-42.9355	2.47234
28164	Cambodia	0	-18.8264	-20.7522
28164	Cambodia	0	-93.539	-36.655
28164	Cambodia	0	-82.6185	-18.6541
28164	Cambodia	0	-88.3853	2.61142
28164	Cambodia	0	-20.5914	19.1337
28164	Cambodia	0	-58.0924	0.843924
28164	Cambodia	0	-26.5588	-12.243
28164	Cambodia	0	-24.4129	7.22678
28164	Cambodia	0	-4.57404	10.1327
28164	Cambodia	0	-82.6185	-31.1059
28164	Cambodia	0	-20.4227	-21.795
28164	Cambodia	0	-20.4227	21.3613
28164	Cambodia	0	-56.2571	-19.8071
28164	Cambodia	0	-18.4921	-28.0156
28164	Cambodia	0	-18.4921	6.66365
28164	Cambodia	0	-5.05391	21.5971
28164	Cambodia	0	-32.8546	-31.3855
28164	Cambodia	0	-83.367	-19.518
28164	Cambodia	0	-74.8595	-10.2229
28164	Cambodia	0	-17.8971	-42.0518
28164	Cambodia	0	-31.0066	-55.3928
28164	Cambodia	0	-43.6236	-32.7416
28164	Cambodia	0	-17.3225	-22.9322
28164	Cambodia	0	-61.8184	-22.0494
28164	Cambodia	0	-17.3225	-10.2415
28164	Cambodia	0	-17.3225	8.46139
28164	Cambodia	0	-32.8546	-51.2159
28164	Cambodia	0	-73.1736	-14.7583
28164	Cambodia	0	-32.8546	-40.8235
28164	Cambodia	0	-58.0277	-11.9902
28164	Cambodia	0	-33.7226	-31.0644
28164	Cambodia	0	-44.4008	-15.7723
28164	Cambodia	0	-14.9873	-7.86238
28164	Cambodia	0	-14.6416	-25.9005
28164	Cambodia	0	-83.751	-43.3437
28164	Cambodia	0	-45.1923	-22.1062
28164	Cambodia	0	-14.6416	-3.16824
28164	Cambodia	0	-33.7226	-63.2641
28164	Cambodia	0	-14.1103	-16.2318
28164	Cambodia	0	-28.4591	-42.8204
28164	Cambodia	0	-71.6573	-21.6683
28164	Cambodia	0	-47.5746	-43.7827
28164	Cambodia	0	-76.6481	-6.9545
28164	Cambodia	0	-56.1453	-10.2366
28164	Cambodia	0	-13.6671	-17.4896
28164	Cambodia	0	-16.1241	-35.0223
28164	Cambodia	0	-22.7676	-13.1536
28164	Cambodia	0	-17.0594	-27.504
28164	Cambodia	0	-13.6277	-17.6365
28164	Cambodia	0	-92.1872	-12.9957
28164	Cambodia	0	-44.2003	-41.8494
28164	Cambodia	0	-59.3912	-29.5823
28164	Cambodia	0	-1.76881	4.94697
28164	Cambodia	0	-42.826	23.6051
28164	Cambodia	0	-3.0875	22.8565
28164	Cambodia	0	-14.7848	6.56612
28164	Cambodia	0	-51.7193	-2.2095
28164	Cambodia	0	-49.9924	-33.9697
28164	Cambodia	0	-15.4189	10.3047
28164	Cambodia	0	-84.5482	-39.2211
28164	Cambodia	0	-61.8184	-24.7808
28164	Cambodia	0	-13.9649	4.57142
28164	Cambodia	0	-15.086	6.57221
28164	Cambodia	0	-14.89	-28.8426
28164	Cambodia	0	-56.9268	17.4271
28164	Cambodia	0	-20.6429	-36.7535
28164	Cambodia	0	-84.9562	-8.97421
28164	Cambodia	0	-14.89	-22.8546
28164	Cambodia	0	-51.6143	-30.0346
28164	Cambodia	0	-86.1144	1.18677
28164	Cambodia	0	-14.6309	-14.3646
28164	Cambodia	0	-36.3197	11.9976
28164	Cambodia	0	-73.7681	-1.39761
28164	Cambodia	0	-22.7676	-1.09003
28164	Cambodia	0	-53.0424	2.92746
28164	Cambodia	0	-32.9586	-47.9603
28164	Cambodia	0	-13.6281	-41.1664
28164	Cambodia	0	-59.9125	-1.01323
28164	Cambodia	0	-4.81226	-35.235
28164	Cambodia	0	-13.3609	-28.4458
28164	Cambodia	0	-21.9345	-9.77725
28164	Cambodia	0	-13.119	-65.7864
28164	Cambodia	0	-36.3197	-23.7303
28164	Cambodia	0	-30.4836	-4.23639
28164	Cambodia	0	-36.3197	-35.512
28164	Cambodia	0	-12.903	15.9961
28164	Cambodia	0	-49.8055	-35.5644
28164	Cambodia	0	-12.4338	-34.2897
28164	Cambodia	0	-74.1362	-24.1538
28164	Cambodia	0	-11.8514	-33.919
28164	Cambodia	0	-11.8514	-34.8843
28164	Cambodia	0	-54.9148	-6.78263
28164	Cambodia	0	-53.8599	-5.8378
28164	Cambodia	0	-11.2876	-36.2436
28164	Cambodia	0	-11.2876	-32.2457
28164	Cambodia	0	-13.5454	24.9131
28164	Cambodia	0	-76.4873	-3.32359
28164	Cambodia	0	-54.5418	9.30881
28164	Cambodia	0	-5.9408	-83.8567
28164	Cambodia	0	-86.8682	0.616887
28164	Cambodia	0	-10.2385	-46.7187
28164	Cambodia	0	-85.3768	-32.0495
28164	Cambodia	0	-10.2385	0.532681
28164	Cambodia	0	-61.2786	-17.3864
28164	Cambodia	0	-30.4836	-31.3777
28164	Cambodia	0	-9.33872	-24.7754
28164	Cambodia	0	-21.9603	-17.5669
28164	Cambodia	0	-23.0014	-28.4327
28164	Cambodia	0	-21.0857	-32.4279
28164	Cambodia	0	-42.3024	17.5854
28164	Cambodia	0	-8.95622	-23.834
28164	Cambodia	0	-58.2465	-14.7622
28164	Cambodia	0	-65.009	-32.0436
28164	Cambodia	0	-30.4836	-22.9959
28164	Cambodia	0	-15.5889	43.6195
28164	Cambodia	0	-58.2465	-36.1358
28164	Cambodia	0	-85.3768	-21.6051
28164	Cambodia	0	-34.8838	-4.97648
28164	Cambodia	0	-91.3069	-0.118572
28164	Cambodia	0	-31.1794	-28.5163
28164	Cambodia	0	-8.08797	-56.2478
28164	Cambodia	0	-7.89909	-45.5841
28164	Cambodia	0	-7.89909	-37.6071
28164	Cambodia	0	-91.6151	6.16698
28164	Cambodia	0	-15.4008	-37.4225
28164	Cambodia	0	-7.74888	-59.7137
28164	Cambodia	0	-1.56882	-16.6238
28164	Cambodia	0	-4.88889	-40.4625
28164	Cambodia	0	-76.6444	0.219676
28164	Cambodia	0	-65.51	5.83368
28164	Cambodia	0	-35.9904	-12.2722
28164	Cambodia	0	-85.8	-31.2774
28164	Cambodia	0	-54.4154	0.499249
28164	Cambodia	0	-7.05949	-39.6829
28164	Cambodia	0	-64.2179	7.79993
28164	Cambodia	0	-61.6118	-35.4236
28164	Cambodia	0	-5.22394	-23.8118
28164	Cambodia	0	-7.31429	-26.7821
28164	Cambodia	0	-4.99799	-18.3326
28164	Cambodia	0	-32.6104	-22.1017
28164	Cambodia	0	-7.31429	-27.1114
28164	Cambodia	0	-4.99799	-14.3019
28164	Cambodia	0	-61.7594	-88.4474
28164	Cambodia	0	-57.3359	-32.6077
28164	Cambodia	0	-48.7966	-9.38266
28164	Cambodia	0	-75.2095	-33.9131
28164	Cambodia	0	-75.2095	-30.6767
28164	Cambodia	0	-4.99799	-15.9047
28164	Cambodia	0	-62.4664	-26.932
28164	Cambodia	0	-10.1464	-27.0584
28164	Cambodia	0	-2.16681	17.6356
28164	Cambodia	0	-63.3111	-24.2008
28164	Cambodia	0	-61.5763	-8.6598
28164	Cambodia	0	-11.5141	-43.6233
28164	Cambodia	0	-7.68531	14.7634
28164	Cambodia	0	-70.8269	-32.2089
28164	Cambodia	0	-4.55641	-21.3892
28164	Cambodia	0	-86.2307	-10.7237
28164	Cambodia	0	-52.5015	-19.2903
28164	Cambodia	0	-33.3355	-10.3826
28164	Cambodia	0	-68.4868	2.43224
28164	Cambodia	0	-61.1171	-49.0998
28164	Cambodia	0	-86.2307	-22.3614
28164	Cambodia	0	-67.8286	-8.22359
28164	Cambodia	0	-86.2307	-30.6753
28164	Cambodia	0	-64.0932	-19.5422
28164	Cambodia	0	-49.8815	14.0341
28164	Cambodia	0	-3.627	-17.4699
28164	Cambodia	0	-20.3591	-29.2606
28164	Cambodia	0	-81.2704	-10.3865
28164	Cambodia	0	-85.2403	-30.1968
28164	Cambodia	0	-64.0932	-32.4504
28164	Cambodia	0	-3.13787	15.4679
28164	Cambodia	0	-64.2964	-11.7855
28164	Cambodia	0	-3.13787	-18.5404
28164	Cambodia	0	-86.674	-28.7445
28164	Cambodia	0	-39.9902	-28.992
28164	Cambodia	0	-0.296439	-38.7037
28164	Cambodia	0	-64.2964	-10.45
28164	Cambodia	0	-66.9244	-5.29888
28164	Cambodia	0	-66.9244	-9.63143
28164	Cambodia	0	-64.5118	-16.5051
28164	Cambodia	0	-56.719	-3.69022
28164	Cambodia	0	-40.6619	-50.8282
28164	Cambodia	0	-95.3254	-24.6011
28164	Cambodia	0	-56.376	24.0735
28164	Cambodia	0	-65.4114	-37.6975
28164	Cambodia	0	-65.4114	-19.4638
28164	Cambodia	0	-64.5118	-35.5756
28164	Cambodia	0	-65.4114	-49.1979
28164	Cambodia	0	-16.9278	-21.7057
28164	Cambodia	0	-58.824	-13.6198
28164	Cambodia	0	-64.5118	-16.0589
28164	Cambodia	0	-82.3059	3.08111
28164	Cambodia	0	-18.8669	-17.5002
28164	Cambodia	0	-40.6619	-56.1822
28164	Cambodia	0	-65.199	-58.5363
28164	Cambodia	0	-77.2878	-7.56307
28164	Cambodia	0	-18.1439	-22.0749
28164	Cambodia	0	-64.7419	-10.6589
28164	Cambodia	0	-64.982	-7.5645
28164	Cambodia	0	-65.4917	-14.3484
28164	Cambodia	0	-63.3704	-23.9027
28164	Cambodia	0	-14.9269	-20.3554
28164	Cambodia	0	-65.4917	-4.14766
28164	Cambodia	0	-17.2276	-4.79774
28164	Cambodia	0	-79.3191	21.4354
28164	Cambodia	0	-19.9831	-1.80494
28164	Cambodia	0	-45.8533	-3.5799
28164	Cambodia	0	-61.9575	-47.1242
28164	Cambodia	0	-61.9575	-45.1514
28164	Cambodia	0	-87.5716	-24.7427
28164	Cambodia	0	-32.153	-17.1942
28164	Cambodia	0	-87.8247	-6.61752
28164	Cambodia	0	-60.286	-54.5969
28164	Cambodia	0	-66.0444	-18.3423
28164	Cambodia	0	-66.0444	-6.28723
28164	Cambodia	0	-66.0444	-16.0765
28164	Cambodia	0	-60.286	-33.9941
28164	Cambodia	0	-14.9269	2.88281
28164	Cambodia	0	-66.3412	-9.22057
28164	Cambodia	0	-19.4241	15.3261
28164	Cambodia	0	-39.3584	-5.23004
28164	Cambodia	0	-59.443	-35.7466
28164	Cambodia	0	-37.0153	-34.7389
28164	Cambodia	0	-56.1237	-23.8976
28164	Cambodia	0	-56.1237	-4.58654
28164	Cambodia	0	-66.6455	-17.2993
28164	Cambodia	0	-55.9929	-33.1493
28164	Cambodia	0	-14.4448	-23.167
28164	Cambodia	0	-41.5036	-12.3849
28164	Cambodia	0	-6.11759	-9.77526
28164	Cambodia	0	-95.8143	-12.9046
28164	Cambodia	0	-51.2204	-29.1165
28164	Cambodia	0	-51.2204	-36.9317
28164	Cambodia	0	-36.3222	-6.6892
28164	Cambodia	0	-50.4181	-39.3808
28164	Cambodia	0	-50.4181	-10.1261
28164	Cambodia	0	-10.05	21.2076
28164	Cambodia	0	-43.2717	-29.2577
28164	Cambodia	0	-48.8136	-7.79582
28164	Cambodia	0	-68.5985	-9.5624
28164	Cambodia	0	-0.767066	0.101982
28164	Cambodia	0	-48.0219	-31.5804
28164	Cambodia	0	-59.5506	4.08682
28164	Cambodia	0	-4.56213	-6.78938
28164	Cambodia	0	-1.55261	0.984507
28164	Cambodia	0	-97.5033	-41.3072
28164	Cambodia	0	-22.5259	-55.7113
28164	Cambodia	0	-40.6352	-24.0611
28164	Cambodia	0	-97.5033	-60.3063
28164	Cambodia	0	-68.325	-14.9333
28164	Cambodia	0	-68.325	-6.18862
28164	Cambodia	0	-45.6629	-0.903734
28164	Cambodia	0	-1.64658	23.6322
28164	Cambodia	0	-2.34819	30.8897
28164	Cambodia	0	-44.8798	-21.0417
28164	Cambodia	0	-12.5065	7.27231
28164	Cambodia	0	-44.111	-15.7515
28164	Cambodia	0	-88.9759	-17.9671
28164	Cambodia	0	-42.5805	-24.3701
28164	Cambodia	0	-19.2503	-12.4039
28164	Cambodia	0	-41.8286	1.82437
28164	Cambodia	0	-55.4605	-19.4019
28164	Cambodia	0	-68.874	-23.8634
28164	Cambodia	0	-41.0828	-18.6427
28164	Cambodia	0	-40.2978	-8.63339
28164	Cambodia	0	-39.5077	-21.0404
28164	Cambodia	0	-30.2242	-10.1581
28164	Cambodia	0	-38.7234	-11.7053
28164	Cambodia	0	-37.1606	-10.5298
28164	Cambodia	0	-35.6225	-7.99087
28164	Cambodia	0	-6.42316	-30.3808
28164	Cambodia	0	-35.6225	-12.5835
28164	Cambodia	0	-34.8683	15.2761
28164	Cambodia	0	-34.8683	-0.39286
28164	Cambodia	0	-5.3663	-13.9883
28164	Cambodia	0	-34.1214	4.62475
28164	Cambodia	0	-34.1214	19.5665
28164	Cambodia	0	-17.2276	-52.7357
28164	Cambodia	0	-27.2967	-18.6518
28164	Cambodia	0	-12.5443	14.9073
28164	Cambodia	0	-87.6162	-4.48978
28164	Cambodia	0	-75.119	-22.5204
28164	Cambodia	0	-96.6639	-4.71871
28164	Cambodia	0	-89.9477	-28.7611
28164	Cambodia	0	-89.9477	-22.0027
28164	Cambodia	0	-8.85106	-23.4411
28164	Cambodia	0	-13.8602	-41.9214
28164	Cambodia	0	-16.5859	-11.8783
28164	Cambodia	0	-45.2627	-3.58689
28164	Cambodia	0	-86.4046	-11.9858
28164	Cambodia	0	-59.2015	-17.2279
28164	Cambodia	0	-43.0607	-8.5221
28164	Cambodia	0	-36.299	-1.90356
28164	Cambodia	0	-29.8095	11.2981
28164	Cambodia	0	-29.8095	0.368368
28164	Cambodia	0	-60.2827	-7.00734
28164	Cambodia	0	-56.7988	-89.5042
28164	Cambodia	0	-8.22887	-48.6903
28164	Cambodia	0	-27.7953	-14.5822
28164	Cambodia	0	-27.1452	-6.32823
28164	Cambodia	0	-27.1452	8.00842
28164	Cambodia	0	-14.6309	-12.1029
28164	Cambodia	0	-25.9096	12.1299
28164	Cambodia	0	-75.119	-25.2723
28164	Cambodia	0	-13.8602	-12.1144
28164	Cambodia	0	-83.3143	5.49503
28164	Cambodia	0	-24.7287	-7.41808
28164	Cambodia	0	-49.628	-47.7175
28164	Cambodia	0	-6.89737	5.98136
28164	Cambodia	0	-49.853	-31.9652
28164	Cambodia	0	-24.1218	-5.44173
28164	Cambodia	0	-24.1218	14.9919
28164	Cambodia	0	-60.2827	2.7759
28164	Cambodia	0	-22.2199	-32.8036
28164	Cambodia	0	-22.2199	-14.8591
28164	Cambodia	0	-22.2199	3.78896
28164	Cambodia	0	-56.5934	-5.74432
28164	Cambodia	0	-22.2199	3.70163
28164	Cambodia	0	-21.0305	5.08292
28164	Cambodia	0	-87.0354	-19.4207
28164	Cambodia	0	-79.0615	-14.4629
28164	Cambodia	0	-18.8585	-19.5488
28164	Cambodia	0	-20.4727	-34.8021
28164	Cambodia	0	-18.8069	-17.1317
28164	Cambodia	0	-44.778	-1.98994
28164	Cambodia	0	-23.6545	-4.43927
28164	Cambodia	0	-81.6457	-14.3718
28164	Cambodia	0	-11.0058	-42.8332
28164	Cambodia	0	-6.45598	-65.7715
28164	Cambodia	0	-33.1728	-27.9792
28164	Cambodia	0	-17.398	19.3125
28164	Cambodia	0	-98.69	-16.1754
28164	Cambodia	0	-70.5782	-11.8872
28164	Cambodia	0	-16.8646	11.4733
28164	Cambodia	0	-29.0253	-33.4531
28164	Cambodia	0	-38.7549	-73.7306
28164	Cambodia	0	-39.4257	-5.28034
28164	Cambodia	0	-96.6566	8.29806
28164	Cambodia	0	-63.3704	-25.3687
28164	Cambodia	0	-16.5123	-21.9373
28164	Cambodia	0	-63.3704	-35.8648
28164	Cambodia	0	-1.8696	-6.85279
28164	Cambodia	0	-16.1968	6.15919
28164	Cambodia	0	-49.2146	-15.5374
28164	Cambodia	0	-31.6619	-10.4112
28164	Cambodia	0	-15.8161	-3.09833
28164	Cambodia	0	-6.74888	-50.2737
28164	Cambodia	0	-90.9456	-34.895
28164	Cambodia	0	-49.2146	-31.0703
28164	Cambodia	0	-40.2101	-4.3454
28164	Cambodia	0	-7.07662	4.57928
28164	Cambodia	0	-94.5986	20.9597
28164	Cambodia	0	-12.7825	-39.5
28164	Cambodia	0	-18.1044	-46.9053
28164	Cambodia	0	-18.1044	-15.3874
28164	Cambodia	0	-40.2101	-23.3565
28164	Cambodia	0	-64.2905	-12.9039
28164	Cambodia	0	-54.4191	-19.758
28164	Cambodia	0	-64.2871	7.68839
28164	Cambodia	0	-2.95129	4.19954
28164	Cambodia	0	-21.2759	-3.00559
28164	Cambodia	0	-4.51302	-36.0378
28164	Cambodia	0	-0.389151	-7.88815
28164	Cambodia	0	-97.348	-23.6321
28164	Cambodia	0	-41.0002	-24.6157
28164	Cambodia	0	-22.4023	14.9645
28164	Cambodia	0	-74.5094	-8.10961
28164	Cambodia	0	-19.2129	-5.58695
28164	Cambodia	0	-71.613	-4.51284
28164	Cambodia	0	-65.8753	-34.8444
28164	Cambodia	0	-21.0566	3.4448
28164	Cambodia	0	-20.4154	-14.2319
28164	Cambodia	0	-20.4154	1.08271
28164	Cambodia	0	-34.8512	-42.8272
28164	Cambodia	0	-0.661945	-5.29854
28164	Cambodia	0	-19.7875	12.6309
28164	Cambodia	0	-8.10728	-56.0726
28164	Cambodia	0	-19.1899	-12.1777
28164	Cambodia	0	-15.2623	10.8768
28164	Cambodia	0	-8.52029	-36.6699
28164	Cambodia	0	-8.52029	-3.36013
28164	Cambodia	0	-73.2023	-13.567
28164	Cambodia	0	-1.6164	15.6375
28164	Cambodia	0	-60.2827	-6.90566
28164	Cambodia	0	-7.47006	9.29405
28164	Cambodia	0	-59.1011	-0.993301
28164	Cambodia	0	-30.2271	-20.6138
28164	Cambodia	0	-17.0678	-13.1354
28164	Cambodia	0	-8.98144	-42.1452
28164	Cambodia	0	-90.7422	12.8776
28164	Cambodia	0	-13.4781	22.9171
28164	Cambodia	0	-79.6136	-10.7698
28164	Cambodia	0	-15.7571	-22.5814
28164	Cambodia	0	-13.8999	-15.5604
28164	Cambodia	0	-61.0284	6.24021
28164	Cambodia	0	-15.5137	-53.6602
28164	Cambodia	0	-15.5137	-35.6324
28164	Cambodia	0	-0.559195	9.5109
28164	Cambodia	0	-69.6529	-1.71129
28164	Cambodia	0	-46.2593	-16.5733
28164	Cambodia	0	-9.45886	-38.7636
28164	Cambodia	0	-15.0133	-27.1601
28164	Cambodia	0	-63.6847	-35.2317
28164	Cambodia	0	-47.3627	8.93746
28164	Cambodia	0	-97.6662	-21.8711
28164	Cambodia	0	-39.7799	-21.5135
28164	Cambodia	0	-43.8687	-50.4107
28164	Cambodia	0	-92.486	-2.83547
28164	Cambodia	0	-14.5914	-23.8194
28164	Cambodia	0	-48.9722	9.02923
28164	Cambodia	0	-99.7713	2.69504
28164	Cambodia	0	-94.4623	-15.0457
28164	Cambodia	0	-9.99867	-32.5197
28164	Cambodia	0	-37.9076	-35.3353
28164	Cambodia	0	-52.0216	-43.1433
28164	Cambodia	0	-14.5914	-12.4272
28164	Cambodia	0	-14.5914	2.50007
28164	Cambodia	0	-14.5482	-29.2478
28164	Cambodia	0	-14.5482	-13.362
28164	Cambodia	0	-45.6255	-33.6006
28164	Cambodia	0	-57.3999	-36.9513
28164	Cambodia	0	-7.62277	1.38773
28164	Cambodia	0	-64.8877	-12.0366
28164	Cambodia	0	-2.35169	-16.4411
28164	Cambodia	0	-14.7284	-43.5214
28164	Cambodia	0	-14.7284	-35.4368
28164	Cambodia	0	-86.5534	-11.8721
28164	Cambodia	0	-31.8588	-28.2338
28164	Cambodia	0	-7.58261	1.08243
28164	Cambodia	0	-15.3938	-53.6901
28164	Cambodia	0	-15.0624	-67.5404
28164	Cambodia	0	-15.5812	8.2318
28164	Cambodia	0	-29.044	-0.782458
28164	Cambodia	0	-6.30317	-9.28515
28164	Cambodia	0	-15.6996	-34.0529
28164	Cambodia	0	-15.6996	-14.9013
28164	Cambodia	0	-24.801	-48.2287
28164	Cambodia	0	-0.224073	13.5659
28164	Cambodia	0	-36.902	0.704068
28164	Cambodia	0	-72.2986	-15.4078
28164	Cambodia	0	-13.1599	19.4705
28164	Cambodia	0	-37.5412	7.78172
28164	Cambodia	0	-26.1705	-20.2777
28164	Cambodia	0	-68.1041	-26.5648
28164	Cambodia	0	-87.983	-9.81994
28164	Cambodia	0	-12.38	17.5972
28164	Cambodia	0	-29.7451	5.5966
28164	Cambodia	0	-59.2709	1.34
28164	Cambodia	0	-93.0096	-21.6892
28164	Cambodia	0	-21.0651	-6.89813
28164	Cambodia	0	-87.0354	-23.2504
28164	Cambodia	0	-37.8791	16.0723
28164	Cambodia	0	-2.03774	10.171
28164	Cambodia	0	-44.2232	-16.4615
28164	Cambodia	0	-44.931	5.51222
28164	Cambodia	0	-15.7921	-14.8894
28164	Cambodia	0	-93.539	-23.5398
28164	Cambodia	0	-44.2232	-22.0809
28164	Cambodia	0	-15.2385	-28.2946
28164	Cambodia	0	-15.2385	-28.1561
28164	Cambodia	0	-47.9562	-12.7178
28164	Cambodia	0	-14.7542	-23.4446
28164	Cambodia	0	-14.515	-51.489
28164	Cambodia	0	-14.515	-41.5687
28164	Cambodia	0	-45.034	-6.14729
28164	Cambodia	0	-52.9391	-19.6545
28164	Cambodia	0	-15.8341	-33.6394
28164	Cambodia	0	-24.6433	0.345638
28164	Cambodia	0	-14.022	-25.005
28164	Cambodia	0	-68.6666	-34.0723
28164	Cambodia	0	-47.345	-6.29404
28164	Cambodia	0	-45.034	-32.282
28164	Cambodia	0	-53.1609	-38.6698
28164	Cambodia	0	-94.0806	-8.00514
28164	Cambodia	0	-71.3841	-66.7449
28164	Cambodia	0	-58.6773	-0.215304
28164	Cambodia	0	-86.9954	-13.0549
28164	Cambodia	0	-12.5736	-50.6139
28164	Cambodia	0	-14.5105	-13.6474
28164	Cambodia	0	-14.5105	4.04607
28164	Cambodia	0	-12.5736	-42.1331
28164	Cambodia	0	-45.8482	-28.9411
28164	Cambodia	0	-63.1862	-34.8449
28164	Cambodia	0	-45.8482	-27.8976
28164	Cambodia	0	-11.406	-53.0013
28164	Cambodia	0	-12.0251	-25.734
28164	Cambodia	0	-47.345	-16.4042
28164	Cambodia	0	-94.0806	-31.2417
28164	Cambodia	0	-11.5049	-42.985
28164	Cambodia	0	-58.507	8.98024
28164	Cambodia	0	-11.0417	-32.6637
28164	Cambodia	0	-58.507	6.9603
28164	Cambodia	0	-10.5866	-42.4661
28164	Cambodia	0	-15.8341	-37.5922
28164	Cambodia	0	-10.5866	-54.5854
28164	Cambodia	0	-61.7697	18.1167
28164	Cambodia	0	-10.17	-53.0212
28164	Cambodia	0	-10.17	-13.6718
28164	Cambodia	0	-42.826	17.7905
28164	Cambodia	0	-22.5508	11.4101
28164	Cambodia	0	-6.81989	11.4865
28164	Cambodia	0	-13.8727	-28.3823
28164	Cambodia	0	-58.507	0.637345
28164	Cambodia	0	-13.7386	1.97299
28164	Cambodia	0	-46.6755	-5.74375
28164	Cambodia	0	-56.3366	-21.0279
28164	Cambodia	0	-52.4698	-2.07243
28164	Cambodia	0	-13.3447	-6.10132
28164	Cambodia	0	-58.3493	1.38514
28164	Cambodia	0	-4.91983	-22.3995
28164	Cambodia	0	-58.3493	9.02266
28164	Cambodia	0	-44.2232	-31.3056
28164	Cambodia	0	-7.99875	-28.3636
28164	Cambodia	0	-12.901	10.7785
28164	Cambodia	0	-7.99875	-20.6765
28164	Cambodia	0	-21.2619	-5.26235
28164	Cambodia	0	-12.7688	5.20901
28164	Cambodia	0	-32.5603	-36.9318
28164	Cambodia	0	-7.98643	-28.3943
28164	Cambodia	0	-33.5208	13.4093
28164	Cambodia	0	-91.3735	-11.3177
28164	Cambodia	0	-8.21424	-40.0667
28164	Cambodia	0	-13.6633	-3.34745
28164	Cambodia	0	-20.5631	26.582
28164	Cambodia	0	-6.24472	-0.05346
28164	Cambodia	0	-70.4805	-50.851
28164	Cambodia	0	-11.4501	-17.8498
28164	Cambodia	0	-11.4501	-27.7215
28164	Cambodia	0	-3.09468	11.5918
28164	Cambodia	0	-68.7778	8.06926
28164	Cambodia	0	-58.2018	20.7591
28164	Cambodia	0	-12.8573	2.74129
28164	Cambodia	0	-85.0016	-8.75841
28164	Cambodia	0	-48.3199	-32.1314
28164	Cambodia	0	-3.23805	-27.4095
28164	Cambodia	0	-70.0352	-3.15038
28164	Cambodia	0	-19.5714	2.28726
28164	Cambodia	0	-69.6858	-2.67046
28164	Cambodia	0	-69.6858	2.36288
28164	Cambodia	0	-8.25306	-16.8854
28164	Cambodia	0	-19.3413	-21.5623
28164	Cambodia	0	-69.3472	-10.6893
28164	Cambodia	0	-84.6339	3.32841
28164	Cambodia	0	-3.09169	-33.7093
28164	Cambodia	0	-19.3413	-18.0188
28164	Cambodia	0	-96.846	-9.93368
28164	Cambodia	0	-68.6973	4.62168
28164	Cambodia	0	-83.7392	-25.536
28164	Cambodia	0	-16.6147	-12.5794
28164	Cambodia	0	-5.95868	-57.434
28164	Cambodia	0	-19.0071	-17.8829
28164	Cambodia	0	-16.6524	-24.3761
28164	Cambodia	0	-68.0937	-11.2286
28164	Cambodia	0	-18.8013	-21.5118
28164	Cambodia	0	-87.4398	-5.57945
28164	Cambodia	0	-13.4674	-25.5565
28164	Cambodia	0	-56.8928	-0.774084
28164	Cambodia	0	-67.53	-15.7365
28164	Cambodia	0	-70.2678	-10.2902
28164	Cambodia	0	-67.2664	-19.6814
28164	Cambodia	0	-5.7258	-24.2684
28164	Cambodia	0	-6.57092	20.7945
28164	Cambodia	0	-38.3558	-10.3188
28164	Cambodia	0	-11.0159	-28.5427
28164	Cambodia	0	-57.7564	-22.878
28164	Cambodia	0	-66.5346	-41.0088
28164	Cambodia	0	-66.5346	-25.6798
28164	Cambodia	0	-35.1474	-15.2532
28164	Cambodia	0	-66.3107	-33.6845
28164	Cambodia	0	-5.22131	-32.0027
28164	Cambodia	0	-6.37559	5.87307
28164	Cambodia	0	-14.5211	-4.99083
28164	Cambodia	0	-49.1563	-41.2272
28164	Cambodia	0	-93.6059	12.4235
28164	Cambodia	0	-34.2038	-44.2043
28164	Cambodia	0	-52.0121	0.193532
28164	Cambodia	0	-32.7258	-40.0738
28164	Cambodia	0	-41.4529	-10.7222
28164	Cambodia	0	-38.0692	-46.0078
28164	Cambodia	0	-59.0362	-20.3692
28164	Cambodia	0	-18.3171	-27.7023
28164	Cambodia	0	-57.5374	-26.8141
28164	Cambodia	0	-63.9951	-25.271
28164	Cambodia	0	-63.1596	-54.5519
28164	Cambodia	0	-29.0898	17.6043
28164	Cambodia	0	-63.1596	-25.0323
28164	Cambodia	0	-15.6007	-13.0732
28164	Cambodia	0	-15.4987	-10.7114
28164	Cambodia	0	-42.2815	-39.5331
28164	Cambodia	0	-62.3146	-29.1701
28164	Cambodia	0	-2.37878	4.7312
28164	Cambodia	0	-16.5988	2.43091
28164	Cambodia	0	-10.6907	-38.0753
28164	Cambodia	0	-14.4685	-15.7598
28164	Cambodia	0	-47.5909	14.3138
28164	Cambodia	0	-16.5988	9.56866
28164	Cambodia	0	-60.653	-31.4759
28164	Cambodia	0	-59.8152	-32.0748
28164	Cambodia	0	-44.9324	-58.4469
28164	Cambodia	0	-14.8077	-4.28592
28164	Cambodia	0	-52.0121	-14.8319
28164	Cambodia	0	-18.3443	15.7146
28164	Cambodia	0	-21.6599	-61.5663
28164	Cambodia	0	-73.8157	-21.2065
28164	Cambodia	0	-51.235	11.6547
28164	Cambodia	0	-97.4204	-26.9319
28164	Cambodia	0	-17.816	-0.836137
28164	Cambodia	0	-54.0709	-39.5845
28164	Cambodia	0	-56.841	16.4838
28164	Cambodia	0	-54.0709	-7.13032
28164	Cambodia	0	-49.9854	-26.5221
28164	Cambodia	0	-54.0709	-13.3428
28164	Cambodia	0	-13.2661	-11.0524
28164	Cambodia	0	-91.1994	5.19019
28164	Cambodia	0	-51.561	-30.2341
28164	Cambodia	0	-47.0273	-52.586
28164	Cambodia	0	-5.53129	-19.6811
28164	Cambodia	0	-57.5136	-23.4545
28164	Cambodia	0	-18.4582	-2.79863
28164	Cambodia	0	-49.9854	-35.1446
28164	Cambodia	0	-52.4518	-28.1354
28164	Cambodia	0	-12.5289	-40.2191
28164	Cambodia	0	-57.5136	-6.9698
28164	Cambodia	0	-53.1135	12.4322
28164	Cambodia	0	-50.8567	-30.5321
28164	Cambodia	0	-69.2569	-0.187643
28164	Cambodia	0	-69.5768	-17.6365
28164	Cambodia	0	-16.9599	-35.9372
28164	Cambodia	0	-50.0542	-22.5044
28164	Cambodia	0	-19.1297	-27.5133
28164	Cambodia	0	-50.0542	-25.1329
28164	Cambodia	0	-87.1439	-16.7708
28164	Cambodia	0	-97.9932	-12.4261
28164	Cambodia	0	-62.4573	-3.53702
28164	Cambodia	0	-68.6624	-47.5632
28164	Cambodia	0	-97.9932	-30.5928
28164	Cambodia	0	-47.6929	-16.8321
28164	Cambodia	0	-1.35432	-38.8109
28164	Cambodia	0	-32.4962	-2.59129
28164	Cambodia	0	-10.1114	-61.6288
28164	Cambodia	0	-11.1207	-47.8345
28164	Cambodia	0	-46.1469	-31.6652
28164	Cambodia	0	-14.6309	-7.05338
28164	Cambodia	0	-45.3721	-18.9963
28164	Cambodia	0	-76.4066	-5.33685
28164	Cambodia	0	-68.6624	-51.5278
28164	Cambodia	0	-21.1602	-2.43858
28164	Cambodia	0	-58.4734	-20.5178
28164	Cambodia	0	-27.0838	-25.3943
28164	Cambodia	0	-44.6118	-29.6297
28164	Cambodia	0	-98.5705	-34.1034
28164	Cambodia	0	-1.25019	22.7565
28164	Cambodia	0	-43.857	-11.2505
28164	Cambodia	0	-98.5705	-13.3917
28164	Cambodia	0	-42.3564	-15.3442
28164	Cambodia	0	-71.8064	-15.5403
28164	Cambodia	0	-85.4802	-17.0798
28164	Cambodia	0	-30.6787	-14.3365
28164	Cambodia	0	-5.32614	-15.6755
28164	Cambodia	0	-58.0771	9.7761
28164	Cambodia	0	-28.4488	13.4637
28164	Cambodia	0	-68.8314	-24.9639
28164	Cambodia	0	-16.0443	-9.9702
28164	Cambodia	0	-98.3768	-47.7118
28164	Cambodia	0	-5.32614	-70.974
28164	Cambodia	0	-38.4183	-26.7728
28164	Cambodia	0	-30.9503	-23.5446
28164	Cambodia	0	-9.89648	-41.6935
28164	Cambodia	0	-6.56769	0.520557
28164	Cambodia	0	-7.90122	-12.8385
28164	Cambodia	0	-89.7796	-26.736
28164	Cambodia	0	-95.9193	-6.29856
28164	Cambodia	0	-33.9235	-6.24297
28164	Cambodia	0	-67.4186	-2.11894
28164	Cambodia	0	-5.65283	2.86827
28164	Cambodia	0	-33.2052	-10.0993
28164	Cambodia	0	-8.60044	-22.5481
28164	Cambodia	0	-5.65283	-34.7117
28164	Cambodia	0	-25.0539	-9.74343
28164	Cambodia	0	-66.1241	-21.7718
28164	Cambodia	0	-58.2085	-0.448779
28164	Cambodia	0	-7.55674	-31.8981
28164	Cambodia	0	-52.497	-51.5906
28164	Cambodia	0	-58.2085	0.794516
28164	Cambodia	0	-31.1008	-41.2571
28164	Cambodia	0	-54.4154	-11.3144
28164	Cambodia	0	-30.4213	-27.1154
28164	Cambodia	0	-53.9279	1.27525
28164	Cambodia	0	-67.7587	-67.3154
28164	Cambodia	0	-79.9319	-3.84016
28164	Cambodia	0	-47.8043	-48.5314
28164	Cambodia	0	-15.0745	9.79449
28164	Cambodia	0	-15.0745	9.42187
28164	Cambodia	0	-44.2695	-35.5067
28164	Cambodia	0	-30.5433	-22.3684
28164	Cambodia	0	-29.7451	-3.04557
28164	Cambodia	0	-29.7451	5.39611
28164	Cambodia	0	-54.1865	-56.0224
28164	Cambodia	0	-7.06339	-34.1128
28164	Cambodia	0	-14.2286	-50.742
28164	Cambodia	0	-7.06339	-5.59977
28164	Cambodia	0	-49.9778	-19.0441
28164	Cambodia	0	-12.076	-4.20153
28164	Cambodia	0	-9.09339	-21.185
28164	Cambodia	0	-54.1865	-79.3356
28164	Cambodia	0	-63.7226	-17.6485
28164	Cambodia	0	-30.5125	-56.1724
28164	Cambodia	0	-67.9633	-11.8503
28164	Cambodia	0	-16.2719	-13.8775
28164	Cambodia	0	-16.0394	8.6213
28164	Cambodia	0	-16.0394	2.32337
28164	Cambodia	0	-16.0394	4.32714
28164	Cambodia	0	-78.8447	-37.472
28164	Cambodia	0	-23.5141	-6.44647
28164	Cambodia	0	-63.2742	-13.4196
28164	Cambodia	0	-10.721	-28.5191
28164	Cambodia	0	-89.1301	-6.02757
28164	Cambodia	0	-22.3206	7.27256
28164	Cambodia	0	-7.0491	1.3447
28164	Cambodia	0	-2.8926	-2.29596
28164	Cambodia	0	-22.5172	-23.3539
28164	Cambodia	0	-65.4536	0.727113
28164	Cambodia	0	-21.7583	14.6858
28164	Cambodia	0	-63.8474	-2.15542
28164	Cambodia	0	-21.2197	-14.8275
28164	Cambodia	0	-21.2197	22.9242
28164	Cambodia	0	-28.9988	-17.533
28164	Cambodia	0	-30.8146	2.07984
28164	Cambodia	0	-6.53287	-3.10159
28164	Cambodia	0	-61.5003	5.33522
28164	Cambodia	0	-43.0527	-3.43129
28164	Cambodia	0	-19.7609	17.93
28164	Cambodia	0	-6.05	-58.6464
28164	Cambodia	0	-6.32956	-23.3958
28164	Cambodia	0	-18.9431	7.8401
28164	Cambodia	0	-50.8396	-7.59887
28164	Cambodia	0	-47.3131	-34.3185
28164	Cambodia	0	-54.5269	-22.3829
28164	Cambodia	0	-85.223	-24.4144
28164	Cambodia	0	-11.1329	-2.55155
28164	Cambodia	0	-1.89579	13.6183
28164	Cambodia	0	-25.8496	-2.83325
28164	Cambodia	0	-18.5898	6.60268
28164	Cambodia	0	-91.9827	5.82016
28164	Cambodia	0	-6.48581	-1.27843
28164	Cambodia	0	-17.9966	0.294563
28164	Cambodia	0	-21.5243	2.86464
28164	Cambodia	0	-16.2719	-20.5524
28164	Cambodia	0	-1.2792	-3.44972
28164	Cambodia	0	-21.5243	-2.32102
28164	Cambodia	0	-17.5732	1.10508
28164	Cambodia	0	-21.5243	-5.82788
28164	Cambodia	0	-30.9525	18.6947
28164	Cambodia	0	-17.5732	-3.37637
28164	Cambodia	0	-24.5765	-31.7701
28164	Cambodia	0	-79.2982	-4.42468
28164	Cambodia	0	-32.2172	0.893516
28164	Cambodia	0	-22.9208	22.7336
28164	Cambodia	0	-50.2932	-18.0609
28164	Cambodia	0	-1.47109	-16.3386
28164	Cambodia	0	-55.3355	12.4722
28164	Cambodia	0	-22.7213	-12.6545
28164	Cambodia	0	-17.1031	1.86207
28164	Cambodia	0	-66.8551	-71.3511
28164	Cambodia	0	-16.9442	-13.1923
28164	Cambodia	0	-56.7307	-40.1136
28164	Cambodia	0	-23.3135	10.3382
28164	Cambodia	0	-1.89289	-3.46378
28164	Cambodia	0	-13.4467	4.74852
28164	Cambodia	0	-1.89289	-1.43395
28164	Cambodia	0	-23.9209	-18.4255
28164	Cambodia	0	-6.5063	-23.3591
28164	Cambodia	0	-63.1129	-18.6021
28164	Cambodia	0	-60.9543	-19.0071
28164	Cambodia	0	-24.8185	-35.051
28164	Cambodia	0	-18.153	-4.93238
28164	Cambodia	0	-97.7668	-35.0141
28164	Cambodia	0	-90.8256	-23.7608
28164	Cambodia	0	-91.4046	-25.6278
28164	Cambodia	0	-6.6386	-1.80827
28164	Cambodia	0	-47.859	-0.969714
28164	Cambodia	0	-45.4838	1.16653
28164	Cambodia	0	-59.3889	-0.204118
28164	Cambodia	0	-23.3672	9.69282
28164	Cambodia	0	-25.8544	-27.5027
28164	Cambodia	0	-6.8408	-22.0222
28164	Cambodia	0	-83.8865	-11.1706
28164	Cambodia	0	-22.5778	3.75111
28164	Cambodia	0	-22.5778	-7.80321
28164	Cambodia	0	-42.4458	11.6961
28164	Cambodia	0	-57.579	-49.0285
28164	Cambodia	0	-66.7694	-10.9543
28164	Cambodia	0	-27.2193	-42.8786
28164	Cambodia	0	-21.7109	15.6104
28164	Cambodia	0	-21.0895	18.7855
28164	Cambodia	0	-21.0895	8.79548
28164	Cambodia	0	-41.8588	-10.0297
28164	Cambodia	0	-3.49137	-13.2139
28164	Cambodia	0	-1.01728	-19.394
28164	Cambodia	0	-1.67113	12.1927
28164	Cambodia	0	-53.2496	-27.6087
28164	Cambodia	0	-20.4824	-2.74652
28164	Cambodia	0	-27.9146	5.11236
28164	Cambodia	0	-43.2737	-16.8627
28164	Cambodia	0	-22.5769	-18.4068
28164	Cambodia	0	-7.98431	-21.5472
28164	Cambodia	0	-34.6296	-21.6741
28164	Cambodia	0	-19.3542	-18.4636
28164	Cambodia	0	-7.98431	16.1818
28164	Cambodia	0	-3.49137	12.1785
28164	Cambodia	0	-8.43965	-13.4565
28164	Cambodia	0	-40.2278	-10.543
28164	Cambodia	0	-3.49137	18.7267
28164	Cambodia	0	-13.3103	-18.5172
28164	Cambodia	0	-59.5337	4.03039
28164	Cambodia	0	-16.7004	-17.184
28164	Cambodia	0	-31.7083	34.0199
28164	Cambodia	0	-16.7004	-12.7427
28164	Cambodia	0	-4.53993	-6.497
28164	Cambodia	0	-48.7907	-22.1597
28164	Cambodia	0	-71.7428	24.8344
28164	Cambodia	0	-16.1309	-12.6534
28164	Cambodia	0	-14.1682	-31.1808
28164	Cambodia	0	-8.55744	2.31036
28164	Cambodia	0	-85.5947	14.1951
28164	Cambodia	0	-41.2834	-16.2563
28164	Cambodia	0	-51.4105	0.794851
28164	Cambodia	0	-4.36261	0.669113
28164	Cambodia	0	-15.9181	5.2538
28164	Cambodia	0	-4.36261	8.56905
28164	Cambodia	0	-15.753	-18.7134
28164	Cambodia	0	-8.55744	1.56961
28164	Cambodia	0	-6.7779	-24.9009
28164	Cambodia	0	-3.53714	-28.1597
28164	Cambodia	0	-4.36261	11.0492
28164	Cambodia	0	-34.6441	23.1731
28164	Cambodia	0	-15.515	17.6068
28164	Cambodia	0	-15.4744	-25.3487
28164	Cambodia	0	-47.92	-45.4409
28164	Cambodia	0	-15.4803	-3.80876
28164	Cambodia	0	-15.4803	-16.959
28164	Cambodia	0	-13.2213	-3.97266
28164	Cambodia	0	-53.7073	-12.5953
28164	Cambodia	0	-60.1438	-16.9282
28164	Cambodia	0	-13.9399	25.2778
28164	Cambodia	0	-8.39565	8.51728
28164	Cambodia	0	-43.1903	-27.7128
28164	Cambodia	0	-16.0118	-13.7015
28164	Cambodia	0	-6.5614	3.08942
28164	Cambodia	0	-16.2719	8.18942
28164	Cambodia	0	-16.6147	-32.5268
28164	Cambodia	0	-97.2812	-7.85511
28164	Cambodia	0	-8.36264	10.3791
28164	Cambodia	0	-33.0963	0.382203
28164	Cambodia	0	-11.5868	7.8178
28164	Cambodia	0	-74.4354	-22.5405
28164	Cambodia	0	-8.33006	8.55835
28164	Cambodia	0	-32.8504	-28.891
28164	Cambodia	0	-7.55959	11.0423
28164	Cambodia	0	-16.9795	-7.34897
28164	Cambodia	0	-2.94097	31.0153
28164	Cambodia	0	-32.4962	-8.26728
28164	Cambodia	0	-17.2276	-0.790932
28164	Cambodia	0	-11.5868	13.3383
28164	Cambodia	0	-7.55959	20.0699
28164	Cambodia	0	-91.6151	2.29234
28164	Cambodia	0	-58.824	-2.80038
28164	Cambodia	0	-48.4513	-34.3749
28164	Cambodia	0	-6.76041	10.0938
28164	Cambodia	0	-36.2218	-44.6269
28164	Cambodia	0	-36.2218	-36.6935
28164	Cambodia	0	-64.0282	8.99968
28164	Cambodia	0	-19.6844	-9.12242
28164	Cambodia	0	-6.12127	6.84441
28164	Cambodia	0	-16.1241	-37.7855
28164	Cambodia	0	-20.8285	-0.720136
28164	Cambodia	0	-6.12127	0.449697
28164	Cambodia	0	-11.5868	17.8212
28164	Cambodia	0	-9.17119	15.4258
28164	Cambodia	0	-3.18965	29.3542
28164	Cambodia	0	-7.36729	-6.85378
28164	Cambodia	0	-85.3883	-16.196
28164	Cambodia	0	-26.606	10.4941
28164	Cambodia	0	-37.7856	-21.6922
28164	Cambodia	0	-70.2572	9.94342
28164	Cambodia	0	-33.55	-70.321
28164	Cambodia	0	-35.4388	-29.5187
28164	Cambodia	0	-27.0838	-12.5677
28164	Cambodia	0	-7.02176	-26.4439
28164	Cambodia	0	-11.9909	-21.1969
28164	Cambodia	0	-13.8602	-61.9378
28164	Cambodia	0	-13.1951	-23.6114
28164	Cambodia	0	-13.3093	-34.3652
28164	Cambodia	0	-40.7062	26.7596
28164	Cambodia	0	-12.2944	-42.3058
28164	Cambodia	0	-48.4513	-15.4762
28164	Cambodia	0	-4.38204	23.578
28164	Cambodia	0	-25.3412	18.8579
28164	Cambodia	0	-12.2944	-15.2063
28164	Cambodia	0	-2.81083	-1.13409
28164	Cambodia	0	-11.406	-41.7213
28164	Cambodia	0	-64.0282	15.1744
28164	Cambodia	0	-61.8645	-65.5814
28164	Cambodia	0	-38.6923	-5.67947
28164	Cambodia	0	-11.0159	-28.9436
28164	Cambodia	0	-10.6907	-26.3205
28164	Cambodia	0	-64.0282	13.685
28164	Cambodia	0	-2.01599	12.9722
28164	Cambodia	0	-10.1114	-63.3749
28164	Cambodia	0	-2.01599	-12.2266
28164	Cambodia	0	-10.1114	-47.2631
28164	Cambodia	0	-12.7652	-51.5571
28164	Cambodia	0	-26.606	2.29683
28164	Cambodia	0	-40.0502	-9.31048
28164	Cambodia	0	-9.59141	-31.3266
28164	Cambodia	0	-83.1578	-6.26157
28164	Cambodia	0	-62.7218	-22.1167
28164	Cambodia	0	-20.5416	-3.06621
28164	Cambodia	0	-13.2307	-3.09863
28164	Cambodia	0	-61.5593	-43.6413
28164	Cambodia	0	-33.1324	-1.51795
28164	Cambodia	0	-9.38819	-22.8488
28164	Cambodia	0	-45.2158	-15.6789
28164	Cambodia	0	-76.9859	-2.32057
28164	Cambodia	0	-83.1578	0.0204087
28164	Cambodia	0	-9.37971	-49.1888
28164	Cambodia	0	-58.4987	-22.6723
28164	Cambodia	0	-50.4208	18.6446
28164	Cambodia	0	-9.17119	-20.4086
28164	Cambodia	0	-41.5852	-29.5401
28164	Cambodia	0	-47.5187	-32.8014
28164	Cambodia	0	-9.02519	-26.6441
28164	Cambodia	0	-12.5086	-1.07968
28164	Cambodia	0	-8.92301	-16.3588
28164	Cambodia	0	-61.413	-22.996
28164	Cambodia	0	-26.3375	-28.3933
28164	Cambodia	0	-8.92301	-14.9011
28164	Cambodia	0	-0.350057	19.1085
28164	Cambodia	0	-67.9805	-52.5254
28164	Cambodia	0	-40.0037	-38.9174
28164	Cambodia	0	-93.6201	31.633
28164	Cambodia	0	-63.5796	-4.55736
28164	Cambodia	0	-14.3045	-4.8475
28164	Cambodia	0	-43.1511	-44.2133
28164	Cambodia	0	-37.314	2.48388
28164	Cambodia	0	-44.0638	-8.0582
28164	Cambodia	0	-36.6939	-1.31247
28164	Cambodia	0	-10.9785	-22.0614
28164	Cambodia	0	-43.9367	-35.7963
28164	Cambodia	0	-47.5187	13.9077
28164	Cambodia	0	-11.5236	-12.0106
28164	Cambodia	0	-34.4957	3.74837
28164	Cambodia	0	-70.5133	-26.8293
28164	Cambodia	0	-90.6454	-23.5644
28164	Cambodia	0	-46.3297	-14.3064
28164	Cambodia	0	-70.5436	-9.42603
28164	Cambodia	0	-34.7186	13.4398
28164	Cambodia	0	-40.1626	-3.27169
28164	Cambodia	0	-68.8811	-8.12975
28164	Cambodia	0	-60.4978	-53.5458
28164	Cambodia	0	-94.6302	-8.50014
28164	Cambodia	0	-70.2092	2.25704
28164	Cambodia	0	-9.71553	-2.11333
28164	Cambodia	0	-45.1619	-21.4855
28164	Cambodia	0	-62.52	-55.4311
28164	Cambodia	0	-91.4941	-2.86403
28164	Cambodia	0	-9.71553	6.99109
28164	Cambodia	0	-48.7572	-14.7935
28164	Cambodia	0	-68.686	-3.29644
28164	Cambodia	0	-13.3645	-21.5861
28164	Cambodia	0	-49.5808	-19.4276
28164	Cambodia	0	-14.9373	-17.2863
28164	Cambodia	0	-60.4978	-20.7925
28164	Cambodia	0	-43.5473	20.2233
28164	Cambodia	0	-68.1548	-30.2185
28164	Cambodia	0	-32.3666	2.16303
28164	Cambodia	0	-47.3104	-29.4544
28164	Cambodia	0	-67.6614	-18.5889
28164	Cambodia	0	-68.0237	-13.342
28164	Cambodia	0	-15.5973	-18.9334
28164	Cambodia	0	-39.6254	-33.7897
28164	Cambodia	0	-50.3964	-18.4858
28164	Cambodia	0	-1.15121	-4.44132
28164	Cambodia	0	-67.2107	-16.5172
28164	Cambodia	0	-64.6216	-6.6495
28164	Cambodia	0	-98.9358	-56.4602
28164	Cambodia	0	-67.0041	-30.6678
28164	Cambodia	0	-50.3964	-48.6391
28164	Cambodia	0	-51.2158	-16.6555
28164	Cambodia	0	-31.825	-26.0375
28164	Cambodia	0	-10.8046	-16.302
28164	Cambodia	0	-82.911	8.20029
28164	Cambodia	0	-2.42336	8.87875
28164	Cambodia	0	-52.0478	-14.8358
28164	Cambodia	0	-63.5234	-24.9926
28164	Cambodia	0	-62.6833	-29.2848
28164	Cambodia	0	-16.2895	-32.4948
28164	Cambodia	0	-61.8568	-25.4778
28164	Cambodia	0	-66.1729	-23.415
28164	Cambodia	0	-52.8728	-16.8986
28164	Cambodia	0	-59.5951	-26.4176
28164	Cambodia	0	-60.5741	1.22546
28164	Cambodia	0	-28.2641	1.13779
28164	Cambodia	0	-57.7366	-21.0348
28164	Cambodia	0	-38.3726	-24.1316
28164	Cambodia	0	-57.7366	-7.75406
28164	Cambodia	0	-15.2359	-35.9674
28164	Cambodia	0	-57.7366	-21.2866
28164	Cambodia	0	-11.5122	-17.2355
28164	Cambodia	0	-15.6439	-45.1017
28164	Cambodia	0	-78.6086	-17.8406
28164	Cambodia	0	-89.7796	-42.4243
28164	Cambodia	0	-8.8025	-15.0577
28164	Cambodia	0	-25.0609	-26.3658
28164	Cambodia	0	-54.4956	-32.4789
28164	Cambodia	0	-63.2146	-28.4028
28164	Cambodia	0	-4.53993	-20.9582
28164	Cambodia	0	-39.5077	-19.6482
28164	Cambodia	0	-50.5129	-28.6403
28164	Cambodia	0	-32.4664	-13.1865
28164	Cambodia	0	-17.467	16.5096
28164	Cambodia	0	-62.5888	-19.4819
28164	Cambodia	0	-86.9576	6.6523
28164	Cambodia	0	-57.8939	-25.9771
28164	Cambodia	0	-46.6441	-6.80388
28164	Cambodia	0	-26.0185	12.2363
28164	Cambodia	0	-20.8718	-26.9064
28164	Cambodia	0	-45.8778	-18.9963
28164	Cambodia	0	-45.8778	-21.9188
28164	Cambodia	0	-45.8778	-23.3399
28164	Cambodia	0	-45.8778	-13.7761
28164	Cambodia	0	-84.8316	7.81643
28164	Cambodia	0	-6.00531	-46.5453
28164	Cambodia	0	-44.38	-23.7205
28164	Cambodia	0	-59.588	-12.9211
28164	Cambodia	0	-43.5826	0.171277
28164	Cambodia	0	-67.9109	-14.7232
28164	Cambodia	0	-59.5951	9.39863
28164	Cambodia	0	-42.7954	-14.962
28164	Cambodia	0	-46.7269	-5.16315
28164	Cambodia	0	-60.4328	-27.5165
28164	Cambodia	0	-42.013	-18.1187
28164	Cambodia	0	-58.6917	-18.6195
28164	Cambodia	0	-42.013	-21.5361
28164	Cambodia	0	-60.4328	-7.38798
28164	Cambodia	0	-39.0946	-3.25061
28164	Cambodia	0	-98.6715	8.26091
28164	Cambodia	0	-63.583	-13.024
28164	Cambodia	0	-41.2264	-25.5928
28164	Cambodia	0	-37.6567	-29.7275
28164	Cambodia	0	-14.8163	14.1121
28164	Cambodia	0	-85.1623	-22.3085
28164	Cambodia	0	-7.91145	-12.7714
28164	Cambodia	0	-33.3812	-21.9667
28164	Cambodia	0	-30.1644	11.9321
28164	Cambodia	0	-30.9994	-31.5801
28164	Cambodia	0	-62.1378	-11.896
28164	Cambodia	0	-10.8416	-38.3435
28164	Cambodia	0	-47.9257	-1.40409
28164	Cambodia	0	-18.6678	1.05541
28164	Cambodia	0	-62.8123	-29.5089
28164	Cambodia	0	-38.1657	-22.1479
28164	Cambodia	0	-62.9934	-32.9805
28164	Cambodia	0	-36.6699	-33.1012
28164	Cambodia	0	-36.6699	-11.7349
28164	Cambodia	0	-18.6678	-12.4764
28164	Cambodia	0	-57.78	-22.1947
28164	Cambodia	0	-63.1894	-8.77606
28164	Cambodia	0	-5.70689	-28.8392
28164	Cambodia	0	-63.1894	-30.8203
28164	Cambodia	0	-73.8737	-21.8766
28164	Cambodia	0	-25.6889	-20.9123
28164	Cambodia	0	-68.7762	4.13194
28164	Cambodia	0	-35.2135	-11.3025
28164	Cambodia	0	-38.0902	-2.24025
28164	Cambodia	0	-5.61818	17.7718
28164	Cambodia	0	-63.3956	-19.3238
28164	Cambodia	0	-3.03451	22.505
28164	Cambodia	0	-10.3223	27.5969
28164	Cambodia	0	-68.7762	-22.1876
28164	Cambodia	0	-33.0866	21.7304
28164	Cambodia	0	-63.614	-34.1984
28164	Cambodia	0	-63.614	-46.799
28164	Cambodia	0	-63.614	-38.3968
28164	Cambodia	0	-38.0902	-14.4046
28164	Cambodia	0	-32.3923	1.01441
28164	Cambodia	0	-32.3923	-5.66582
28164	Cambodia	0	-31.714	-39.6989
28164	Cambodia	0	-97.7668	-58.9127
28164	Cambodia	0	-18.8778	2.31946
28164	Cambodia	0	-9.11864	-38.8363
28164	Cambodia	0	-30.3848	-0.388464
28164	Cambodia	0	-29.7436	-14.8387
28164	Cambodia	0	-29.7436	-23.9103
28164	Cambodia	0	-40.9517	-23.3904
28164	Cambodia	0	-38.0902	-24.3479
28164	Cambodia	0	-29.1171	-7.67946
28164	Cambodia	0	-4.5108	-4.04975
28164	Cambodia	0	-64.0898	-16.6727
28164	Cambodia	0	-6.5289	-56.46
28164	Cambodia	0	-16.0367	-38.816
28164	Cambodia	0	-68.6669	0.400894
28164	Cambodia	0	-96.3109	-6.12118
28164	Cambodia	0	-6.13303	-44.5884
28164	Cambodia	0	-36.0938	-64.3644
28164	Cambodia	0	-8.39777	-18.6847
28164	Cambodia	0	-42.574	-12.6528
28164	Cambodia	0	-26.063	11.6284
28164	Cambodia	0	-36.4412	-16.624
28164	Cambodia	0	-64.6065	-11.8517
28164	Cambodia	0	-64.6065	-10.0798
28164	Cambodia	0	-6.13303	-17.1306
28164	Cambodia	0	-6.13303	9.0055
28164	Cambodia	0	-94.0287	-47.21
28164	Cambodia	0	-25.4308	8.90476
28164	Cambodia	0	-25.4308	3.81124
28164	Cambodia	0	-38.0902	-9.63432
28164	Cambodia	0	-64.8809	-16.5549
28164	Cambodia	0	-5.87942	-18.3165
28164	Cambodia	0	-64.7437	-38.3501
28164	Cambodia	0	-65.1667	-21.8132
28164	Cambodia	0	-37.6048	-3.06782
28164	Cambodia	0	-23.6181	4.29749
28164	Cambodia	0	-5.87942	-15.858
28164	Cambodia	0	-57.7774	-9.98246
28164	Cambodia	0	-84.542	-34.469
28164	Cambodia	0	-23.0448	-13.9111
28164	Cambodia	0	-22.5006	-35.8859
28164	Cambodia	0	-75.9892	3.03737
28164	Cambodia	0	-21.9802	6.31359
28164	Cambodia	0	-21.9802	17.8945
28164	Cambodia	0	-15.5352	-56.8636
28164	Cambodia	0	-7.93449	-43.2735
28164	Cambodia	0	-53.1004	-8.38384
28164	Cambodia	0	-65.7759	-0.229938
28164	Cambodia	0	-71.3884	-21.7338
28164	Cambodia	0	-21.4797	15.0503
28164	Cambodia	0	-5.36107	-51.1083
28164	Cambodia	0	-65.7759	-24.7952
28164	Cambodia	0	-65.7759	-0.141612
28164	Cambodia	0	-8.39777	-21.0273
28164	Cambodia	0	-79.05	-41.0203
28164	Cambodia	0	-67.0907	-17.8644
28164	Cambodia	0	-75.1264	-51.5485
28164	Cambodia	0	-94.0287	-18.4668
28164	Cambodia	0	-19.1492	26.8554
28164	Cambodia	0	-4.09788	-45.4679
28164	Cambodia	0	-3.83007	-5.26622
28164	Cambodia	0	-18.4845	-8.06909
28164	Cambodia	0	-4.3989	-40.049
28164	Cambodia	0	-82.4292	-10.0383
28164	Cambodia	0	-18.7533	-0.00173225
28164	Cambodia	0	-2.69047	-57.0416
28164	Cambodia	0	-66.4296	4.89392
28164	Cambodia	0	-9.58032	-14.6835
28164	Cambodia	0	-18.2059	-9.80587
28164	Cambodia	0	-82.4292	-9.46693
28164	Cambodia	0	-86.9357	-25.0978
28164	Cambodia	0	-52.8837	12.7001
28164	Cambodia	0	-2.2904	-13.6101
28164	Cambodia	0	-0.47117	-1.91636
28164	Cambodia	0	-20.586	8.2341
28164	Cambodia	0	-65.5658	-22.1929
28164	Cambodia	0	-72.2678	-63.1783
28164	Cambodia	0	-94.9064	-21.6339
28164	Cambodia	0	-17.6685	-12.0879
28164	Cambodia	0	-17.6685	36.4371
28164	Cambodia	0	-20.1693	-3.54237
28164	Cambodia	0	-12.0726	-6.3196
28164	Cambodia	0	-56.874	-9.8641
28164	Cambodia	0	-40.7867	-43.2144
28164	Cambodia	0	-65.9967	-30.4159
28164	Cambodia	0	-10.5135	-31.0365
28164	Cambodia	0	-8.76689	-3.57915
28164	Cambodia	0	-21.9203	-27.3553
28164	Cambodia	0	-23.0063	-2.58426
28164	Cambodia	0	-12.7539	-19.4818
28164	Cambodia	0	-10.0399	-71.8827
28164	Cambodia	0	-3.54426	-18.877
28164	Cambodia	0	-3.46043	-51.5505
28164	Cambodia	0	-46.0833	-31.357
28164	Cambodia	0	-66.4323	-33.4247
28164	Cambodia	0	-82.7121	-31.5346
28164	Cambodia	0	-62.3847	-20.444
28164	Cambodia	0	-20.1067	-29.965
28164	Cambodia	0	-19.597	-18.9422
28164	Cambodia	0	-9.17235	-19.887
28164	Cambodia	0	-19.597	-28.2737
28164	Cambodia	0	-26.3098	-14.6383
28164	Cambodia	0	-19.1232	-21.1964
28164	Cambodia	0	-19.1232	-28.6992
28164	Cambodia	0	-17.3775	-19.9888
28164	Cambodia	0	-20.5689	-37.1435
28164	Cambodia	0	-9.69491	-15.3054
28164	Cambodia	0	-50.7979	-24.5233
28164	Cambodia	0	-99.5666	-23.8985
28164	Cambodia	0	-18.0867	3.07389
28164	Cambodia	0	-8.94112	-21.8449
28164	Cambodia	0	-5.43082	0.456887
28164	Cambodia	0	-37.3659	-43.4955
28164	Cambodia	0	-17.567	-25.881
28164	Cambodia	0	-90.3156	-44.4282
28164	Cambodia	0	-91.4166	-34.1893
28164	Cambodia	0	-4.36717	-2.11084
28164	Cambodia	0	-6.69527	-5.61598
28164	Cambodia	0	-21.4707	-11.4871
28164	Cambodia	0	-21.4707	-29.3469
28164	Cambodia	0	-28.4798	-2.95997
28164	Cambodia	0	-16.5266	-3.8171
28164	Cambodia	0	-83.6843	26.8725
28164	Cambodia	0	-31.825	-10.053
28164	Cambodia	0	-6.9288	-32.0114
28164	Cambodia	0	-74.8904	-51.0615
28164	Cambodia	0	-66.8773	-17.1545
28164	Cambodia	0	-23.3472	-19.885
28164	Cambodia	0	-25.4164	-4.56829
28164	Cambodia	0	-16.4005	-11.7078
28164	Cambodia	0	-16.4005	-27.3097
28164	Cambodia	0	-16.4005	-11.5804
28164	Cambodia	0	-25.4164	7.38609
28164	Cambodia	0	-23.3472	-27.8764
28164	Cambodia	0	-10.3058	-10.6852
28164	Cambodia	0	-24.5178	16.903
28164	Cambodia	0	-36.6939	-23.9967
28164	Cambodia	0	-13.1537	-19.2344
28164	Cambodia	0	-38.3714	-35.2297
28164	Cambodia	0	-63.4896	-5.36851
28164	Cambodia	0	-39.7269	8.39917
28164	Cambodia	0	-43.2633	-7.81071
28164	Cambodia	0	-24.5178	8.12269
28164	Cambodia	0	-17.425	-7.4817
28164	Cambodia	0	-22.3735	-21.5789
28164	Cambodia	0	-16.9815	8.2285
28164	Cambodia	0	-17.6851	-3.86528
28164	Cambodia	0	-67.8003	-21.7504
28164	Cambodia	0	-67.0907	-1.94207
28164	Cambodia	0	-5.20817	-44.0307
28164	Cambodia	0	-75.7627	-42.2851
28164	Cambodia	0	-17.878	-2.46865
28164	Cambodia	0	-10.9785	-49.0268
28164	Cambodia	0	-67.8003	-27.8621
28164	Cambodia	0	-23.2871	15.1222
28164	Cambodia	0	-55.9705	22.5564
28164	Cambodia	0	-55.0563	-61.4157
28164	Cambodia	0	-18.1137	-6.56552
28164	Cambodia	0	-18.1137	10.3171
28164	Cambodia	0	-27.4529	21.8668
28164	Cambodia	0	-55.0563	-24.3189
28164	Cambodia	0	-40.2879	-9.56616
28164	Cambodia	0	-5.19733	-10.2084
28164	Cambodia	0	-23.2871	-36.0356
28164	Cambodia	0	-81.6956	-33.5988
28164	Cambodia	0	-17.8797	-32.5876
28164	Cambodia	0	-55.0563	-52.1214
28164	Cambodia	0	-16.0733	15.4952
28164	Cambodia	0	-55.0563	-64.5844
28164	Cambodia	0	-68.7592	-25.2093
28164	Cambodia	0	-99.3678	3.40292
28164	Cambodia	0	-16.2871	-33.4765
28164	Cambodia	0	-16.2871	5.65429
28164	Cambodia	0	-16.0356	-45.7381
28164	Cambodia	0	-66.2422	20.4703
28164	Cambodia	0	-0.650607	-5.2831
28164	Cambodia	0	-68.7592	-29.4748
28164	Cambodia	0	-26.4095	-4.5179
28164	Cambodia	0	-15.1559	-23.3463
28164	Cambodia	0	-27.0613	-21.3058
28164	Cambodia	0	-24.19	-68.6274
28164	Cambodia	0	-14.595	-47.2868
28164	Cambodia	0	-36.2587	-32.7516
28164	Cambodia	0	-5.91442	-22.5263
28164	Cambodia	0	-69.2483	-38.6197
28164	Cambodia	0	-76.7613	-34.1841
28164	Cambodia	0	-7.63242	-23.8457
28164	Cambodia	0	-13.0961	-30.8612
28164	Cambodia	0	-62.1378	-21.4492
28164	Cambodia	0	-67.574	-10.2893
28164	Cambodia	0	-75.4422	-1.88414
28164	Cambodia	0	-12.2364	-28.9651
28164	Cambodia	0	-45.2158	-24.8686
28164	Cambodia	0	-80.9792	-26.0139
28164	Cambodia	0	-11.8736	-35.8375
28164	Cambodia	0	-1.43093	6.20809
28164	Cambodia	0	-44.0638	-57.0597
28164	Cambodia	0	-11.8736	-11.3473
28164	Cambodia	0	-68.5911	11.1355
28164	Cambodia	0	-23.5098	-28.7724
28164	Cambodia	0	-24.7677	-18.0196
28164	Cambodia	0	-12.6255	-15.3841
28164	Cambodia	0	-88.6136	-11.9802
28164	Cambodia	0	-10.6336	-47.3938
28164	Cambodia	0	-81.9079	-23.029
28164	Cambodia	0	-16.0225	-32.3586
28164	Cambodia	0	-6.5833	-19.4691
28164	Cambodia	0	-9.42911	-21.7102
28164	Cambodia	0	-68.3611	-36.4683
28164	Cambodia	0	-45.2627	-16.404
28164	Cambodia	0	-45.2627	-11.5213
28164	Cambodia	0	-9.84754	-35.5324
28164	Cambodia	0	-27.0687	-28.0901
28164	Cambodia	0	-9.83802	-39.3008
28164	Cambodia	0	-8.18702	-31.2164
28164	Cambodia	0	-9.8981	-56.1653
28164	Cambodia	0	-9.8981	-28.4627
28164	Cambodia	0	-81.9079	-27.8192
28164	Cambodia	0	-39.0966	5.99857
28164	Cambodia	0	-28.8418	-22.4682
28164	Cambodia	0	-1.27878	31.5765
28164	Cambodia	0	-98.4493	-8.32848
28164	Cambodia	0	-99.7377	8.1405
28164	Cambodia	0	-82.7959	-32.9382
28164	Cambodia	0	-73.5614	-1.9843
28164	Cambodia	0	-74.9654	-1.68171
28164	Cambodia	0	-35.8466	-9.07279
28164	Cambodia	0	-41.5242	-10.7663
28164	Cambodia	0	-1.64873	-45.6579
28164	Cambodia	0	-9.26215	-20.3434
28164	Cambodia	0	-92.1813	-31.0081
28164	Cambodia	0	-71.7487	-11.8024
28164	Cambodia	0	-25.9516	1.08694
28164	Cambodia	0	-71.0739	-15.6408
28164	Cambodia	0	-54.153	-6.84934
28164	Cambodia	0	-70.7539	-1.1585
28164	Cambodia	0	-35.8794	5.28122
28164	Cambodia	0	-53.9653	-19.6623
28164	Cambodia	0	-65.6867	16.8955
28164	Cambodia	0	-10.8924	-19.0493
28164	Cambodia	0	-69.8515	0.944795
28164	Cambodia	0	-92.1813	-33.1276
28164	Cambodia	0	-98.4493	4.85436
28164	Cambodia	0	-11.1144	-45.7756
28164	Cambodia	0	-92.8053	-43.6927
28164	Cambodia	0	-69.0453	-27.752
28164	Cambodia	0	-90.7356	15.4603
28164	Cambodia	0	-68.5574	-30.0516
28164	Cambodia	0	-28.7274	-19.807
28164	Cambodia	0	-68.3306	-34.1567
28164	Cambodia	0	-2.86084	23.8165
28164	Cambodia	0	-28.7	-13.5714
28164	Cambodia	0	-24.1517	-20.9833
28164	Cambodia	0	-68.1127	-24.069
28164	Cambodia	0	-11.9439	-5.48259
28164	Cambodia	0	-68.1127	-33.3474
28164	Cambodia	0	-68.1127	-11.8522
28164	Cambodia	0	-1.67113	9.90825
28164	Cambodia	0	-44.3471	3.29033
28164	Cambodia	0	-67.2271	-22.3931
28164	Cambodia	0	-54.5817	-20.2809
28164	Cambodia	0	-66.3944	-12.865
28164	Cambodia	0	-28.6745	-35.7401
28164	Cambodia	0	-29.6307	-11.3838
28164	Cambodia	0	-63.8991	-22.9405
28164	Cambodia	0	-63.064	-7.58216
28164	Cambodia	0	-35.4528	-41.8263
28164	Cambodia	0	-50.4912	-32.8662
28164	Cambodia	0	-61.4228	-5.75162
28164	Cambodia	0	-61.4228	-16.6808
28164	Cambodia	0	-61.4228	-9.65735
28164	Cambodia	0	-12.0722	4.16372
28164	Cambodia	0	-59.7809	-28.0071
28164	Cambodia	0	-20.1754	9.31508
28164	Cambodia	0	-58.1499	-19.7812
28164	Cambodia	0	-34.7844	-39.5935
28164	Cambodia	0	-77.4091	-4.86926
28164	Cambodia	0	-29.6307	-5.06977
28164	Cambodia	0	-56.5401	-19.4389
28164	Cambodia	0	-12.8717	-33.1904
28164	Cambodia	0	-29.6307	-57.1877
28164	Cambodia	0	-12.8717	-27.1206
28164	Cambodia	0	-95.7847	-9.30876
28164	Cambodia	0	-86.5952	-27.4933
28164	Cambodia	0	-71.8297	-29.4309
28164	Cambodia	0	-8.40648	-25.8261
28164	Cambodia	0	-54.1399	-8.29847
28164	Cambodia	0	-39.6119	-38.3471
28164	Cambodia	0	-30.5341	-9.15573
28164	Cambodia	0	-71.8297	-25.3546
28164	Cambodia	0	-13.2539	-34.0218
28164	Cambodia	0	-71.8297	-33.8494
28164	Cambodia	0	-69.7136	-24.752
28164	Cambodia	0	-72.3667	-13.7354
28164	Cambodia	0	-49.4426	-10.8428
28164	Cambodia	0	-48.7966	-22.4376
28164	Cambodia	0	-48.669	-21.0393
28164	Cambodia	0	-13.6039	-11.5545
28164	Cambodia	0	-46.3972	-11.7455
28164	Cambodia	0	-32.5537	-22.602
28164	Cambodia	0	-68.6475	-37.6005
28164	Cambodia	0	-24.3985	-33.3217
28164	Cambodia	0	-45.6255	-5.35557
28164	Cambodia	0	-45.6255	-23.407
28164	Cambodia	0	-33.0864	-10.315
28164	Cambodia	0	-11.4633	-49.1303
28164	Cambodia	0	-64.7745	5.94429
28164	Cambodia	0	-44.977	-1.10246
28164	Cambodia	0	-70.8925	-12.3496
28164	Cambodia	0	-44.8374	-25.0319
28164	Cambodia	0	-53.2496	-13.3382
28164	Cambodia	0	-44.8374	-1.01602
28164	Cambodia	0	-11.1809	-2.64468
28164	Cambodia	0	-25.8998	-22.7802
28164	Cambodia	0	-13.1649	-60.7043
28164	Cambodia	0	-31.4483	-57.5556
28164	Cambodia	0	-88.0931	-9.78951
28164	Cambodia	0	-32.3517	-16.4285
28164	Cambodia	0	-43.2657	-18.9886
28164	Cambodia	0	-12.9628	1.9628
28164	Cambodia	0	-1.30302	-1.6629
28164	Cambodia	0	-70.8925	-14.5175
28164	Cambodia	0	-72.911	-17.6646
28164	Cambodia	0	-41.7144	-16.4763
28164	Cambodia	0	-40.9517	-10.9175
28164	Cambodia	0	-40.9517	-17.4085
28164	Cambodia	0	-0.0532498	-32.9261
28164	Cambodia	0	-0.0532498	-30.6243
28164	Cambodia	0	-12.8191	-8.97087
28164	Cambodia	0	-16.1749	-15.7245
28164	Cambodia	0	-12.8191	-30.6661
28164	Cambodia	0	-1.90213	-28.2931
28164	Cambodia	0	-1.90213	-47.2994
28164	Cambodia	0	-92.5112	-13.7638
28164	Cambodia	0	-91.1271	-31.9046
28164	Cambodia	0	-35.0736	-4.63157
28164	Cambodia	0	-12.7382	5.15155
28164	Cambodia	0	-12.7382	11.6543
28164	Cambodia	0	-12.7382	-9.82632
28164	Cambodia	0	-53.2496	-7.73505
28164	Cambodia	0	-33.895	-10.3096
28164	Cambodia	0	-37.2179	-9.2286
28164	Cambodia	0	-57.3369	-6.88242
28164	Cambodia	0	-36.4966	-12.1386
28164	Cambodia	0	-0.186428	19.8965
28164	Cambodia	0	-11.9909	-16.0841
28164	Cambodia	0	-39.1987	-32.6174
28164	Cambodia	0	-73.6246	4.19421
28164	Cambodia	0	-1.90213	-53.9411
28164	Cambodia	0	-24.1281	13.7031
28164	Cambodia	0	-53.2496	-16.538
28164	Cambodia	0	-33.2544	-57.6359
28164	Cambodia	0	-33.0078	-20.7686
28164	Cambodia	0	-18.5765	-0.241472
28164	Cambodia	0	-32.3422	-16.1823
28164	Cambodia	0	-31.0399	-43.6924
28164	Cambodia	0	-52.3355	-27.0949
28164	Cambodia	0	-2.86655	-4.88556
28164	Cambodia	0	-66.8052	-40.1853
28164	Cambodia	0	-34.7186	24.8644
28164	Cambodia	0	-1.70205	7.91426
28164	Cambodia	0	-32.8483	-11.9264
28164	Cambodia	0	-21.2069	-16.6645
28164	Cambodia	0	-11.8221	-46.311
28164	Cambodia	0	-6.22465	-13.5333
28164	Cambodia	0	-29.8001	-14.1346
28164	Cambodia	0	-29.1923	-11.7001
28164	Cambodia	0	-34.7186	2.62769
28164	Cambodia	0	-4.12945	-38.8414
28164	Cambodia	0	-34.7186	28.9147
28164	Cambodia	0	-31.2467	-9.84337
28164	Cambodia	0	-0.806618	27.1627
28164	Cambodia	0	-28.0387	19.0876
28164	Cambodia	0	-39.9524	-17.266
28164	Cambodia	0	-35.0722	-1.96873
28164	Cambodia	0	-26.727	-16.1885
28164	Cambodia	0	-5.36052	1.27989
28164	Cambodia	0	-21.2082	-2.61154
28164	Cambodia	0	-26.1109	7.64883
28164	Cambodia	0	-34.3838	16.8482
28164	Cambodia	0	-12.3173	-37.9229
28164	Cambodia	0	-33.9043	-61.3367
28164	Cambodia	0	-24.34	-9.43324
28164	Cambodia	0	-12.5911	-57.8777
28164	Cambodia	0	-12.5911	-12.0449
28164	Cambodia	0	-41.9402	-75.01
28164	Cambodia	0	-22.9899	-20.1609
28164	Cambodia	0	-22.7541	-25.8141
28164	Cambodia	0	-70.639	18.6697
28164	Cambodia	0	-8.51824	-10.376
28164	Cambodia	0	-2.24719	16.65
28164	Cambodia	0	-22.271	20.4272
28164	Cambodia	0	-44.7647	-30.1226
28164	Cambodia	0	-12.9225	-64.956
28164	Cambodia	0	-34.3838	0.886396
28164	Cambodia	0	-25.4598	-7.29047
28164	Cambodia	0	-0.981433	13.6406
28164	Cambodia	0	-13.3129	-65.6338
28164	Cambodia	0	-13.3129	-44.6573
28164	Cambodia	0	-69.3909	23.4314
28164	Cambodia	0	-21.4002	25.2785
28164	Cambodia	0	-13.7473	-65.8282
28164	Cambodia	0	-21.4002	0.996386
28164	Cambodia	0	-70.2092	-1.92336
28164	Cambodia	0	-89.4181	-13.9426
28164	Cambodia	0	-14.7523	-9.05366
28164	Cambodia	0	-49.0412	6.53086
28164	Cambodia	0	-20.6475	10.1586
28164	Cambodia	0	-76.3342	-17.6551
28164	Cambodia	0	-68.6475	-24.0829
28164	Cambodia	0	-73.169	4.28256
28164	Cambodia	0	-51.4322	-22.1811
28164	Cambodia	0	-19.3984	-21.9002
28164	Cambodia	0	-76.3342	-11.7746
28164	Cambodia	0	-19.1102	-21.5375
28164	Cambodia	0	-16.9888	-30.4746
28164	Cambodia	0	-67.7285	-27.566
28164	Cambodia	0	-18.9225	5.24712
28164	Cambodia	0	-18.9225	7.293
28164	Cambodia	0	-76.9329	-22.2583
28164	Cambodia	0	-51.5514	-4.95964
28164	Cambodia	0	-18.6783	5.13315
28164	Cambodia	0	-18.6209	20.078
28164	Cambodia	0	-34.0662	-8.56513
28164	Cambodia	0	-18.5959	7.31335
28164	Cambodia	0	-9.55152	-12.2822
28164	Cambodia	0	-14.9932	35.0468
28164	Cambodia	0	-43.1672	13.5651
28164	Cambodia	0	-21.4204	-9.67135
28164	Cambodia	0	-51.4322	-32.3129
28164	Cambodia	0	-21.4204	-0.530491
28164	Cambodia	0	-34.0662	12.2606
28164	Cambodia	0	-24.5695	0.904909
28164	Cambodia	0	-33.0131	-26.3232
28164	Cambodia	0	-33.0131	-22.9754
28164	Cambodia	0	-76.9329	-17.1127
28164	Cambodia	0	-17.1634	-52.399
28164	Cambodia	0	-76.9329	-27.0687
28164	Cambodia	0	-33.0131	-17.8339
28164	Cambodia	0	-26.202	-22.4479
28164	Cambodia	0	-30.9627	-4.53064
28164	Cambodia	0	-97.6907	-20.194
28164	Cambodia	0	-18.5235	-36.098
28164	Cambodia	0	-76.9329	-30.5943
28164	Cambodia	0	-71.0262	-6.61044
28164	Cambodia	0	-30.3058	-35.0454
28164	Cambodia	0	-20.3838	-46.3423
28164	Cambodia	0	-48.818	-32.3712
28164	Cambodia	0	-40.4796	-37.0348
28164	Cambodia	0	-19.5051	-44.9135
28164	Cambodia	0	-38.4699	13.5898
28164	Cambodia	0	-18.4407	-52.5137
28164	Cambodia	0	-18.4407	-39.576
28164	Cambodia	0	-18.1609	-10.6046
28164	Cambodia	0	-18.1609	-32.7071
28164	Cambodia	0	-96.8328	-48.2394
28164	Cambodia	0	-73.9052	-28.2095
28164	Cambodia	0	-17.9266	-25.5525
28164	Cambodia	0	-17.9266	-41.5473
28164	Cambodia	0	-44.9507	-6.32497
28164	Cambodia	0	-15.6079	5.09855
28164	Cambodia	0	-69.4254	10.9064
28164	Cambodia	0	-17.9266	-35.0796
28164	Cambodia	0	-39.6119	-31.859
28164	Cambodia	0	-1.46848	13.3267
28164	Cambodia	0	-7.52521	-31.0047
28164	Cambodia	0	-77.5295	-24.6216
28164	Cambodia	0	-52.4019	-1.41914
28164	Cambodia	0	-69.4254	-6.51866
28164	Cambodia	0	-97.6907	4.29429
28164	Cambodia	0	-20.2829	-10.891
28164	Cambodia	0	-66.2714	-29.8619
28164	Cambodia	0	-29.0252	-15.2069
28164	Cambodia	0	-17.5767	-36.3245
28164	Cambodia	0	-94.9011	-2.71464
28164	Cambodia	0	-29.0252	-21.7671
28164	Cambodia	0	-97.4517	-15.9463
28164	Cambodia	0	-17.4472	-26.5234
28164	Cambodia	0	-29.0252	-14.6474
28164	Cambodia	0	-15.6079	-8.16556
28164	Cambodia	0	-94.9341	2.12579
28164	Cambodia	0	-27.6929	-27.1188
28164	Cambodia	0	-17.3279	-30.4979
28164	Cambodia	0	-92.294	4.95971
28164	Cambodia	0	-17.3332	-4.99482
28164	Cambodia	0	-17.3332	-4.33132
28164	Cambodia	0	-71.3284	-1.38688
28164	Cambodia	0	-69.5673	-14.0019
28164	Cambodia	0	-17.4794	-47.4028
28164	Cambodia	0	-28.4114	0.447565
28164	Cambodia	0	-17.4794	-15.3062
28164	Cambodia	0	-69.5571	-62.8638
28164	Cambodia	0	-94.1521	7.96728
28164	Cambodia	0	-18.0015	24.6666
28164	Cambodia	0	-33.3458	-23.0728
28164	Cambodia	0	-69.2642	9.74838
28164	Cambodia	0	-18.0436	-14.8761
28164	Cambodia	0	-18.0436	-18.1817
28164	Cambodia	0	-7.28695	-26.4257
28164	Cambodia	0	-3.17229	-41.9742
28164	Cambodia	0	-27.225	-17.0355
28164	Cambodia	0	-23.4646	-14.9206
28164	Cambodia	0	-18.6587	4.85458
28164	Cambodia	0	-18.4494	-18.1307
28164	Cambodia	0	-18.5959	-64.8112
28164	Cambodia	0	-2.81902	-24.9038
28164	Cambodia	0	-56.8462	-2.13587
28164	Cambodia	0	-26.6622	-20.3124
28164	Cambodia	0	-5.62413	-4.10084
28164	Cambodia	0	-40.5156	-9.64229
28164	Cambodia	0	-71.2244	-7.6577
28164	Cambodia	0	-40.5156	-47.8142
28164	Cambodia	0	-90.745	-39.9955
28164	Cambodia	0	-69.6037	-39.9932
28164	Cambodia	0	-18.4421	-30.9221
28164	Cambodia	0	-81.6956	-20.2225
28164	Cambodia	0	-14.7971	-3.29094
28164	Cambodia	0	-23.5141	7.00501
28164	Cambodia	0	-18.1621	-25.9769
28164	Cambodia	0	-41.4193	8.25694
28164	Cambodia	0	-17.9087	-26.585
28164	Cambodia	0	-17.4382	-5.85307
28164	Cambodia	0	-17.1748	-4.74522
28164	Cambodia	0	-94.361	-4.63116
28164	Cambodia	0	-16.446	-7.77016
28164	Cambodia	0	-20.9659	1.923
28164	Cambodia	0	-7.39356	-52.1204
28164	Cambodia	0	-38.4699	1.45153
28164	Cambodia	0	-13.7655	-28.3795
28164	Cambodia	0	-97.4517	-14.077
28164	Cambodia	0	-15.3383	-17.7938
28164	Cambodia	0	-15.3383	-5.27898
28164	Cambodia	0	-84.6731	-15.0464
28164	Cambodia	0	-14.8603	-5.3711
28164	Cambodia	0	-6.90726	-56.0177
28164	Cambodia	0	-14.8287	-14.6894
28164	Cambodia	0	-78.7454	-26.219
28164	Cambodia	0	-19.3181	-21.4204
28164	Cambodia	0	-43.4443	-0.0149925
28164	Cambodia	0	-11.3618	-13.961
28164	Cambodia	0	-61.8704	-24.5885
28164	Cambodia	0	-14.3578	-11.2573
28164	Cambodia	0	-96.4622	-1.33057
28164	Cambodia	0	-93.6714	7.58888
28164	Cambodia	0	-13.9464	-19.4604
28164	Cambodia	0	-43.3722	-6.20242
28164	Cambodia	0	-42.3338	-21.8436
28164	Cambodia	0	-13.4687	-27.8923
28164	Cambodia	0	-74.4604	-28.1535
28164	Cambodia	0	-20.1492	-26.3613
28164	Cambodia	0	-12.7421	-16.556
28164	Cambodia	0	-12.7421	-22.3863
28164	Cambodia	0	-12.7421	-19.4142
28164	Cambodia	0	-12.7421	-23.9903
28164	Cambodia	0	-11.5652	-1.66235
28164	Cambodia	0	-25.6915	-38.5184
28164	Cambodia	0	-14.4763	17.3149
28164	Cambodia	0	-78.4393	11.7156
28164	Cambodia	0	-25.7477	-1.08468
28164	Cambodia	0	-11.9043	-45.9811
28164	Cambodia	0	-11.5493	-13.6129
28164	Cambodia	0	-11.4375	-56.8923
28164	Cambodia	0	-21.5848	-0.0254676
28164	Cambodia	0	-64.7479	-19.109
28164	Cambodia	0	-11.3792	-13.9327
28164	Cambodia	0	-21.3855	8.97866
28164	Cambodia	0	-11.1741	-8.43265
28164	Cambodia	0	-15.6375	25.6518
28164	Cambodia	0	-43.9133	-19.5561
28164	Cambodia	0	-11.1741	-8.27308
28164	Cambodia	0	-3.01386	4.27908
28164	Cambodia	0	-20.8657	4.17282
28164	Cambodia	0	-15.3104	24.263
28164	Cambodia	0	-10.8584	-1.58906
28164	Cambodia	0	-10.7736	-36.0827
28164	Cambodia	0	-48.7116	4.38016
28164	Cambodia	0	-13.0461	-31.2938
28164	Cambodia	0	-10.7736	10.593
28164	Cambodia	0	-5.41626	-46.0078
28164	Cambodia	0	-97.2976	-38.8785
28164	Cambodia	0	-44.1412	-12.5908
28164	Cambodia	0	-19.57	-4.63174
28164	Cambodia	0	-26.4614	6.90581
28164	Cambodia	0	-10.8209	-130.218
28164	Cambodia	0	-10.8209	-50.9096
28164	Cambodia	0	-50.9849	-21.5754
28164	Cambodia	0	-20.2301	-5.59028
28164	Cambodia	0	-11.7183	-16.5918
28164	Cambodia	0	-18.104	-26.2488
28164	Cambodia	0	-41.4184	-7.63616
28164	Cambodia	0	-56.4162	-48.0756
28164	Cambodia	0	-45.0558	-8.61598
28164	Cambodia	0	-60.7514	-3.88706
28164	Cambodia	0	-47.8092	-8.95236
28164	Cambodia	0	-70.2348	-17.5525
28164	Cambodia	0	-64.101	-66.2739
28164	Cambodia	0	-12.5397	-34.892
28164	Cambodia	0	-97.3517	-23.4945
28164	Cambodia	0	-51.2203	-14.3108
28164	Cambodia	0	-47.4004	-47.6122
28164	Cambodia	0	-14.7568	-20.5791
28164	Cambodia	0	-67.5679	15.1944
28164	Cambodia	0	-27.6929	-42.3436
28164	Cambodia	0	-11.9336	11.2915
28164	Cambodia	0	-95.6798	-9.48181
28164	Cambodia	0	-15.8274	-23.9224
28164	Cambodia	0	-73.8091	-21.6295
28164	Cambodia	0	-49.1154	27.2885
28164	Cambodia	0	-51.8947	19.4349
28164	Cambodia	0	-73.1283	-9.87054
28164	Cambodia	0	-41.3564	-39.6497
28164	Cambodia	0	-93.7274	2.68568
28164	Cambodia	0	-81.8219	-31.1666
28164	Cambodia	0	-53.7135	-34.1436
28164	Cambodia	0	-13.9051	-17.7613
28164	Cambodia	0	-72.1871	-3.52809
28164	Cambodia	0	-2.16575	22.5387
28164	Cambodia	0	-72.1871	0.204023
28164	Cambodia	0	-23.9016	-14.4637
28164	Cambodia	0	-97.3517	-31.6657
28164	Cambodia	0	-25.2362	-10.9122
28164	Cambodia	0	-34.5765	-1.49859
28164	Cambodia	0	-25.2362	8.14819
28164	Cambodia	0	-45.9596	-21.4084
28164	Cambodia	0	-51.4093	-28.0329
28164	Cambodia	0	-82.818	-31.2056
28164	Cambodia	0	-46.8945	-65.0735
28164	Cambodia	0	-13.7192	6.37848
28164	Cambodia	0	-32.8268	-13.6669
28164	Cambodia	0	-25.93	8.38885
28164	Cambodia	0	-96.1639	-25.8455
28164	Cambodia	0	-30.2744	-34.7665
28164	Cambodia	0	-70.8269	-28.4462
28164	Cambodia	0	-70.8269	-7.00076
28164	Cambodia	0	-98.3977	-35.0589
28164	Cambodia	0	-69.6352	-8.93293
28164	Cambodia	0	-26.6275	-15.6832
28164	Cambodia	0	-30.3452	6.92594
28164	Cambodia	0	-12.1504	-23.8054
28164	Cambodia	0	-12.5202	-22.8107
28164	Cambodia	0	-45.9596	-90.8928
28164	Cambodia	0	-67.9723	-40.5915
28164	Cambodia	0	-93.6714	1.74446
28164	Cambodia	0	-93.7274	-18.0127
28164	Cambodia	0	-76.2886	-8.32769
28164	Cambodia	0	-65.4987	-6.23534
28164	Cambodia	0	-70.2348	-12.0843
28164	Cambodia	0	-25.9768	-6.60815
28164	Cambodia	0	-28.8006	21.0552
28164	Cambodia	0	-28.8006	0.341284
28164	Cambodia	0	-93.7274	-12.3428
28164	Cambodia	0	-15.3526	-44.2851
28164	Cambodia	0	-83.0451	-14.1443
28164	Cambodia	0	-10.8067	-10.9198
28164	Cambodia	0	-55.2951	-24.2568
28164	Cambodia	0	-62.8456	27.5471
28164	Cambodia	0	-61.4217	-37.2809
28164	Cambodia	0	-32.4947	-24.8158
28164	Cambodia	0	-9.96128	-0.501506
28164	Cambodia	0	-4.43372	-10.1657
28164	Cambodia	0	-24.4101	-20.3494
28164	Cambodia	0	-30.3022	-10.2791
28164	Cambodia	0	-22.3735	-5.26257
28164	Cambodia	0	-98.69	-11.3628
28164	Cambodia	0	-45.9922	-64.7837
28164	Cambodia	0	-16.6981	-4.00227
28164	Cambodia	0	-88.7127	22.0119
28164	Cambodia	0	-98.3791	-0.0321982
28164	Cambodia	0	-56.021	-53.3177
28164	Cambodia	0	-57.4247	-15.5241
28164	Cambodia	0	-83.6611	-41.6153
28164	Cambodia	0	-97.5039	-16.3563
28164	Cambodia	0	-9.06227	-38.611
28164	Cambodia	0	-55.8435	-9.57761
28164	Cambodia	0	-49.3059	14.3695
28164	Cambodia	0	-55.0632	-27.6284
28164	Cambodia	0	-55.0632	-11.9071
28164	Cambodia	0	-8.89592	-3.5731
28164	Cambodia	0	-98.9897	3.31581
28164	Cambodia	0	-40.3085	15.1847
28164	Cambodia	0	-53.5052	-36.514
28164	Cambodia	0	-6.39318	-4.96165
28164	Cambodia	0	-95.3779	-1.11786
28164	Cambodia	0	-4.74828	-11.4689
28164	Cambodia	0	-8.82024	-11.8792
28164	Cambodia	0	-35.7627	1.04039
28164	Cambodia	0	-28.7889	17.9877
28164	Cambodia	0	-84.2899	-44.1832
28164	Cambodia	0	-50.4523	-24.0099
28164	Cambodia	0	-69.7601	2.34756
28164	Cambodia	0	-7.52521	-17.7294
28164	Cambodia	0	-42.449	-67.3892
28164	Cambodia	0	-49.6944	-38.4046
28164	Cambodia	0	-36.5035	2.7247
28164	Cambodia	0	-36.5035	-23.0802
28164	Cambodia	0	-24.0685	12.1215
28164	Cambodia	0	-8.88965	-28.0578
28164	Cambodia	0	-1.99994	14.3481
28164	Cambodia	0	-23.6703	-1.30503
28164	Cambodia	0	-48.1256	-34.6791
28164	Cambodia	0	-32.3666	-10.9018
28164	Cambodia	0	-8.88965	-19.0631
28164	Cambodia	0	-46.5582	-30.1245
28164	Cambodia	0	-13.7337	-40.171
28164	Cambodia	0	-49.3298	-1.77668
28164	Cambodia	0	-50.4993	6.07816
28164	Cambodia	0	-90.4489	7.95918
28164	Cambodia	0	-44.6185	-54.7042
28164	Cambodia	0	-6.34499	25.3457
28164	Cambodia	0	-43.492	-12.6417
28164	Cambodia	0	-18.815	13.1659
28164	Cambodia	0	-33.8027	11.3855
28164	Cambodia	0	-43.492	-23.6617
28164	Cambodia	0	-80.0365	3.68477
28164	Cambodia	0	-32.3666	3.61651
28164	Cambodia	0	-99.9363	-42.8123
28164	Cambodia	0	-34.9448	-27.6877
28164	Cambodia	0	-7.08561	7.41747
28164	Cambodia	0	-13.4806	-16.236
28164	Cambodia	0	-17.6643	-3.38416
28164	Cambodia	0	-41.9886	-22.9993
28164	Cambodia	0	-75.1264	-30.4398
28164	Cambodia	0	-39.5567	-37.4543
28164	Cambodia	0	-41.2515	-25.283
28164	Cambodia	0	-17.3059	14.7387
28164	Cambodia	0	-40.5113	-33.7774
28164	Cambodia	0	-33.7906	4.85405
28164	Cambodia	0	-41.5989	-73.5345
28164	Cambodia	0	-38.356	-20.389
28164	Cambodia	0	-40.3307	-52.2265
28164	Cambodia	0	-40.3307	-46.4301
28164	Cambodia	0	-8.10587	-36.9546
28164	Cambodia	0	-44.0755	5.99911
28164	Cambodia	0	-46.0867	16.9517
28164	Cambodia	0	-37.6567	-33.7283
28164	Cambodia	0	-41.1102	-32.0148
28164	Cambodia	0	-71.5937	-33.7503
28164	Cambodia	0	-34.2787	-32.9075
28164	Cambodia	0	-34.2787	-19.6458
28164	Cambodia	0	-43.2742	-8.46012
28164	Cambodia	0	-21.16	-36.0011
28164	Cambodia	0	-97.5039	-23.4867
28164	Cambodia	0	-33.6383	-40.7236
28164	Cambodia	0	-33.6383	-9.63323
28164	Cambodia	0	-11.6443	-14.9598
28164	Cambodia	0	-86.1917	-38.5555
28164	Cambodia	0	-45.0891	-38.5091
28164	Cambodia	0	-67.6614	-23.168
28164	Cambodia	0	-93.1967	4.5951
28164	Cambodia	0	-80.9743	-20.833
28164	Cambodia	0	-46.8625	-48.2634
28164	Cambodia	0	-32.3883	-17.4684
28164	Cambodia	0	-18.3966	-0.0154566
28164	Cambodia	0	-79.0443	-18.5415
28164	Cambodia	0	-3.94582	-5.93299
28164	Cambodia	0	-53.2216	-4.32588
28164	Cambodia	0	-29.3251	14.4314
28164	Cambodia	0	-8.35747	-56.6977
28164	Cambodia	0	-33.9235	-7.48291
28164	Cambodia	0	-56.7409	-26.3548
28164	Cambodia	0	-3.7487	-31.6603
28164	Cambodia	0	-44.1753	-53.3232
28164	Cambodia	0	-73.332	-12.9115
28164	Cambodia	0	-26.3593	-13.8954
28164	Cambodia	0	-45.9039	-38.3433
28164	Cambodia	0	-57.0425	-63.1844
28164	Cambodia	0	-67.4316	-25.9373
28164	Cambodia	0	-53.0036	-6.80247
28164	Cambodia	0	-25.2977	-5.45265
28164	Cambodia	0	-6.29302	-4.92703
28164	Cambodia	0	-33.2199	4.21027
28164	Cambodia	0	-46.7235	-29.6253
28164	Cambodia	0	-24.803	-6.82149
28164	Cambodia	0	-24.803	15.2216
28164	Cambodia	0	-44.2124	-12.0045
28164	Cambodia	0	-32.0145	0.33602
28164	Cambodia	0	-24.332	21.9739
28164	Cambodia	0	-13.4086	-8.72754
28164	Cambodia	0	-23.8809	-15.8547
28164	Cambodia	0	-23.8809	3.35824
28164	Cambodia	0	-98.4865	-17.516
28164	Cambodia	0	-47.5369	-47.2575
28164	Cambodia	0	-9.82054	-38.7377
28164	Cambodia	0	-54.1255	-5.52268
28164	Cambodia	0	-23.4618	0.653323
28164	Cambodia	0	-23.4618	-7.0581
28164	Cambodia	0	-16.3881	-60.4024
28164	Cambodia	0	-13.9464	-10.2906
28164	Cambodia	0	-23.071	34.8973
28164	Cambodia	0	-48.3529	-37.378
28164	Cambodia	0	-88.2055	-38.8768
28164	Cambodia	0	-1.92208	10.1681
28164	Cambodia	0	-28.1628	-46.3821
28164	Cambodia	0	-49.1833	-4.91999
28164	Cambodia	0	-22.3746	-4.96615
28164	Cambodia	0	-79.8563	-9.20989
28164	Cambodia	0	-49.4375	-5.07877
28164	Cambodia	0	-65.4258	-46.4365
28164	Cambodia	0	-1.18569	7.21379
28164	Cambodia	0	-33.5287	12.686
28164	Cambodia	0	-8.88293	-21.0315
28164	Cambodia	0	-21.8087	-7.73951
28164	Cambodia	0	-50.0054	-18.5978
28164	Cambodia	0	-48.511	-21.4966
28164	Cambodia	0	-24.2907	-11.7183
28164	Cambodia	0	-99.9363	-24.5972
28164	Cambodia	0	-36.7341	-28.5175
28164	Cambodia	0	-38.316	-29.2641
28164	Cambodia	0	-20.616	-15.0094
28164	Cambodia	0	-20.5244	-12.3815
28164	Cambodia	0	-54.1255	-41.0731
28164	Cambodia	0	-87.4781	-13.6645
28164	Cambodia	0	-88.3392	-30.8829
28164	Cambodia	0	-12.2765	7.98368
28164	Cambodia	0	-57.2875	-75.6034
28164	Cambodia	0	-25.4612	-10.2216
28164	Cambodia	0	-43.3329	-17.255
28164	Cambodia	0	-50.1065	20.0162
28164	Cambodia	0	-22.3206	-10.2561
28164	Cambodia	0	-51.6694	-23.8141
28164	Cambodia	0	-9.74395	-22.2613
28164	Cambodia	0	-10.0328	-5.71489
28164	Cambodia	0	-5.79486	10.6286
28164	Cambodia	0	-0.267042	35.2059
28164	Cambodia	0	-52.5003	-22.2882
28164	Cambodia	0	-10.3173	-2.35073
28164	Cambodia	0	-23.956	-1.51308
28164	Cambodia	0	-23.4233	-6.31886
28164	Cambodia	0	-10.3173	9.30336
28164	Cambodia	0	-43.2723	-12.9612
28164	Cambodia	0	-90.6695	0.702806
28164	Cambodia	0	-22.3206	3.70624
28164	Cambodia	0	-22.9208	3.7122
28164	Cambodia	0	-87.7409	7.36413
28164	Cambodia	0	-31.8781	5.95732
28164	Cambodia	0	-14.89	9.53583
28164	Cambodia	0	-21.1761	-51.175
28164	Cambodia	0	-21.1761	-21.943
28164	Cambodia	0	-3.16808	16.8086
28164	Cambodia	0	-43.2723	-11.1986
28164	Cambodia	0	-19.9449	-27.3305
[truncated: 1,010,970+ more rows]

## Sheet: SI_2_Albania_Greec
countryPairID	Country	more_policies	distance_border	log_residualx100
5059	Albania	0	-17.304	-16.2219
5059	Albania	0	-17.4236	-53.6712
5059	Albania	0	-88.4517	-15.48
5059	Albania	0	-22.2744	-53.2268
5059	Albania	0	-3.76717	-33.7466
5059	Albania	0	-16.2397	-16.1379
5059	Albania	0	-17.5205	-49.7928
5059	Albania	0	-0.00660125	-22.3457
5059	Albania	0	-21.8678	-30.3852
5059	Albania	0	-12.7535	-19.722
5059	Albania	0	-73.4594	-11.6888
5059	Albania	0	-87.7662	-8.42526
5059	Albania	0	-22.6296	-16.4886
5059	Albania	0	-16.6842	-43.3677
5059	Albania	0	-66.5252	-14.3599
5059	Albania	0	-91.108	-4.32344
5059	Albania	0	-26.0204	-1.96561
5059	Albania	0	-17.2163	-19.8915
5059	Albania	0	-26.6868	13.8836
5059	Albania	0	-17.9133	-16.2032
5059	Albania	0	-21.6725	-6.83165
5059	Albania	0	-16.7611	-28.113
5059	Albania	0	-7.62633	-5.61283
5059	Albania	0	-5.01029	-5.05623
5059	Albania	0	-84.2079	-9.5366
5059	Albania	0	-17.9133	-1.16973
5059	Albania	0	-77.1768	-14.2842
5059	Albania	0	-17.4236	-43.226
5059	Albania	0	-12.2699	-6.51403
5059	Albania	0	-99.1604	-20.4036
5059	Albania	0	-7.06441	-15.8534
5059	Albania	0	-9.88811	-8.03623
5059	Albania	0	-0.394094	-15.8198
5059	Albania	0	-18.5192	-21.56
5059	Albania	0	-99.6722	1.9553
5059	Albania	0	-15.6571	1.32126
5059	Albania	0	-0.900942	-24.2944
5059	Albania	0	-22.1089	-27.3219
5059	Albania	0	-18.1032	9.30613
5059	Albania	0	-38.1248	-18.6773
5059	Albania	0	-21.7199	-27.372
5059	Albania	0	-12.9907	-24.3483
5059	Albania	0	-90.9338	-16.0638
5059	Albania	0	-4.21612	-23.3954
5059	Albania	0	-93.7746	-26.4775
5059	Albania	0	-21.0763	-28.0861
5059	Albania	0	-13.9618	-37.4909
5059	Albania	0	-16.5017	-15.2951
5059	Albania	0	-69.536	-19.7928
5059	Albania	0	-13.289	-11.3597
5059	Albania	0	-100.225	-23.2594
5059	Albania	0	-15.9293	-26.6644
5059	Albania	0	-5.08691	-8.89614
5059	Albania	0	-95.8169	5.04266
5059	Albania	0	-21.4385	-6.00689
5059	Albania	0	-13.8807	-24.3638
5059	Albania	0	-21.4385	-32.1656
5059	Albania	0	-89.5416	-16.9309
5059	Albania	0	-76.8307	-17.7753
5059	Albania	0	-22.2033	-17.6415
5059	Albania	0	-14.8809	-7.02506
5059	Albania	0	-18.1201	7.5959
5059	Albania	0	-1.27454	11.5111
5059	Albania	0	-18.3376	-7.29725
5059	Albania	0	-1.87238	6.3361
5059	Albania	0	-85.9727	-19.0802
5059	Albania	0	-80.9282	-21.5956
5059	Albania	0	-2.28922	-32.168
5059	Albania	0	-6.26609	-4.42537
5059	Albania	0	-6.39817	-2.87688
5059	Albania	0	-98.7594	6.12401
5059	Albania	0	-2.52828	3.64371
5059	Albania	0	-6.13681	-27.5236
5059	Albania	0	-2.62096	-36.1062
5059	Albania	0	-15.5478	-6.91601
5059	Albania	0	-13.0442	-30.9995
5059	Albania	0	-6.93909	-18.8308
5059	Albania	0	-21.5808	-48.5093
5059	Albania	0	-27.2024	-12.6345
5059	Albania	0	-2.44898	-13.7318
5059	Albania	0	-20.8926	-1.80805
5059	Albania	0	-9.82885	0.273145
5059	Albania	0	-22.0259	-13.7185
5059	Albania	0	-91.2224	8.16451
5059	Albania	0	-19.1322	-11.6364
5059	Albania	0	-55.6915	-23.1379
5059	Albania	0	-95.8695	-27.3904
5059	Albania	0	-11.5382	10.9173
5059	Albania	0	-59.0592	-28.9871
5059	Albania	0	-95.4251	-13.8581
5059	Albania	0	-9.06748	-0.950238
5059	Albania	0	-1.61151	-15.4353
5059	Albania	0	-8.90206	11.7918
5059	Albania	0	-23.0145	-20.3045
5059	Albania	0	-14.5661	-17.8779
5059	Albania	0	-3.64871	-19.0428
5059	Albania	0	-14.5661	-19.5073
5059	Albania	0	-14.284	-7.15123
5059	Albania	0	-22.8057	-9.50455
5059	Albania	0	-96.3741	-14.8442
5059	Albania	0	-19.7439	-45.7203
5059	Albania	0	-15.723	-19.0631
5059	Albania	0	-0.236994	-42.0213
5059	Albania	0	-95.2561	-9.94845
5059	Albania	0	-43.8859	-11.9031
5059	Albania	0	-20.77	-28.081
5059	Albania	0	-23.0237	11.7538
5059	Albania	0	-9.70352	-36.375
5059	Albania	0	-16.7477	-13.8044
5059	Albania	0	-12.6485	14.9617
5059	Albania	0	-84.6662	-0.0158091
5059	Albania	0	-19.1441	-28.8714
5059	Albania	0	-13.3532	-24.8857
5059	Albania	0	-13.8164	-30.7078
5059	Albania	0	-92.6949	3.42465
5059	Albania	0	-17.3901	5.17218
5059	Albania	0	-81.5163	-6.66643
5059	Albania	0	-96.8117	-2.99516
5059	Albania	0	-2.4538	-13.6842
5059	Albania	0	-6.5954	-1.97519
5059	Albania	0	-7.66844	-40.7105
5059	Albania	0	-31.3014	-38.2753
5059	Albania	0	-18.1201	3.39042
5059	Albania	0	-20.4626	-23.2754
5059	Albania	0	-98.8443	-20.5785
5059	Albania	0	-20.1031	1.9239
5059	Albania	0	-84.9658	-17.6775
5059	Albania	0	-0.108624	-33.8482
5059	Albania	0	-2.79232	-37.7321
5059	Albania	0	-22.8305	-19.2565
5059	Albania	0	-93.127	-16.328
5059	Albania	0	-94.9808	-26.6482
5059	Albania	0	-95.7074	-29.9425
5059	Albania	0	-4.34213	-13.5926
5059	Albania	0	-0.74689	11.4806
5059	Albania	0	-18.193	13.3934
5059	Albania	0	-1.02725	-11.3527
5059	Albania	0	-24.2137	-28.237
5059	Albania	0	-89.9687	-3.19267
5059	Albania	0	-18.5957	18.2569
5059	Albania	0	-7.52206	2.91412
5059	Albania	0	-20.7554	-24.2089
5059	Albania	0	-5.15469	-23.615
5059	Albania	0	-18.8591	-3.34261
5059	Albania	0	-0.308366	-4.66715
5059	Albania	0	-11.9655	-16.3356
5059	Albania	0	-22.457	-21.0141
5059	Albania	0	-13.5197	-16.8516
5059	Albania	0	-13.5197	-26.6161
5059	Albania	0	-92.659	-19.6856
5059	Albania	0	-19.6495	-21.1795
5059	Albania	0	-93.8305	-28.113
5059	Albania	0	-2.13573	-37.4244
5059	Albania	0	-19.4395	-32.5053
5059	Albania	0	-17.3533	-9.403
5059	Albania	0	-3.51443	-30.3838
5059	Albania	0	-3.51443	-19.2381
5059	Albania	0	-3.51443	-9.61119
5059	Albania	0	-13.1354	0.31113
5059	Albania	0	-84.7824	-14.4474
5059	Albania	0	-13.4452	-38.0142
5059	Albania	0	-4.21674	-27.0255
5059	Albania	0	-2.37282	-37.2567
5059	Albania	0	-16.9517	-8.10176
5059	Albania	0	-5.62425	-26.6035
5059	Albania	0	-26.1681	3.579
5059	Albania	0	-7.73817	-24.7219
5059	Albania	0	-15.9799	-11.6481
5059	Albania	0	-8.84138	-31.2233
5059	Albania	0	-15.6934	-2.55842
5059	Albania	0	-4.77753	-23.1333
5059	Albania	0	-90.8209	-9.05749
5059	Albania	0	-7.52206	-1.3757
5059	Albania	0	-14.6227	-5.65945
5059	Albania	0	-11.1482	-40.2588
5059	Albania	0	-88.4517	-19.3406
5059	Albania	0	-66.8329	-11.3863
5059	Albania	0	-3.49337	19.4019
5059	Albania	0	-19.5953	-3.49274
5059	Albania	0	-76.0068	-9.83395
5059	Albania	0	-16.7477	-18.2438
5059	Albania	0	-44.2668	-38.2085
5059	Albania	0	-14.1641	-23.2374
5059	Albania	0	-91.5503	-3.84188
5059	Albania	0	-83.5287	11.3977
5059	Albania	0	-13.618	-23.8641
5059	Albania	0	-44.6538	-0.438647
5059	Albania	0	-16.8151	-1.69636
5059	Albania	0	-79.7241	-34.3416
5059	Albania	0	-73.4552	4.85683
5059	Albania	0	-16.1682	-34.9065
5059	Albania	0	-7.06441	-14.2829
5059	Albania	0	-1.73903	9.05029
5059	Albania	0	-1.73903	-4.77794
5059	Albania	0	-8.22663	0.455454
5059	Albania	0	-92.6168	-25.9634
5059	Albania	0	-91.42	-30.6137
5059	Albania	0	-16.1682	-10.9511
5059	Albania	0	-91.42	-17.3635
5059	Albania	0	-91.0913	-3.77535
5059	Albania	0	-4.82813	-26.706
5059	Albania	0	-26.6868	8.54168
5059	Albania	0	-3.54538	-22.7201
5059	Albania	0	-19.039	7.58469
5059	Albania	0	-17.0598	-0.280276
5059	Albania	0	-13.8807	-38.5053
5059	Albania	0	-90.0661	-20.1664
5059	Albania	0	-6.05637	-24.4352
5059	Albania	0	-89.4137	-11.2477
5059	Albania	0	-95.1224	-20.2853
5059	Albania	0	-95.1224	-20.3253
5059	Albania	0	-15.9546	-22.6005
5059	Albania	0	-4.16709	-31.1951
5059	Albania	0	-6.9753	-7.96076
5059	Albania	0	-51.2871	-29.8547
5059	Albania	0	-51.2871	-32.8587
5059	Albania	0	-4.96024	-15.4448
5059	Albania	0	-7.74172	-1.8589
5059	Albania	0	-7.74172	-7.98242
5059	Albania	0	-83.72	-5.09933
5059	Albania	0	-19.8435	-24.3421
5059	Albania	0	-9.9248	-14.329
5059	Albania	0	-12.1429	-46.5784
5059	Albania	0	-13.3532	-28.7349
5059	Albania	0	-5.81247	-14.2704
5059	Albania	0	-10.6966	-36.4095
5059	Albania	0	-9.89817	-8.31921
5059	Albania	0	-0.395409	6.28062
5059	Albania	0	-4.0567	1.59648
5059	Albania	0	-10.4741	-22.241
5059	Albania	0	-8.83367	-19.7244
5059	Albania	0	-10.4186	-5.6793
5059	Albania	0	-80.7206	-19.564
5059	Albania	0	-2.80244	-0.300665
5059	Albania	0	-37.383	-23.4116
5059	Albania	0	-2.42097	-0.888182
5059	Albania	0	-7.85526	-9.24341
5059	Albania	0	-14.1339	-36.5473
5059	Albania	0	-84.3427	-23.7759
5059	Albania	0	-20.4056	4.37435
5059	Albania	0	-10.9543	7.47417
5059	Albania	0	-10.9543	3.8141
5059	Albania	0	-11.9858	-10.543
5059	Albania	0	-0.108624	-32.6634
5059	Albania	0	-12.648	4.0755
5059	Albania	0	-21.1006	-59.1006
5059	Albania	0	-21.1006	-31.3906
5059	Albania	0	-60.2227	-31.2223
5059	Albania	0	-16.2397	-4.71809
5059	Albania	0	-15.6198	-2.39041
5059	Albania	0	-16.6062	-5.71441
5059	Albania	0	-43.74	2.282
5059	Albania	0	-4.76598	-9.25482
5059	Albania	0	-1.96634	-24.0882
5059	Albania	0	-4.72483	-15.1755
5059	Albania	0	-16.8587	-25.0856
5059	Albania	0	-14.9639	-12.7012
5059	Albania	0	-11.8186	-6.70515
5059	Albania	0	-16.8587	-3.48603
5059	Albania	0	-13.2919	-11.9258
5059	Albania	0	-82.1185	-5.6913
5059	Albania	0	-14.4062	-20.863
5059	Albania	0	-25.3681	-11.8787
5059	Albania	0	-18.7476	-26.8983
5059	Albania	0	-14.8809	-37.9079
5059	Albania	0	-10.6646	-23.9269
5059	Albania	0	-9.93619	-19.1148
5059	Albania	0	-1.42341	1.4494
5059	Albania	0	-90.5848	-9.32961
5059	Albania	0	-9.20574	-22.9041
5059	Albania	0	-98.601	0.839927
5059	Albania	0	-19.0726	-16.5834
5059	Albania	0	-19.6495	-12.69
5059	Albania	0	-19.6495	-3.5482
5059	Albania	0	-19.6495	12.6164
5059	Albania	0	-10.6646	-15.0249
5059	Albania	0	-89.6461	13.6027
5059	Albania	0	-20.2345	-28.8372
5059	Albania	0	-97.1492	-13.6697
5059	Albania	0	-93.3783	-25.5888
5059	Albania	0	-20.8272	-27.1834
5059	Albania	0	-20.8272	-44.0638
5059	Albania	0	-14.155	-12.9171
5059	Albania	0	-20.8272	-2.27658
5059	Albania	0	-19.5047	-6.38224
5059	Albania	0	-2.8942	-19.7155
5059	Albania	0	-84.3427	-23.0059
5059	Albania	0	-7.73201	13.5804
5059	Albania	0	-88.498	-8.23644
5059	Albania	0	-1.72305	-27.0998
5059	Albania	0	-9.57838	-27.2067
5059	Albania	0	-51.9626	-38.6497
5059	Albania	0	-83.9183	-22.671
5059	Albania	0	-9.06748	-13.4436
5059	Albania	0	-22.0308	-29.5813
5059	Albania	0	-15.2618	-12.3993
5059	Albania	0	-27.926	-26.99
5059	Albania	0	-3.59141	-15.3325
5059	Albania	0	-4.4784	-10.0673
5059	Albania	0	-15.1839	-4.31318
5059	Albania	0	-99.7955	-13.8204
5059	Albania	0	-25.8087	5.79108
5059	Albania	0	-17.2566	-3.29307
5059	Albania	0	-16.672	-37.2996
5059	Albania	0	-7.96397	12.3225
5059	Albania	0	-22.6419	-15.3744
5059	Albania	0	-12.1703	-26.0414
5059	Albania	0	-0.437293	-4.46451
5059	Albania	0	-23.2578	-10.7437
5059	Albania	0	-23.2578	-12.9726
5059	Albania	0	-11.66	-7.32835
5059	Albania	0	-8.58415	-6.62849
5059	Albania	0	-23.8776	-13.6349
5059	Albania	0	-0.93698	-14.5421
5059	Albania	0	-0.8269	3.43367
5059	Albania	0	-6.59604	-3.76654
5059	Albania	0	-83.0802	-1.95437
5059	Albania	0	-24.5027	-23.7156
5059	Albania	0	-45.8382	-5.17984
5059	Albania	0	-9.38152	-7.22857
5059	Albania	0	-88.498	-14.1053
5059	Albania	0	-0.378767	-5.53499
5059	Albania	0	-12.1312	-24.283
5059	Albania	0	-18.4345	-24.3969
5059	Albania	0	-3.24795	-3.89389
5059	Albania	0	-25.5326	-14.562
5059	Albania	0	-6.0694	-37.0312
5059	Albania	0	-0.259299	-7.49888
5059	Albania	0	-0.371302	-19.0905
5059	Albania	0	-2.34725	4.88493
5059	Albania	0	-10.4741	-6.31727
5059	Albania	0	-13.8261	-7.03865
5059	Albania	0	-84.6662	-9.33594
5059	Albania	0	-15.221	-33.729
5059	Albania	0	-15.2618	-27.9939
5059	Albania	0	-48.8416	-24.7318
5059	Albania	0	-8.4962	-12.4559
5059	Albania	0	-8.9511	-25.2864
5059	Albania	0	-19.1588	-20.4307
5059	Albania	0	-12.5089	-37.2183
5059	Albania	0	-12.89	-36.8445
5059	Albania	0	-1.16577	-22.2624
5059	Albania	0	-11.9252	21.4702
5059	Albania	0	-15.1446	-12.8804
5059	Albania	0	-16.4856	-43.0729
5059	Albania	0	-1.61284	-20.5228
5059	Albania	0	-1.05138	-32.1209
5059	Albania	0	-20.7021	-32.9331
5059	Albania	0	-91.4036	-6.55605
5059	Albania	0	-14.5707	-40.3934
5059	Albania	0	-100.323	-1.93203
5059	Albania	0	-25.3561	16.9978
5059	Albania	0	-1.81653	-17.7168
5059	Albania	0	-3.03645	-24.2944
5059	Albania	0	-86.0001	-26.7201
5059	Albania	0	-95.427	12.9183
5059	Albania	0	-75.3896	-22.8945
5059	Albania	0	-11.8186	-13.204
5059	Albania	0	-16.5965	5.79069
5059	Albania	0	-90.9251	-17.5927
5059	Albania	0	-94.9808	-17.8061
5059	Albania	0	-14.4681	-3.23498
5059	Albania	0	-84.4066	11.4598
5059	Albania	0	-13.3532	-19.1186
5059	Albania	0	-11.9125	9.57676
5059	Albania	0	-22.0259	5.16712
5059	Albania	0	-8.45346	-30.3512
5059	Albania	0	-91.42	-24.4936
5059	Albania	0	-21.3424	-46.9178
5059	Albania	0	-11.9125	19.4898
5059	Albania	0	-21.3297	-10.5007
5059	Albania	0	-98.7291	-11.064
5059	Albania	0	-11.2026	-6.66261
5059	Albania	0	-31.8734	-24.9081
5059	Albania	0	-84.5519	-2.15007
5059	Albania	0	-5.42061	-14.5412
5059	Albania	0	-20.6348	-16.6836
5059	Albania	0	-20.6348	-14.9405
5059	Albania	0	-6.1584	-2.28677
5059	Albania	0	-95.0107	-11.83
5059	Albania	0	-13.4805	-44.233
5059	Albania	0	-18.7786	-2.35352
5059	Albania	0	-14.5043	-14.3041
5059	Albania	0	-60.9183	-5.8256
5059	Albania	0	-29.5253	-13.8833
5059	Albania	0	-19.2456	-10.4461
5059	Albania	0	-3.51844	-19.9149
5059	Albania	0	-13.113	11.601
5059	Albania	0	-82.5165	-7.14665
5059	Albania	0	-76.4658	-24.564
5059	Albania	0	-79.8664	12.4535
5059	Albania	0	-17.8593	-0.593446
5059	Albania	0	-6.25288	-50.805
5059	Albania	0	-46.7021	-14.9202
5059	Albania	0	-16.6062	-1.01102
5059	Albania	0	-25.5643	-19.2716
5059	Albania	0	-13.113	4.76387
5059	Albania	0	-26.343	2.45509
5059	Albania	0	-98.3254	-2.33679
5059	Albania	0	-10.3608	-8.67754
5059	Albania	0	-12.1711	-24.573
5059	Albania	0	-20.9966	-24.8906
5059	Albania	0	-77.9467	-26.9356
5059	Albania	0	-4.72483	-22.367
5059	Albania	0	-2.8942	-3.29649
5059	Albania	0	-16.4751	-21.5584
5059	Albania	0	-23.4142	-22.4064
5059	Albania	0	-97.0797	-15.7085
5059	Albania	0	-12.4471	-10.0701
5059	Albania	0	-94.6189	-7.17525
5059	Albania	0	-16.3421	-11.5779
5059	Albania	0	-21.7371	-3.80523
5059	Albania	0	-96.2812	-13.9776
5059	Albania	0	-14.8993	-11.5532
5059	Albania	0	-7.00316	-23.2953
5059	Albania	0	-12.7895	-28.6419
5059	Albania	0	-10.3123	-12.4046
5059	Albania	0	-12.7715	-31.0488
5059	Albania	0	-7.52206	-23.6157
5059	Albania	0	-7.52206	-22.7769
5059	Albania	0	-42.4742	-38.556
5059	Albania	0	-7.52206	-18.7496
5059	Albania	0	-18.2493	-11.9862
5059	Albania	0	-2.52367	-26.7035
5059	Albania	0	-11.9655	-23.0447
5059	Albania	0	-0.282967	-23.4848
5059	Albania	0	-19.1259	-28.0084
5059	Albania	0	-5.7187	-19.0735
5059	Albania	0	-7.42516	-18.2511
5059	Albania	0	-6.93211	-18.7636
5059	Albania	0	-6.36529	-14.0791
5059	Albania	0	-4.46048	-6.70311
5059	Albania	0	-6.0694	-28.2997
5059	Albania	0	-3.84715	-14.1601
5059	Albania	0	-5.82763	-34.7437
5059	Albania	0	-71.2395	-6.59739
5059	Albania	0	-18.9241	-7.4013
5059	Albania	0	-19.43	-17.7793
5059	Albania	0	-87.1338	-10.4621
5059	Albania	0	-3.193	-32.4598
5059	Albania	0	-91.42	-9.89573
5059	Albania	0	-1.15901	-29.8853
5059	Albania	0	-86.7081	-27.6054
5059	Albania	0	-3.49092	-31.2462
5059	Albania	0	-1.15901	-34.6051
5059	Albania	0	-22.0674	-22.0855
5059	Albania	0	-22.0308	-24.1137
5059	Albania	0	-84.5225	-16.9414
5059	Albania	0	-14.579	-23.1838
5059	Albania	0	-10.662	-29.3959
5059	Albania	0	-4.28642	-5.51402
5059	Albania	0	-8.27248	-63.16
5059	Albania	0	-48.9917	-21.4174
5059	Albania	0	-13.6203	3.58139
5059	Albania	0	-14.9504	-11.8561
5059	Albania	0	-18.0074	-32.2269
5059	Albania	0	-25.7722	-10.6603
5059	Albania	0	-48.9207	-30.7473
5059	Albania	0	-2.18539	2.99898
5059	Albania	0	-23.5289	-19.3555
5059	Albania	0	-20.3119	-33.5687
5059	Albania	0	-82.9205	-1.86417
5059	Albania	0	-15.2043	-43.1797
5059	Albania	0	-31.3243	-47.1751
5059	Albania	0	-84.7408	-7.51357
5059	Albania	0	-25.0819	-16.3029
5059	Albania	0	-13.289	-12.6469
5059	Albania	0	-17.345	-5.87597
5059	Albania	0	-11.0424	-14.0736
5059	Albania	0	-99.1943	5.66358
5059	Albania	0	-84.3317	-33.9723
5059	Albania	0	-25.5643	-7.18344
5059	Albania	0	-3.59808	-16.1923
5059	Albania	0	-3.54078	-45.4781
5059	Albania	0	-20.2705	-26.692
5059	Albania	0	-14.9536	-27.2517
5059	Albania	0	-93.127	-9.23106
5059	Albania	0	-32.6682	-32.0158
5059	Albania	0	-15.9088	4.41596
5059	Albania	0	-4.21952	12.677
5059	Albania	0	-87.1641	-9.34789
5059	Albania	0	-18.9222	-12.718
5059	Albania	0	-41.3928	-24.4572
5059	Albania	0	-18.2436	-26.3211
5059	Albania	0	-88.5554	-2.77561
5059	Albania	0	-20.0806	-37.2772
5059	Albania	0	-19.1948	-29.459
5059	Albania	0	-23.0145	-7.48587
5059	Albania	0	-3.06466	-20.5044
5059	Albania	0	-95.5069	0.361564
5059	Albania	0	-2.06053	-21.9937
5059	Albania	0	-97.0793	-19.216
5059	Albania	0	-0.205366	17.5296
5059	Albania	0	-18.594	-25.3839
5059	Albania	0	-16.2614	-9.21887
5059	Albania	0	-24.7315	-22.0467
5059	Albania	0	-90.781	-11.175
5059	Albania	0	-7.30757	-12.8565
5059	Albania	0	-3.57088	-29.1428
5059	Albania	0	-91.223	-13.6588
5059	Albania	0	-7.13564	-17.6374
5059	Albania	0	-0.0594997	-5.2623
5059	Albania	0	-21.7371	-17.4696
5059	Albania	0	-0.507442	-31.2803
5059	Albania	0	-84.5519	-3.24187
5059	Albania	0	-2.37282	-40.5401
5059	Albania	0	-17.9662	-27.5689
5059	Albania	0	-16.8916	-31.3259
5059	Albania	0	-21.1466	-32.1275
5059	Albania	0	-15.8372	-40.1399
5059	Albania	0	-95.5898	-5.39582
5059	Albania	0	-0.355559	-15.016
5059	Albania	0	-89.9527	2.29663
5059	Albania	0	-6.94521	-5.83552
5059	Albania	0	-86.1841	-9.45056
5059	Albania	0	-23.0579	-25.302
5059	Albania	0	-0.318757	-9.11975
5059	Albania	0	-7.03783	-29.8302
5059	Albania	0	-13.9474	-12.5906
5059	Albania	0	-0.318757	10.1963
5059	Albania	0	-1.25927	-5.67403
5059	Albania	0	-0.371302	-18.039
5059	Albania	0	-62.4656	-25.5024
5059	Albania	0	-18.3376	1.24782
5059	Albania	0	-19.5047	-18.5607
5059	Albania	0	-26.5892	-23.1685
5059	Albania	0	-21.1864	-5.77608
5059	Albania	0	-0.862137	-22.4422
5059	Albania	0	-18.7476	-19.5382
5059	Albania	0	-3.93586	-18.9504
5059	Albania	0	-49.1558	-15.9524
5059	Albania	0	-4.30341	-27.8074
5059	Albania	0	-88.498	-10.4799
5059	Albania	0	-91.5503	19.1752
5059	Albania	0	-15.8372	-39.4593
5059	Albania	0	-94.9808	-23.2606
5059	Albania	0	-0.638941	-7.06209
5059	Albania	0	-39.2501	-4.44663
5059	Albania	0	-20.5293	-23.3394
5059	Albania	0	-3.94106	-5.17417
5059	Albania	0	-91.4426	-2.91288
5059	Albania	0	-16.6352	3.78748
5059	Albania	0	-17.5868	-35.4683
5059	Albania	0	-21.9272	-11.4366
5059	Albania	0	-8.50554	-36.4985
5059	Albania	0	-91.4426	-8.09451
5059	Albania	0	-7.30757	-8.01511
5059	Albania	0	-89.6461	-15.5495
5059	Albania	0	-44.0772	2.87824
5059	Albania	0	-10.0336	-15.5972
5059	Albania	0	-5.46728	-22.1199
5059	Albania	0	-0.371302	-4.41499
5059	Albania	0	-99.2695	-17.0458
5059	Albania	0	-6.81211	-22.0535
5059	Albania	0	-95.0732	-13.9927
5059	Albania	0	-26.6868	11.3865
5059	Albania	0	-89.6461	-5.71706
5059	Albania	0	-23.0579	-12.2305
5059	Albania	0	-25.3561	-7.03988
5059	Albania	0	-11.0247	-22.0654
5059	Albania	0	-16.4856	-22.3263
5059	Albania	0	-25.3664	-3.16783
5059	Albania	0	-5.30782	-21.4714
5059	Albania	0	-21.426	-24.5704
5059	Albania	0	-19.4052	-10.7046
5059	Albania	0	-5.79817	-5.15934
5059	Albania	0	-10.7699	-21.8895
5059	Albania	0	-19.4381	-34.3504
5059	Albania	0	-6.66843	-27.9099
5059	Albania	0	-86.1324	-2.71572
5059	Albania	0	-16.5099	-20.4018
5059	Albania	0	-15.5481	-6.71317
5059	Albania	0	-16.5099	-26.502
5059	Albania	0	-4.28642	-15.1318
5059	Albania	0	-82.8685	14.5637
5059	Albania	0	-16.3772	-1.03271
5059	Albania	0	-2.18539	1.78906
5059	Albania	0	-19.172	-32.2506
5059	Albania	0	-5.62978	2.06712
5059	Albania	0	-13.0047	-12.6494
5059	Albania	0	-67.8497	-18.4444
5059	Albania	0	-46.1697	-9.22014
5059	Albania	0	-1.61151	-11.3233
5059	Albania	0	-4.34213	-11.8625
5059	Albania	0	-16.5914	-12.791
5059	Albania	0	-7.51782	-3.96356
5059	Albania	0	-34.7707	-33.5815
5059	Albania	0	-74.3769	0.326325
5059	Albania	0	-0.668463	-7.32146
5059	Albania	0	-0.631817	11.5097
5059	Albania	0	-13.3066	-21.5037
5059	Albania	0	-15.449	-33.7466
5059	Albania	0	-1.82959	-28.1629
5059	Albania	0	-86.7081	-12.492
5059	Albania	0	-2.37282	-28.2665
5059	Albania	0	-47.7515	-22.885
5059	Albania	0	-91.497	-23.1907
5059	Albania	0	-3.45544	-20.8112
5059	Albania	0	-3.98161	-32.8871
5059	Albania	0	-81.8557	-9.39454
5059	Albania	0	-79.8471	0.336436
5059	Albania	0	-78.5066	-21.0994
5059	Albania	0	-81.4555	-7.33315
5059	Albania	0	-3.06195	-11.2705
5059	Albania	0	-7.6121	-23.1626
5059	Albania	0	-22.0308	-21.2915
5059	Albania	0	-4.04437	-4.00432
5059	Albania	0	-0.256943	6.09662
5059	Albania	0	-2.95309	2.39074
5059	Albania	0	-12.3239	-16.4977
5059	Albania	0	-2.80399	24.3718
5059	Albania	0	-10.569	20.2285
5059	Albania	0	-95.1224	-5.41609
5059	Albania	0	-36.9329	-2.94326
5059	Albania	0	-3.11479	-37.5253
5059	Albania	0	-22.6296	-7.3418
5059	Albania	0	-7.08666	3.54501
5059	Albania	0	-75.731	-8.34624
5059	Albania	0	-18.3376	-24.765
5059	Albania	0	-31.9595	9.32303
5059	Albania	0	-16.6842	-36.9025
5059	Albania	0	-6.93909	-29.2463
5059	Albania	0	-19.1948	-4.39673
5059	Albania	0	-17.9448	-0.577988
5059	Albania	0	-27.2024	-8.32
5059	Albania	0	-88.3972	2.82453
5059	Albania	0	-97.0728	-23.5285
5059	Albania	0	-20.4056	-0.810564
5059	Albania	0	-42.7283	-7.00404
5059	Albania	0	-89.3439	-0.376101
5059	Albania	0	-2.34725	-9.18473
5059	Albania	0	-7.52206	-12.4808
5059	Albania	0	-1.89864	-15.1004
5059	Albania	0	-11.5648	-23.8674
5059	Albania	0	-2.80399	-15.2851
5059	Albania	0	-6.05426	-0.943728
5059	Albania	0	-18.4234	-21.6054
5059	Albania	0	-21.5884	-19.5329
5059	Albania	0	-66.1625	-10.2953
5059	Albania	0	-5.62978	-6.43293
5059	Albania	0	-84.2079	-7.01698
5059	Albania	0	-12.4145	-17.6495
5059	Albania	0	-5.64891	-16.4622
5059	Albania	0	-29.0169	-18.8979
5059	Albania	0	-24.0233	-38.267
5059	Albania	0	-17.0308	-7.74444
5059	Albania	0	-80.5493	-11.4733
5059	Albania	0	-15.9088	-1.67805
5059	Albania	0	-7.49608	13.4041
5059	Albania	0	-19.5953	-21.1358
5059	Albania	0	-2.77632	1.84006
5059	Albania	0	-6.46026	-52.1949
5059	Albania	0	-20.7021	-41.108
5059	Albania	0	-16.8696	6.34422
5059	Albania	0	-7.84535	-24.4703
5059	Albania	0	-14.2582	-3.20044
5059	Albania	0	-1.68092	-6.21751
5059	Albania	0	-23.6183	-18.7345
5059	Albania	0	-20.6449	-1.90828
5059	Albania	0	-66.0456	-26.9483
5059	Albania	0	-3.06466	-32.7707
5059	Albania	0	-84.2638	-8.33973
5059	Albania	0	-3.48828	-22.5749
5059	Albania	0	-5.01029	1.87095
5059	Albania	0	-48.1527	-27.7743
5059	Albania	0	-90.6493	-23.3697
5059	Albania	0	-2.89289	-6.24166
5059	Albania	0	-92.5754	-9.23121
5059	Albania	0	-1.25927	-10.1047
5059	Albania	0	-23.4102	-22.7586
5059	Albania	0	-2.89289	3.16407
5059	Albania	0	-80.1964	-4.62331
5059	Albania	0	-12.4145	-14.5616
5059	Albania	0	-86.1324	-8.30584
5059	Albania	0	-14.6721	-19.8237
5059	Albania	0	-96.4334	12.9522
5059	Albania	0	-0.04155	-25.1178
5059	Albania	0	-13.6375	-11.0005
5059	Albania	0	-16.0925	12.8088
5059	Albania	0	-11.2347	-4.34239
5059	Albania	0	-24.2246	-31.5902
5059	Albania	0	-14.3626	2.83312
5059	Albania	0	-5.17201	-23.3469
5059	Albania	0	-95.7653	2.27909
5059	Albania	0	-19.1322	-1.22693
5059	Albania	0	-12.1536	-14.9896
5059	Albania	0	-15.5228	-27.8695
5059	Albania	0	-3.12755	-10.9136
5059	Albania	0	-0.864701	-25.7537
5059	Albania	0	-96.1884	-10.4682
5059	Albania	0	-6.4206	17.857
5059	Albania	0	-41.2036	-29.6436
5059	Albania	0	-46.1697	-17.7368
5059	Albania	0	-86.2357	-12.0772
5059	Albania	0	-46.1697	-31.3383
5059	Albania	0	-46.1697	-25.6352
5059	Albania	0	-86.0001	-14.6676
5059	Albania	0	-83.297	-21.7053
5059	Albania	0	-85.6408	-3.49609
5059	Albania	0	-6.0694	-18.8796
5059	Albania	0	-97.1742	-2.27822
5059	Albania	0	-25.0819	-16.8332
5059	Albania	0	-3.48828	-17.2835
5059	Albania	0	-45.6854	-22.8431
5059	Albania	0	-16.356	12.5443
5059	Albania	0	-52.2276	0.596256
5059	Albania	0	-85.7508	-8.67527
5059	Albania	0	-0.590126	-9.6763
5059	Albania	0	-4.77753	2.24389
5059	Albania	0	-82.0241	-8.32049
5059	Albania	0	-81.5163	-8.83108
5059	Albania	0	-44.7358	-44.9466
5059	Albania	0	-15.1919	-18.7414
5059	Albania	0	-8.71441	-21.256
5059	Albania	0	-5.15469	-11.7052
5059	Albania	0	-1.024	-11.0743
5059	Albania	0	-3.28198	3.6033
5059	Albania	0	-71.9565	-11.0358
5059	Albania	0	-14.8536	-33.1995
5059	Albania	0	-12.634	-21.0252
5059	Albania	0	-3.42349	-11.9503
5059	Albania	0	-0.0468841	-13.481
5059	Albania	0	-16.8696	17.3795
5059	Albania	0	-22.0308	-27.4192
5059	Albania	0	-72.4874	-1.38258
5059	Albania	0	-89.3427	-22.4578
5059	Albania	0	-17.5479	-32.1967
5059	Albania	0	-20.0741	-19.7212
5059	Albania	0	-16.5017	-49.726
5059	Albania	0	-17.6948	-52.4637
5059	Albania	0	-16.5017	-35.2053
5059	Albania	0	-1.33909	-7.84958
5059	Albania	0	-84.5897	3.01584
5059	Albania	0	-87.1641	4.42604
5059	Albania	0	-8.92761	9.58729
5059	Albania	0	-11.85	-4.52087
5059	Albania	0	-22.3119	-11.0014
5059	Albania	0	-93.7743	-44.9923
5059	Albania	0	-82.5165	5.50884
5059	Albania	0	-15.6571	-30.8399
5059	Albania	0	-4.30341	-24.644
5059	Albania	0	-4.8141	-13.7443
5059	Albania	0	-2.81599	-25.0172
5059	Albania	0	-15.2662	-18.4271
5059	Albania	0	-83.72	16.574
5059	Albania	0	-19.7413	-24.5788
5059	Albania	0	-0.0468841	-4.00337
5059	Albania	0	-20.1289	-28.845
5059	Albania	0	-14.898	-9.60541
5059	Albania	0	-84.9658	-16.0652
5059	Albania	0	-13.8807	-52.8799
5059	Albania	0	-5.81247	-24.3416
5059	Albania	0	-8.80054	-11.0261
5059	Albania	0	-6.25184	5.64425
5059	Albania	0	-41.6193	-5.34741
5059	Albania	0	-82.2367	-5.82057
5059	Albania	0	-7.06441	-11.985
5059	Albania	0	-17.12	-16.3484
5059	Albania	0	-0.400009	0.626221
5059	Albania	0	-39.62	-6.39927
5059	Albania	0	-98.1322	6.10117
5059	Albania	0	-83.0802	-6.65398
5059	Albania	0	-13.0071	-9.55565
5059	Albania	0	-11.354	5.41987
5059	Albania	0	-9.14128	-18.9518
5059	Albania	0	-40.7961	-17.0377
5059	Albania	0	-16.1303	-8.6649
5059	Albania	0	-90.6566	-10.8002
5059	Albania	0	-12.2132	-43.656
5059	Albania	0	-8.01968	-22.5374
5059	Albania	0	-3.76147	-32.1895
5059	Albania	0	-16.8696	-21.3068
5059	Albania	0	-12.2132	-19.2704
5059	Albania	0	-25.5643	-2.47487
5059	Albania	0	-8.22663	-13.9229
5059	Albania	0	-89.0957	-9.8948
5059	Albania	0	-19.1322	2.89052
5059	Albania	0	-85.2715	-4.65023
5059	Albania	0	-3.6401	-16.7269
5059	Albania	0	-5.81479	5.99141
5059	Albania	0	-20.7983	-22.2476
5059	Albania	0	-14.4062	-6.00014
5059	Albania	0	-42.7283	-6.1814
5059	Albania	0	-20.77	-16.9281
5059	Albania	0	-2.52367	-14.944
5059	Albania	0	-94.4998	-6.23513
5059	Albania	0	-3.55252	-13.0044
5059	Albania	0	-11.0424	-33.7373
5059	Albania	0	-15.7914	-5.76708
5059	Albania	0	-8.81093	-19.895
5059	Albania	0	-99.1604	-6.44236
5059	Albania	0	-10.9239	-32.2694
5059	Albania	0	-81.3883	-5.53211
5059	Albania	0	-4.85232	-3.08158
5059	Albania	0	-77.4953	-12.0112
5059	Albania	0	-1.85755	-11.1466
5059	Albania	0	-6.93211	1.24091
5059	Albania	0	-5.81247	-19.6814
5059	Albania	0	-6.9753	-5.59611
5059	Albania	0	-21.021	-36.3457
5059	Albania	0	-23.0145	-28.3085
5059	Albania	0	-40.0055	-28.2383
5059	Albania	0	-3.17088	-14.8391
5059	Albania	0	-16.9912	-10.6688
5059	Albania	0	-4.83227	-24.3294
5059	Albania	0	-3.84715	-14.6908
5059	Albania	0	-6.48845	-12.0288
5059	Albania	0	-96.8573	-10.2492
5059	Albania	0	-71.2555	-0.247213
5059	Albania	0	-5.62978	-20.5298
5059	Albania	0	-26.0237	6.01859
5059	Albania	0	-93.127	-26.0301
5059	Albania	0	-98.1672	-24.704
5059	Albania	0	-8.39439	-8.3646
5059	Albania	0	-21.2624	-5.9522
5059	Albania	0	-16.6842	-15.4976
5059	Albania	0	-9.61712	-18.9718
5059	Albania	0	-5.54486	-16.965
5059	Albania	0	-18.594	-17.7448
5059	Albania	0	-66.8329	-21.0769
5059	Albania	0	-91.0913	1.00005
5059	Albania	0	-95.5069	-9.24907
5059	Albania	0	-1.40114	14.2916
5059	Albania	0	-5.64891	-1.76475
5059	Albania	0	-7.96397	8.88283
5059	Albania	0	-15.6198	-26.6661
5059	Albania	0	-29.1984	-21.4363
5059	Albania	0	-63.929	-13.5031
5059	Albania	0	-5.64891	-11.4543
5059	Albania	0	-0.741303	-24.0809
5059	Albania	0	-9.78181	-22.31
5059	Albania	0	-48.5752	-23.0755
5059	Albania	0	-20.7478	-23.2985
5059	Albania	0	-98.8597	-19.3148
5059	Albania	0	-2.77632	-9.40405
5059	Albania	0	-0.406707	-1.05533
5059	Albania	0	-8.45346	-22.7347
5059	Albania	0	-14.2537	-4.97924
5059	Albania	0	-5.15469	-0.735521
5059	Albania	0	-20.8859	-24.4712
5059	Albania	0	-18.7476	-35.297
5059	Albania	0	-91.939	-20.3692
5059	Albania	0	-97.1408	-9.32177
5059	Albania	0	-20.4429	-13.9501
5059	Albania	0	-7.67099	-14.6834
5059	Albania	0	-13.8635	-18.0001
5059	Albania	0	-4.45433	0.74703
5059	Albania	0	-78.2059	-3.92097
5059	Albania	0	-3.62172	-24.6006
5059	Albania	0	-96.4459	-7.35279
5059	Albania	0	-0.400009	-10.6352
5059	Albania	0	-7.42516	-4.7345
5059	Albania	0	-0.04155	-29.7051
5059	Albania	0	-27.926	2.87103
5059	Albania	0	-96.72	-15.298
5059	Albania	0	-21.426	-44.7705
5059	Albania	0	-93.7674	-28.0047
5059	Albania	0	-93.3783	-27.6244
5059	Albania	0	-3.05671	-18.9433
5059	Albania	0	-93.127	-1.97042
5059	Albania	0	-4.78998	-28.6331
5059	Albania	0	-16.4534	-6.99981
5059	Albania	0	-3.17974	-22.7959
5059	Albania	0	-12.345	-7.05408
5059	Albania	0	-84.9658	13.1182
5059	Albania	0	-20.9181	-17.7717
5059	Albania	0	-88.498	-13.1549
5059	Albania	0	-90.1934	-11.7958
5059	Albania	0	-16.6495	-15.755
5059	Albania	0	-24.3867	-19.7265
5059	Albania	0	-80.6838	-2.87742
5059	Albania	0	-23.7404	-22.3116
5059	Albania	0	-17.2566	-12.2482
5059	Albania	0	-13.6375	-6.08431
5059	Albania	0	-23.7404	-13.3917
5059	Albania	0	-69.5242	10.5576
5059	Albania	0	-86.7018	-4.37746
5059	Albania	0	-2.65349	-28.025
5059	Albania	0	-17.9398	-17.4266
5059	Albania	0	-19.206	1.53856
5059	Albania	0	-18.1201	-9.68493
5059	Albania	0	-11.5648	-21.0343
5059	Albania	0	-12.7895	-48.2086
5059	Albania	0	-22.2033	-1.19702
5059	Albania	0	-20.4626	-14.4083
5059	Albania	0	-19.4381	-1.59721
5059	Albania	0	-2.62096	-35.5841
5059	Albania	0	-4.4784	1.0727
5059	Albania	0	-8.12185	-30.9494
5059	Albania	0	-84.2829	-5.39054
5059	Albania	0	-13.5366	-18.6268
5059	Albania	0	-6.90694	-46.86
5059	Albania	0	-1.97732	-18.9873
5059	Albania	0	-0.00619485	-1.86981
5059	Albania	0	-84.4066	-5.89276
5059	Albania	0	-1.3336	1.81562
5059	Albania	0	-45.0882	-4.635
5059	Albania	0	-24.1469	-31.2589
5059	Albania	0	-94.1258	-3.68803
5059	Albania	0	-74.0161	-1.76837
5059	Albania	0	-5.68987	-1.91872
5059	Albania	0	-63.1762	-12.2686
5059	Albania	0	-80.6593	-24.8831
5059	Albania	0	-23.6621	5.7772
5059	Albania	0	-25.8087	-15.3833
5059	Albania	0	-3.19103	-29.8953
5059	Albania	0	-2.81599	2.10067
5059	Albania	0	-17.304	-23.8237
5059	Albania	0	-94.1183	-8.99191
5059	Albania	0	-41.2036	-24.4664
5059	Albania	0	-95.6495	-11.3474
5059	Albania	0	-25.5643	-6.52956
5059	Albania	0	-6.66598	-33.6195
5059	Albania	0	-0.802483	-15.6142
5059	Albania	0	-0.802483	-14.0721
5059	Albania	0	-19.2776	-18.0711
5059	Albania	0	-86.7018	-20.5125
5059	Albania	0	-15.9546	-9.84372
5059	Albania	0	-3.3221	-12.5147
5059	Albania	0	-0.162162	-25.6032
5059	Albania	0	-41.2162	-20.6263
5059	Albania	0	-12.5089	-5.95647
5059	Albania	0	-2.79232	-52.696
5059	Albania	0	-18.9053	17.2338
5059	Albania	0	-15.2133	-3.16807
5059	Albania	0	-94.4052	-9.26407
5059	Albania	0	-20.1372	-1.20368
5059	Albania	0	-0.203612	-12.5377
5059	Albania	0	-75.2357	-3.96097
5059	Albania	0	-100.48	-13.2765
5059	Albania	0	-6.48845	-12.9099
5059	Albania	0	-14.3412	-20.779
5059	Albania	0	-12.345	-9.29669
5059	Albania	0	-92.7652	-17.5285
5059	Albania	0	-16.6352	-8.38894
5059	Albania	0	-19.0726	4.91095
5059	Albania	0	-28.1775	-0.116424
5059	Albania	0	-44.3463	-33.6454
5059	Albania	0	-86.2357	0.82196
5059	Albania	0	-14.6274	-15.1453
5059	Albania	0	-39.3657	1.33836
5059	Albania	0	-10.5383	-15.2558
5059	Albania	0	-13.6782	1.4933
5059	Albania	0	-21.426	-36.1856
5059	Albania	0	-3.03645	-7.8265
5059	Albania	0	-1.42341	-3.00794
5059	Albania	0	-1.93787	-27.894
5059	Albania	0	-74.5188	-3.95785
5059	Albania	0	-29.0537	-57.5323
5059	Albania	0	-22.0773	-34.0232
5059	Albania	0	-90.4312	13.9654
5059	Albania	0	-94.3881	-14.8078
5059	Albania	0	-22.577	-16.3794
5059	Albania	0	-16.6062	-22.0903
5059	Albania	0	-88.869	-20.2402
5059	Albania	0	-74.5188	-11.2416
5059	Albania	0	-18.4345	-5.66536
5059	Albania	0	-3.05671	-3.56169
5059	Albania	0	-6.97911	-5.39998
5059	Albania	0	-18.8277	-26.7756
5059	Albania	0	-26.2623	-17.0409
5059	Albania	0	-3.1467	2.19901
5059	Albania	0	-39.0717	-8.30798
5059	Albania	0	-92.7018	-15.9754
5059	Albania	0	-5.01029	-24.789
5059	Albania	0	-72.6553	-23.7544
5059	Albania	0	-25.0737	-15.0635
5059	Albania	0	-0.162162	-48.9201
5059	Albania	0	-45.9687	-20.3568
5059	Albania	0	-13.464	-6.3295
5059	Albania	0	-24.0233	-36.2581
5059	Albania	0	-73.9524	2.70765
5059	Albania	0	-2.20571	5.74885
5059	Albania	0	-77.9879	-4.28283
5059	Albania	0	-25.6225	-18.0978
5059	Albania	0	-19.039	-32.7161
5059	Albania	0	-17.2566	1.97614
5059	Albania	0	-16.7738	-18.2882
5059	Albania	0	-1.68092	-7.50869
5059	Albania	0	-94.5095	-15.7764
5059	Albania	0	-24.9281	-21.3638
5059	Albania	0	-0.353624	-21.1377
5059	Albania	0	-82.5165	-2.71924
5059	Albania	0	-22.3354	-34.6983
5059	Albania	0	-77.9467	-17.153
5059	Albania	0	-3.11479	-39.1857
5059	Albania	0	-14.2332	-20.3634
5059	Albania	0	-0.598431	-12.4027
5059	Albania	0	-38.4678	-29.6243
5059	Albania	0	-78.661	-2.05306
5059	Albania	0	-21.0763	-28.6965
5059	Albania	0	-21.4005	-5.7006
5059	Albania	0	-21.4005	-13.2876
5059	Albania	0	-16.5266	-10.9363
5059	Albania	0	-13.9474	-29.6898
5059	Albania	0	-7.11881	-22.2048
5059	Albania	0	-94.4998	2.06353
5059	Albania	0	-32.4682	-32.0542
5059	Albania	0	-4.32754	-31.149
5059	Albania	0	-91.42	-8.21159
5059	Albania	0	-18.3593	-49.5532
5059	Albania	0	-20.0906	-27.7875
5059	Albania	0	-22.2033	-12.7893
5059	Albania	0	-88.8463	-4.6842
5059	Albania	0	-9.56795	-32.7769
5059	Albania	0	-20.1031	-7.44321
5059	Albania	0	-85.6408	-6.09943
5059	Albania	0	-7.03022	-7.82828
5059	Albania	0	-13.6782	-9.91272
5059	Albania	0	-9.02625	-12.7261
5059	Albania	0	-10.3608	-32.5924
5059	Albania	0	-14.6646	-40.7145
5059	Albania	0	-25.402	-9.21293
5059	Albania	0	-7.46733	-12.4306
5059	Albania	0	-15.723	-23.9588
5059	Albania	0	-7.46733	-4.76312
5059	Albania	0	-12.9167	-11.7527
5059	Albania	0	-7.83627	2.90082
5059	Albania	0	-7.83627	-13.4966
5059	Albania	0	-2.27592	-5.51041
5059	Albania	0	-7.83627	-28.0345
5059	Albania	0	-9.78181	-26.3796
5059	Albania	0	-16.8916	-19.2559
5059	Albania	0	-89.4978	-11.7243
5059	Albania	0	-93.1006	-5.76548
5059	Albania	0	-58.4195	-28.7697
5059	Albania	0	-92.0411	13.8743
5059	Albania	0	-16.2695	-26.3381
5059	Albania	0	-5.75941	8.24597
5059	Albania	0	-9.89263	-21.4103
5059	Albania	0	-36.1594	0.13598
5059	Albania	0	-8.31812	-3.56846
5059	Albania	0	-0.972917	-27.576
5059	Albania	0	-15.1919	-34.339
5059	Albania	0	-13.4703	-10.5641
5059	Albania	0	-20.7185	-27.892
5059	Albania	0	-16.8873	-33.7821
5059	Albania	0	-93.6376	-31.4747
5059	Albania	0	-22.3971	-42.1272
5059	Albania	0	-4.34213	-27.9555
5059	Albania	0	-44.2668	-13.7919
5059	Albania	0	-2.25173	-7.86096
5059	Albania	0	-4.77753	-12.0775
5059	Albania	0	-28.8385	-13.1433
5059	Albania	0	-98.4406	-19.251
5059	Albania	0	-26.8245	-33.8764
5059	Albania	0	-34.7707	-11.1798
5059	Albania	0	-99.6722	-7.22751
5059	Albania	0	-96.1884	-10.8012
5059	Albania	0	-17.8593	-5.43409
5059	Albania	0	-67.8497	-22.9384
5059	Albania	0	-6.93211	-10.8548
5059	Albania	0	-99.015	-30.6972
5059	Albania	0	-20.1305	-16.2111
5059	Albania	0	-9.47678	-4.33509
5059	Albania	0	-83.72	4.0995
5059	Albania	0	-20.6449	1.36243
5059	Albania	0	-23.4206	-2.39487
5059	Albania	0	-86.5564	-12.7373
5059	Albania	0	-0.0272623	2.43872
5059	Albania	0	-16.4534	-12.3329
5059	Albania	0	-3.29212	-33.6004
5059	Albania	0	-3.06195	-15.4034
5059	Albania	0	-25.0981	-20.9989
5059	Albania	0	-13.4703	-25.0459
5059	Albania	0	-13.0137	-13.1211
5059	Albania	0	-13.289	-15.5806
5059	Albania	0	-25.7533	-32.5498
5059	Albania	0	-5.39803	-21.8334
5059	Albania	0	-17.4921	-5.26149
5059	Albania	0	-12.5663	-2.81379
5059	Albania	0	-12.5795	-15.5788
5059	Albania	0	-97.1742	-0.460312
5059	Albania	0	-96.1884	-7.4038
5059	Albania	0	-6.3669	-33.0259
5059	Albania	0	-85.009	-1.73043
5059	Albania	0	-24.631	-16.9878
5059	Albania	0	-0.371302	-14.59
5059	Albania	0	-88.6931	-1.44668
5059	Albania	0	-17.9021	-22.0623
5059	Albania	0	-75.1685	-22.1249
5059	Albania	0	-16.356	-18.8117
5059	Albania	0	-19.803	-18.0854
5059	Albania	0	-84.5897	15.7525
5059	Albania	0	-86.2727	-23.5969
5059	Albania	0	-3.27743	-23.7561
5059	Albania	0	-12.0823	-10.4152
5059	Albania	0	-11.6545	-19.2623
5059	Albania	0	-26.0204	3.77159
5059	Albania	0	-11.282	-2.83674
5059	Albania	0	-40.7961	-24.1546
5059	Albania	0	-15.6361	5.77593
5059	Albania	0	-0.366846	12.2244
5059	Albania	0	-14.8059	7.00093
5059	Albania	0	-10.2039	-22.3624
5059	Albania	0	-14.0963	-6.87678
5059	Albania	0	-19.7376	-29.6638
5059	Albania	0	-11.282	-1.07144
5059	Albania	0	-95.8695	-20.4108
5059	Albania	0	-22.92	-7.6668
5059	Albania	0	-10.2039	-8.02866
5059	Albania	0	-18.4345	-3.38728
5059	Albania	0	-92.4794	-0.704732
5059	Albania	0	-1.37585	1.3311
5059	Albania	0	-19.2754	-32.1528
5059	Albania	0	-9.3319	-24.0368
5059	Albania	0	-19.9134	-23.6199
5059	Albania	0	-11.2026	-15.911
5059	Albania	0	-7.6891	-19.8508
5059	Albania	0	-70.1657	-34.834
5059	Albania	0	-35.0315	-3.15475
5059	Albania	0	-11.8608	-10.8711
5059	Albania	0	-83.72	0.502496
5059	Albania	0	-43.9169	-29.8397
5059	Albania	0	-5.62978	-20.5502
5059	Albania	0	-20.4626	7.51569
5059	Albania	0	-9.38152	5.78065
5059	Albania	0	-17.636	-13.5405
5059	Albania	0	-85.4127	-15.1007
5059	Albania	0	-42.7321	-0.93703
5059	Albania	0	-25.3561	6.04941
5059	Albania	0	-12.1711	5.06028
5059	Albania	0	-96.5341	11.6751
5059	Albania	0	-20.0406	-14.1697
5059	Albania	0	-8.77716	-31.8241
5059	Albania	0	-74.0266	-27.6064
5059	Albania	0	-18.3966	-29.4404
5059	Albania	0	-12.4539	3.12235
5059	Albania	0	-22.7717	-32.3866
5059	Albania	0	-22.9535	-28.9607
5059	Albania	0	-4.86279	-40.7324
5059	Albania	0	-8.99357	-25.0249
5059	Albania	0	-84.9658	-17.1235
5059	Albania	0	-8.71441	-19.9639
5059	Albania	0	-9.70352	-6.8615
5059	Albania	0	-1.39157	-11.8602
5059	Albania	0	-20.1709	-17.9857
5059	Albania	0	-8.4447	-12.4753
5059	Albania	0	-91.5503	-8.90391
5059	Albania	0	-77.4879	-24.3531
5059	Albania	0	-87.8225	-10.7419
5059	Albania	0	-86.7018	-9.91171
5059	Albania	0	-98.8597	-6.93534
5059	Albania	0	-20.2705	-22.6804
5059	Albania	0	-78.661	-12.4172
5059	Albania	0	-95.427	-11.1774
5059	Albania	0	-8.22663	-13.3243
5059	Albania	0	-21.426	-21.1737
5059	Albania	0	-16.6413	-29.1815
5059	Albania	0	-18.7397	-33.9353
5059	Albania	0	-94.3881	-3.15351
5059	Albania	0	-5.6705	-11.4469
5059	Albania	0	-0.259299	16.1475
5059	Albania	0	-19.9674	-22.2651
5059	Albania	0	-1.63014	-1.17792
5059	Albania	0	-17.2111	-2.98537
5059	Albania	0	-6.59604	-0.967772
5059	Albania	0	-99.1604	-8.41395
5059	Albania	0	-3.94106	-14.6576
5059	Albania	0	-5.01029	-7.02036
5059	Albania	0	-1.024	-12.3699
5059	Albania	0	-19.7978	-26.2611
5059	Albania	0	-2.79232	-51.8121
5059	Albania	0	-46.4867	-23.2749
5059	Albania	0	-43.5098	-28.2155
5059	Albania	0	-43.5098	-20.5113
5059	Albania	0	-94.5027	-27.8929
5059	Albania	0	-6.9753	-18.9707
5059	Albania	0	-0.862137	-32.6653
5059	Albania	0	-18.009	-32.3315
5059	Albania	0	-7.23905	-11.4576
5059	Albania	0	-84.2306	1.90658
5059	Albania	0	-16.5237	13.2473
5059	Albania	0	-15.793	8.60518
5059	Albania	0	-0.308366	2.05038
5059	Albania	0	-15.793	-13.2762
5059	Albania	0	-98.9379	2.2682
5059	Albania	0	-10.6386	-12.0784
5059	Albania	0	-88.5997	-21.1849
5059	Albania	0	-3.03645	-3.91731
5059	Albania	0	-0.459326	-20.0944
5059	Albania	0	-21.1864	1.5054
5059	Albania	0	-25.5643	-24.7304
5059	Albania	0	-97.2679	-26.572
5059	Albania	0	-95.8507	1.43692
5059	Albania	0	-3.61593	-49.4112
5059	Albania	0	-12.5748	28.5299
5059	Albania	0	-15.2618	-33.1294
5059	Albania	0	-26.0204	12.8679
5059	Albania	0	-7.03783	-11.7054
5059	Albania	0	-12.5748	23.9398
5059	Albania	0	-14.5661	-37.4774
5059	Albania	0	-16.3183	-5.42835
5059	Albania	0	-11.9858	1.30802
5059	Albania	0	-5.68987	-2.47787
5059	Albania	0	-15.1919	-18.4868
5059	Albania	0	-21.7199	-25.6337
5059	Albania	0	-79.8664	-14.8666
5059	Albania	0	-34.2157	-15.8995
5059	Albania	0	-14.4681	3.03823
5059	Albania	0	-34.2157	-4.96708
5059	Albania	0	-14.5941	-28.0048
5059	Albania	0	-95.4251	-5.54739
5059	Albania	0	-86.6275	-6.75359
5059	Albania	0	-13.0219	-19.0137
5059	Albania	0	-16.4757	-18.2405
5059	Albania	0	-10.8483	-24.3234
5059	Albania	0	-7.89229	6.73588
5059	Albania	0	-0.400009	3.22281
5059	Albania	0	-95.8181	-14.3805
5059	Albania	0	-27.3717	-16.7006
5059	Albania	0	-23.5027	-18.597
5059	Albania	0	-3.59429	-18.0639
5059	Albania	0	-18.8157	-19.1031
5059	Albania	0	-3.51844	-33.8222
5059	Albania	0	-0.162162	-48.8641
5059	Albania	0	-19.2776	-28.7408
5059	Albania	0	-1.81653	-8.32868
5059	Albania	0	-16.4856	-16.1074
5059	Albania	0	-6.97911	-4.24265
5059	Albania	0	-13.962	-29.5346
5059	Albania	0	-19.2776	-52.2334
5059	Albania	0	-21.9582	0.118452
5059	Albania	0	-9.78181	6.1005
5059	Albania	0	-20.0406	-29.7519
5059	Albania	0	-83.72	-10.7098
5059	Albania	0	-19.7616	-31.6695
5059	Albania	0	-3.29212	-14.2827
5059	Albania	0	-11.0215	-7.84857
5059	Albania	0	-92.7121	-19.2459
5059	Albania	0	-16.2672	-10.6281
5059	Albania	0	-1.69029	-19.1718
5059	Albania	0	-39.5945	-35.4611
5059	Albania	0	-0.797362	-19.7062
5059	Albania	0	-5.62978	-14.5546
5059	Albania	0	-14.5996	-19.0439
5059	Albania	0	-15.0946	-17.324
5059	Albania	0	-79.9713	-16.548
5059	Albania	0	-3.84715	-18.6893
5059	Albania	0	-57.4504	-26.0768
5059	Albania	0	-2.11948	2.99177
5059	Albania	0	-50.9363	-28.1401
5059	Albania	0	-19.6023	-16.7166
5059	Albania	0	-15.7847	-15.4211
5059	Albania	0	-0.162162	-13.2692
5059	Albania	0	-21.2624	-2.10893
5059	Albania	0	-17.4189	-41.4565
5059	Albania	0	-8.27371	-16.3137
5059	Albania	0	-8.19753	-9.37529
5059	Albania	0	-7.42516	-12.9678
5059	Albania	0	-33.2596	-27.4035
5059	Albania	0	-6.8184	-24.4129
5059	Albania	0	-17.7369	1.25741
5059	Albania	0	-40.8948	-8.14268
5059	Albania	0	-84.9658	-22.0292
5059	Albania	0	-46.4867	-29.0209
5059	Albania	0	-6.92358	-29.5854
5059	Albania	0	-82.3009	-16.7759
5059	Albania	0	-77.6819	-16.8646
5059	Albania	0	-10.0246	-7.83604
5059	Albania	0	-4.76658	-11.1029
5059	Albania	0	-23.4238	-5.33161
5059	Albania	0	-99.7955	-5.66981
5059	Albania	0	-6.22053	-34.5601
5059	Albania	0	-17.4656	-4.03671
5059	Albania	0	-50.2235	-11.867
5059	Albania	0	-31.8734	-43.1378
5059	Albania	0	-25.0819	-6.29624
5059	Albania	0	-99.8094	-22.9843
5059	Albania	0	-8.91867	4.16995
5059	Albania	0	-89.5416	-27.8372
5059	Albania	0	-2.757	-26.9373
5059	Albania	0	-59.9061	-17.6965
5059	Albania	0	-14.8993	-32.2455
5059	Albania	0	-2.05282	-14.6705
5059	Albania	0	-12.7895	-30.4212
5059	Albania	0	-99.015	-29.282
5059	Albania	0	-9.26388	-17.5399
5059	Albania	0	-45.8382	-26.5524
5059	Albania	0	-8.49974	-25.337
5059	Albania	0	-98.7291	-14.7717
5059	Albania	0	-18.5192	-21.6729
5059	Albania	0	-58.9199	-31.3317
5059	Albania	0	-0.259299	-12.3076
5059	Albania	0	-97.342	7.72196
5059	Albania	0	-7.09321	-38.8231
5059	Albania	0	-79.112	-10.7627
5059	Albania	0	-23.4615	-19.3071
5059	Albania	0	-12.9167	-10.8916
5059	Albania	0	-0.04155	-7.01195
5059	Albania	0	-18.0139	24.3342
5059	Albania	0	-22.5794	-27.8129
5059	Albania	0	-8.4447	-18.0067
5059	Albania	0	-12.345	-27.0044
5059	Albania	0	-39.7528	1.36317
5059	Albania	0	-4.46048	-7.39079
5059	Albania	0	-7.52206	-15.424
5059	Albania	0	-50.2235	-17.6668
5059	Albania	0	-5.39803	-8.41629
5059	Albania	0	-17.4189	-14.2121
5059	Albania	0	-14.579	-29.8372
5059	Albania	0	-21.0763	-34.6944
5059	Albania	0	-99.1604	0.386358
5059	Albania	0	-10.4771	-42.8966
5059	Albania	0	-90.7902	-20.6605
5059	Albania	0	-84.7689	-19.228
5059	Albania	0	-10.569	-4.36653
5059	Albania	0	-99.469	2.59864
5059	Albania	0	-97.6102	-21.4754
5059	Albania	0	-9.38152	-6.99799
5059	Albania	0	-4.72483	-11.2727
5059	Albania	0	-4.79724	4.71456
5059	Albania	0	-13.95	-8.58453
5059	Albania	0	-98.3742	-5.57941
5059	Albania	0	-15.6701	-31.3717
5059	Albania	0	-9.3319	-28.7849
5059	Albania	0	-41.3928	-19.8628
5059	Albania	0	-98.5715	-13.4392
5059	Albania	0	-1.72035	-2.72435
5059	Albania	0	-27.939	-16.141
5059	Albania	0	-3.11479	-34.2379
5059	Albania	0	-85.6408	-3.7597
5059	Albania	0	-4.75574	-18.709
5059	Albania	0	-8.04471	-11.6028
5059	Albania	0	-22.1548	19.5003
5059	Albania	0	-16.8916	-31.7093
5059	Albania	0	-2.8942	-24.2636
5059	Albania	0	-97.6789	-12.7578
5059	Albania	0	-26.4534	-3.41948
5059	Albania	0	-95.0732	0.186426
5059	Albania	0	-94.9808	-13.0466
5059	Albania	0	-1.61151	-28.4117
5059	Albania	0	-4.11127	-12.4756
5059	Albania	0	-27.2024	-19.7443
5059	Albania	0	-4.78998	-43.9261
5059	Albania	0	-89.9687	-15.9308
5059	Albania	0	-1.67879	-22.3371
5059	Albania	0	-38.864	-9.78095
5059	Albania	0	-38.864	6.09857
5059	Albania	0	-23.5289	-12.6349
5059	Albania	0	-79.8664	-14.5887
5059	Albania	0	-4.78998	-29.4807
5059	Albania	0	-18.9689	-26.4461
5059	Albania	0	-84.2079	-15.7539
5059	Albania	0	-37.4975	11.0881
5059	Albania	0	-89.4978	-18.116
5059	Albania	0	-3.24373	-1.94999
5059	Albania	0	-12.9167	-21.2885
5059	Albania	0	-93.7746	-14.5635
5059	Albania	0	-29.1023	-19.89
5059	Albania	0	-18.7476	-8.42431
5059	Albania	0	-6.96446	-7.4874
5059	Albania	0	-51.1727	-39.4017
5059	Albania	0	-2.8942	-34.5177
5059	Albania	0	-18.796	-8.26277
5059	Albania	0	-86.3905	-15.4024
5059	Albania	0	-24.0233	-22.1768
5059	Albania	0	-0.236994	-39.5475
5059	Albania	0	-2.8928	4.32657
5059	Albania	0	-96.5341	-5.14759
5059	Albania	0	-26.6868	15.1595
5059	Albania	0	-83.9305	11.4588
5059	Albania	0	-4.12513	-5.59273
5059	Albania	0	-18.0892	-19.7729
5059	Albania	0	-74.5961	-12.549
5059	Albania	0	-16.2397	-34.1363
5059	Albania	0	-16.8563	-14.6985
5059	Albania	0	-98.6426	-0.705418
5059	Albania	0	-41.4187	-13.4293
5059	Albania	0	-25.3561	-4.09222
5059	Albania	0	-98.9379	-3.05343
5059	Albania	0	-75.3896	-24.6461
5059	Albania	0	-88.6667	-17.9272
5059	Albania	0	-4.99906	-6.85403
5059	Albania	0	-95.0732	-20.4991
5059	Albania	0	-5.57925	13.9108
5059	Albania	0	-91.0913	-3.94259
5059	Albania	0	-13.1935	-31.1926
5059	Albania	0	-79.2808	-17.6853
5059	Albania	0	-20.4056	-9.17286
5059	Albania	0	-77.8394	-4.83193
5059	Albania	0	-5.16084	-48.7144
5059	Albania	0	-94.9838	-44.2124
5059	Albania	0	-1.15901	-11.8513
5059	Albania	0	-41.2162	-26.592
5059	Albania	0	-82.5165	-15.026
5059	Albania	0	-85.8487	-9.05949
5059	Albania	0	-99.4866	-13.7876
5059	Albania	0	-28.2231	10.1311
5059	Albania	0	-13.962	-37.2641
5059	Albania	0	-13.8164	-35.2844
5059	Albania	0	-88.498	-12.5827
5059	Albania	0	-92.3979	-22.7591
5059	Albania	0	-24.0221	-39.8889
5059	Albania	0	-24.0233	-22.479
5059	Albania	0	-3.01976	-8.8009
5059	Albania	0	-24.3222	-23.705
5059	Albania	0	-41.9596	-9.24249
5059	Albania	0	-1.96634	-7.88977
5059	Albania	0	-24.0221	-32.9753
5059	Albania	0	-2.19064	-8.13871
5059	Albania	0	-76.8548	-33.1524
5059	Albania	0	-55.4432	-44.3922
5059	Albania	0	-1.68092	-13.4101
5059	Albania	0	-11.8186	-13.594
5059	Albania	0	-89.8994	-5.38294
5059	Albania	0	-2.4538	-23.6431
5059	Albania	0	-18.5192	-9.22473
5059	Albania	0	-20.7711	-29.4829
5059	Albania	0	-97.7004	-11.055
5059	Albania	0	-2.55586	5.98277
5059	Albania	0	-84.5225	-18.2232
5059	Albania	0	-4.49323	-17.476
5059	Albania	0	-23.4142	-18.972
5059	Albania	0	-4.34213	-16.7475
5059	Albania	0	-21.923	-13.9456
5059	Albania	0	-4.82813	-27.3809
5059	Albania	0	-1.92983	-21.6159
5059	Albania	0	-20.6449	-10.407
5059	Albania	0	-37.0339	-9.43297
5059	Albania	0	-92.2206	-18.8758
5059	Albania	0	-90.3255	-14.9111
5059	Albania	0	-10.6646	-27.7568
5059	Albania	0	-53.9494	0.183819
5059	Albania	0	-26.0204	-12.7934
5059	Albania	0	-19.1259	11.7031
5059	Albania	0	-13.566	-13.6109
5059	Albania	0	-50.9363	-15.4959
5059	Albania	0	-3.81998	-8.22672
5059	Albania	0	-6.93211	-15.0303
5059	Albania	0	-38.1248	-4.37866
5059	Albania	0	-95.6452	18.4104
5059	Albania	0	-2.80399	27.9945
5059	Albania	0	-50.9363	-17.3792
5059	Albania	0	-78.2221	-13.7465
5059	Albania	0	-0.400009	-4.28837
5059	Albania	0	-14.8059	-25.3561
5059	Albania	0	-67.5242	-34.3377
5059	Albania	0	-4.38983	-43.5671
5059	Albania	0	-16.4567	0.83981
5059	Albania	0	-18.4276	-14.2596
5059	Albania	0	-7.63873	-14.3271
5059	Albania	0	-3.05825	-9.43027
5059	Albania	0	-2.757	-34.0666
5059	Albania	0	-48.1527	-27.9319
5059	Albania	0	-18.4276	-4.64586
5059	Albania	0	-19.1588	-2.85715
5059	Albania	0	-98.4569	-10.6064
5059	Albania	0	-4.09547	-11.1249
5059	Albania	0	-2.8942	-25.37
5059	Albania	0	-3.02132	-29.2411
5059	Albania	0	-18.7476	-33.1924
5059	Albania	0	-4.76598	-10.3653
5059	Albania	0	-9.14128	11.0792
5059	Albania	0	-17.039	-15.1601
5059	Albania	0	-87.4087	-15.7459
5059	Albania	0	-2.83891	-11.2999
5059	Albania	0	-2.81599	-12.6044
5059	Albania	0	-18.7476	-43.5668
5059	Albania	0	-8.22663	-21.5205
5059	Albania	0	-94.1183	-34.6529
5059	Albania	0	-88.8463	-24.6818
5059	Albania	0	-0.162162	-40.8671
5059	Albania	0	-4.32826	-10.4979
5059	Albania	0	-83.6158	-20.6077
5059	Albania	0	-18.7476	-38.1473
5059	Albania	0	-7.13564	-29.7678
5059	Albania	0	-15.5478	-13.1517
5059	Albania	0	-76.773	-8.85049
5059	Albania	0	-88.5259	-13.4012
5059	Albania	0	-5.90399	-23.1469
5059	Albania	0	-21.4184	-21.6555
5059	Albania	0	-2.8274	-13.8279
5059	Albania	0	-92.8615	10.5839
5059	Albania	0	-77.9467	-25.4637
5059	Albania	0	-7.22016	-7.78374
5059	Albania	0	-12.345	-12.4763
5059	Albania	0	-9.46611	-25.521
5059	Albania	0	-14.2384	-14.7849
5059	Albania	0	-17.0308	3.64386
5059	Albania	0	-17.0308	8.74689
5059	Albania	0	-92.8615	1.85859
5059	Albania	0	-63.929	1.43796
5059	Albania	0	-68.4049	-2.03587
5059	Albania	0	-2.62096	-41.2691
5059	Albania	0	-38.8775	-4.86151
5059	Albania	0	-100.047	-13.62
5059	Albania	0	-17.4921	-6.61975
5059	Albania	0	-21.426	-31.4915
5059	Albania	0	-22.2744	-50.4302
5059	Albania	0	-39.6715	-38.7171
5059	Albania	0	-38.1912	-17.6055
5059	Albania	0	-87.1641	-18.6687
5059	Albania	0	-11.7072	9.59131
5059	Albania	0	-51.385	-31.4992
5059	Albania	0	-3.72614	-3.79357
5059	Albania	0	-97.757	-8.52647
5059	Albania	0	-93.8305	-16.0451
5059	Albania	0	-41.5595	-29.8328
5059	Albania	0	-8.91867	3.64298
5059	Albania	0	-0.236994	-18.4043
5059	Albania	0	-50.2235	-38.5757
5059	Albania	0	-18.4956	-21.9556
5059	Albania	0	-16.3332	13.4511
5059	Albania	0	-44.0772	-14.1595
5059	Albania	0	-21.923	-11.1309
5059	Albania	0	-76.3618	-2.0809
5059	Albania	0	-92.5433	6.9156
5059	Albania	0	-4.77753	-3.63986
5059	Albania	0	-17.9826	-11.8475
5059	Albania	0	-43.1063	-39.1815
5059	Albania	0	-76.8307	-14.6878
5059	Albania	0	-20.1144	12.0743
5059	Albania	0	-10.3608	-27.9938
5059	Albania	0	-26.2623	-18.2242
5059	Albania	0	-14.3626	-6.82939
5059	Albania	0	-56.0329	-9.07008
5059	Albania	0	-13.6703	12.8307
5059	Albania	0	-6.34878	-18.9921
5059	Albania	0	-3.17974	-18.6772
5059	Albania	0	-38.7911	2.53174
5059	Albania	0	-91.0824	-6.37875
5059	Albania	0	-23.7404	-16.784
5059	Albania	0	-90.6423	-12.7814
5059	Albania	0	-10.9301	-31.8956
5059	Albania	0	-2.32066	-2.43896
5059	Albania	0	-89.3373	-27.2052
5059	Albania	0	-2.757	-26.6983
5059	Albania	0	-41.1672	-19.9406
5059	Albania	0	-25.3665	-19.7608
5059	Albania	0	-7.22016	1.61511
5059	Albania	0	-23.0145	-19.2524
5059	Albania	0	-23.498	-30.7858
5059	Albania	0	-7.42516	-10.3917
5059	Albania	0	-99.464	-9.89273
5059	Albania	0	-91.9075	-29.6064
5059	Albania	0	-1.72035	-11.7754
5059	Albania	0	-43.1676	-12.7419
5059	Albania	0	-82.1185	0.835664
5059	Albania	0	-84.5519	-0.850899
5059	Albania	0	-96.723	-8.29963
5059	Albania	0	-14.9387	-20.9763
5059	Albania	0	-14.2592	12.3468
5059	Albania	0	-41.9596	-21.0586
5059	Albania	0	-10.6386	4.22138
5059	Albania	0	-27.0266	-32.9556
5059	Albania	0	-25.0981	-17.4651
5059	Albania	0	-96.1056	8.22046
5059	Albania	0	-12.9167	-26.9833
5059	Albania	0	-12.345	-20.498
5059	Albania	0	-14.2423	15.4016
5059	Albania	0	-4.99906	-10.0741
5059	Albania	0	-3.03645	-8.80313
5059	Albania	0	-24.0233	-18.9002
5059	Albania	0	-24.0233	-1.75907
5059	Albania	0	-74.685	-16.6473
5059	Albania	0	-88.9186	-1.74635
5059	Albania	0	-3.49092	-8.80577
5059	Albania	0	-9.76522	-18.5955
5059	Albania	0	-27.926	-2.01127
5059	Albania	0	-18.4701	13.7657
5059	Albania	0	-85.181	-2.36863
5059	Albania	0	-40.8361	-33.9363
5059	Albania	0	-92.0865	2.75801
5059	Albania	0	-23.936	-8.70118
5059	Albania	0	-91.223	-9.69198
5059	Albania	0	-1.68006	-12.8713
5059	Albania	0	-96.0445	-6.09963
5059	Albania	0	-4.97978	-1.17457
5059	Albania	0	-4.28642	-1.99029
5059	Albania	0	-0.796155	-12.4591
5059	Albania	0	-24.0233	-9.56059
5059	Albania	0	-1.68006	-8.84565
5059	Albania	0	-8.23755	-2.13737
5059	Albania	0	-8.36428	-47.021
5059	Albania	0	-94.9924	-17.0835
5059	Albania	0	-8.36428	0.761705
5059	Albania	0	-3.64051	-24.1602
5059	Albania	0	-60.4098	-0.877248
5059	Albania	0	-68.4049	-14.0963
5059	Albania	0	-95.7883	-6.16414
5059	Albania	0	-6.46026	-41.5866
5059	Albania	0	-91.8822	9.66117
5059	Albania	0	-2.36542	-7.19847
5059	Albania	0	-92.5433	5.94081
5059	Albania	0	-3.02132	-16.5267
5059	Albania	0	-3.02132	-1.95827
5059	Albania	0	-92.8615	-16.5259
5059	Albania	0	-8.45346	-22.3231
5059	Albania	0	-13.5521	-36.9203
5059	Albania	0	-41.8244	6.56934
5059	Albania	0	-7.66356	-40.383
5059	Albania	0	-41.8244	6.37249
5059	Albania	0	-0.900942	1.48999
5059	Albania	0	-18.3966	-23.7405
5059	Albania	0	-9.56795	-18.079
5059	Albania	0	-40.4859	2.47856
5059	Albania	0	-91.8822	23.8227
5059	Albania	0	-6.96446	-15.2643
5059	Albania	0	-0.205366	-8.91471
5059	Albania	0	-81.8557	-5.109
5059	Albania	0	-90.9338	-27.5101
5059	Albania	0	-14.579	-32.7151
5059	Albania	0	-1.96634	-31.1335
5059	Albania	0	-85.1606	-7.84607
5059	Albania	0	-38.8533	-22.3385
5059	Albania	0	-96.3176	-5.46156
5059	Albania	0	-10.7699	-26.5676
5059	Albania	0	-2.19337	-16.3589
5059	Albania	0	-2.79232	-41.2039
5059	Albania	0	-9.93619	-45.8168
5059	Albania	0	-3.11479	-39.3911
5059	Albania	0	-95.8507	-9.18427
5059	Albania	0	-3.11479	-22.3431
5059	Albania	0	-18.594	-15.8461
5059	Albania	0	-11.7072	11.5742
5059	Albania	0	-2.45894	-16.4088
5059	Albania	0	-22.0308	-29.0444
5059	Albania	0	-0.0272623	1.00825
5059	Albania	0	-12.7157	-31.4556
5059	Albania	0	-7.15628	-0.578297
5059	Albania	0	-86.8539	-18.8253
5059	Albania	0	-17.6501	-8.70534
5059	Albania	0	-11.7163	-7.97891
5059	Albania	0	-1.25777	-29.255
5059	Albania	0	-22.0868	-8.82572
5059	Albania	0	-94.9808	-26.9084
5059	Albania	0	-84.4416	3.77701
5059	Albania	0	-25.0981	-17.3977
5059	Albania	0	-18.5026	-11.9353
5059	Albania	0	-12.1228	-0.265721
5059	Albania	0	-12.1312	-15.3781
5059	Albania	0	-97.8028	-18.2726
5059	Albania	0	-81.8198	-15.016
5059	Albania	0	-4.18021	-15.1151
5059	Albania	0	-48.8535	-14.9515
5059	Albania	0	-14.5661	-22.2576
5059	Albania	0	-79.6821	-17.9152
5059	Albania	0	-8.39439	-8.63521
5059	Albania	0	-6.66306	20.3619
5059	Albania	0	-89.2569	-16.6704
5059	Albania	0	-18.8194	-20.5521
5059	Albania	0	-39.7571	-6.22178
5059	Albania	0	-14.5661	-29.0088
5059	Albania	0	-12.0628	-31.3626
5059	Albania	0	-12.2132	9.77505
5059	Albania	0	-3.49092	-28.3248
5059	Albania	0	-1.40114	-22.4008
5059	Albania	0	-10.5949	-37.7535
5059	Albania	0	-75.7428	-14.4122
5059	Albania	0	-97.2961	9.61995
5059	Albania	0	-98.7291	-22.6806
5059	Albania	0	-91.8514	-16.6548
5059	Albania	0	-6.1584	5.50203
5059	Albania	0	-35.8722	-48.7381
5059	Albania	0	-21.5213	3.72007
5059	Albania	0	-59.7676	3.54417
5059	Albania	0	-20.4429	-21.1051
5059	Albania	0	-14.579	-37.3715
5059	Albania	0	-18.5192	-3.41669
5059	Albania	0	-14.5661	-29.1656
5059	Albania	0	-2.68297	-6.52107
5059	Albania	0	-0.182736	-7.81681
5059	Albania	0	-94.5027	-7.8076
5059	Albania	0	-90.4312	-7.11506
5059	Albania	0	-4.21612	-12.7172
5059	Albania	0	-3.07992	-40.3092
5059	Albania	0	-19.3607	-16.8449
5059	Albania	0	-5.75941	10.4222
5059	Albania	0	-7.89229	11.8682
5059	Albania	0	-23.4142	-21.0569
5059	Albania	0	-16.8587	-28.0091
5059	Albania	0	-92.9742	-13.2048
5059	Albania	0	-50.0842	-14.2663
5059	Albania	0	-69.536	-7.93738
5059	Albania	0	-7.58137	-15.5755
5059	Albania	0	-4.4784	14.5554
5059	Albania	0	-12.2699	-18.5442
5059	Albania	0	-25.2088	3.87109
5059	Albania	0	-4.05402	-5.4589
5059	Albania	0	-85.3434	-5.26925
5059	Albania	0	-7.60976	-6.64393
5059	Albania	0	-74.5188	-20.8083
5059	Albania	0	-17.1367	-10.4665
5059	Albania	0	-6.01626	-26.7186
5059	Albania	0	-6.78072	20.641
5059	Albania	0	-91.42	-9.21776
5059	Albania	0	-5.32966	-29.3187
5059	Albania	0	-6.84768	-9.46194
5059	Albania	0	-23.355	-38.6129
5059	Albania	0	-60.9294	-33.7946
5059	Albania	0	-21.9339	-39.7251
5059	Albania	0	-9.89817	-15.4612
5059	Albania	0	-86.1324	3.37351
5059	Albania	0	-14.6721	-39.1775
5059	Albania	0	-15.2618	5.19603
5059	Albania	0	-15.7528	-5.89406
5059	Albania	0	-3.59808	-17.6994
5059	Albania	0	-23.5289	-22.7774
5059	Albania	0	-81.5163	15.6136
5059	Albania	0	-80.2741	-1.82706
5059	Albania	0	-7.89943	-23.9939
5059	Albania	0	-6.42688	-16.3442
5059	Albania	0	-18.4276	-16.984
5059	Albania	0	-40.1698	-2.81778
5059	Albania	0	-94.1183	-22.42
5059	Albania	0	-41.3928	-22.7527
5059	Albania	0	-6.78072	37.3938
5059	Albania	0	-18.3683	-27.9478
5059	Albania	0	-4.72483	-3.26138
5059	Albania	0	-40.5832	-30.2136
5059	Albania	0	-4.2919	-6.64311
5059	Albania	0	-17.636	-12.9937
5059	Albania	0	-3.32176	-2.5219
5059	Albania	0	-12.1565	20.5629
5059	Albania	0	-2.8942	-22.5587
5059	Albania	0	-16.3421	-21.5391
5059	Albania	0	-5.13563	-4.20236
5059	Albania	0	-12.9164	-22.3175
5059	Albania	0	-14.155	-43.5766
5059	Albania	0	-3.8704	5.41309
5059	Albania	0	-0.545287	-10.0963
5059	Albania	0	-3.8704	-20.7522
5059	Albania	0	-87.6254	-10.5894
5059	Albania	0	-22.5897	-18.4909
5059	Albania	0	-7.03783	-36.0167
5059	Albania	0	-20.4429	-22.1425
5059	Albania	0	-7.59958	-4.07739
5059	Albania	0	-94.4052	13.0043
5059	Albania	0	-40.1439	-27.2476
5059	Albania	0	-26.0204	2.27051
5059	Albania	0	-9.227	-43.4832
5059	Albania	0	-39.2895	-2.34364
5059	Albania	0	-12.89	-25.1457
5059	Albania	0	-0.371302	-22.5735
5059	Albania	0	-2.63307	-14.5223
5059	Albania	0	-25.0981	-1.16969
5059	Albania	0	-94.5095	-1.63127
5059	Albania	0	-13.117	-5.3571
5059	Albania	0	-86.1324	7.04053
5059	Albania	0	-7.96397	-0.515037
5059	Albania	0	-16.4534	11.0592
5059	Albania	0	-0.259299	12.7402
5059	Albania	0	-8.9475	-19.4863
5059	Albania	0	-8.99357	-26.1489
5059	Albania	0	-3.03645	-6.37829
5059	Albania	0	-92.8434	-14.9015
5059	Albania	0	-0.814716	-12.0039
5059	Albania	0	-98.1936	7.99014
5059	Albania	0	-22.6329	-13.65
5059	Albania	0	-55.9432	-2.61991
5059	Albania	0	-3.54388	-25.9188
5059	Albania	0	-18.8194	-34.7461
5059	Albania	0	-7.66356	-5.27738
5059	Albania	0	-29.853	-55.538
5059	Albania	0	-18.3639	-46.2595
5059	Albania	0	-67.8497	-8.26848
5059	Albania	0	-35.6979	26.2165
5059	Albania	0	-19.039	-10.3112
5059	Albania	0	-47.758	-29.8347
5059	Albania	0	-3.42349	4.0152
5059	Albania	0	-55.6915	-31.8044
5059	Albania	0	-39.5337	-13.6151
5059	Albania	0	-18.4986	-6.12408
5059	Albania	0	-18.5026	-25.8935
5059	Albania	0	-8.4447	-4.62216
5059	Albania	0	-16.8563	-30.0014
5059	Albania	0	-3.94106	1.71119
5059	Albania	0	-91.4456	-0.812251
5059	Albania	0	-14.579	-32.9527
5059	Albania	0	-75.3896	-23.0404
5059	Albania	0	-86.4741	-5.62388
5059	Albania	0	-94.3577	-0.209764
5059	Albania	0	-9.81091	-11.8307
5059	Albania	0	-16.5878	-32.4001
5059	Albania	0	-4.30242	-49.0146
5059	Albania	0	-5.42061	-10.7512
5059	Albania	0	-69.6184	-4.4837
5059	Albania	0	-4.70652	-26.2123
5059	Albania	0	-99.7432	-13.279
5059	Albania	0	-96.3176	-9.60228
5059	Albania	0	-90.8614	2.5823
5059	Albania	0	-87.7662	-11.5745
5059	Albania	0	-15.793	2.18077
5059	Albania	0	-89.8003	-13.4048
5059	Albania	0	-5.05426	-41.3854
5059	Albania	0	-70.68	-0.758996
5059	Albania	0	-99.7432	-24.1628
5059	Albania	0	-48.4641	-37.2188
5059	Albania	0	-92.8256	-10.4287
5059	Albania	0	-90.5848	-16.1656
5059	Albania	0	-17.9133	-13.18
5059	Albania	0	-80.0513	-8.44801
5059	Albania	0	-97.2176	-19.9262
5059	Albania	0	-86.6275	-14.7766
5059	Albania	0	-12.8471	-36.7187
5059	Albania	0	-4.04315	-11.4624
5059	Albania	0	-24.6134	-2.4597
5059	Albania	0	-11.9125	23.3069
5059	Albania	0	-11.0159	-33.8069
5059	Albania	0	-20.3119	-7.33036
5059	Albania	0	-4.16439	-6.84731
5059	Albania	0	-4.32754	-11.3252
5059	Albania	0	-14.5707	-50.1197
5059	Albania	0	-88.1293	-5.47263
5059	Albania	0	-95.7653	-13.4946
5059	Albania	0	-87.5164	-5.32335
5059	Albania	0	-94.1183	-9.57582
5059	Albania	0	-20.7237	-17.0373
5059	Albania	0	-86.9808	-21.3849
5059	Albania	0	-7.26286	0.586541
5059	Albania	0	-2.00991	-23.2099
5059	Albania	0	-2.00991	-11.0917
5059	Albania	0	-2.36542	-18.0416
5059	Albania	0	-3.59808	-14.7413
5059	Albania	0	-90.9148	-16.7257
5059	Albania	0	-19.803	-8.61952
5059	Albania	0	-9.70352	-16.9344
5059	Albania	0	-4.68509	-9.44493
5059	Albania	0	-30.4714	-27.7706
5059	Albania	0	-6.77238	-22.5851
5059	Albania	0	-19.9091	-22.0296
5059	Albania	0	-19.9091	-25.0516
5059	Albania	0	-14.7761	21.0849
5059	Albania	0	-89.8598	-19.2757
5059	Albania	0	-26.8235	-2.2342
5059	Albania	0	-17.4656	-30.5441
5059	Albania	0	-80.6018	-0.523514
5059	Albania	0	-81.8557	-5.9048
5059	Albania	0	-4.15541	-25.4909
5059	Albania	0	-17.6501	-2.10718
5059	Albania	0	-92.7652	-19.3749
5059	Albania	0	-19.0726	-14.8559
5059	Albania	0	-6.25488	-13.104
5059	Albania	0	-98.3256	-8.80024
5059	Albania	0	-2.79232	-23.3533
5059	Albania	0	-1.87238	4.04474
5059	Albania	0	-18.8194	-2.71551
5059	Albania	0	-3.1467	-27.9654
5059	Albania	0	-73.3744	-0.399143
5059	Albania	0	-91.42	-19.8478
5059	Albania	0	-83.8349	-27.4263
5059	Albania	0	-17.0554	-29.1439
5059	Albania	0	-84.4072	-25.2487
5059	Albania	0	-79.2808	-7.47099
5059	Albania	0	-23.5289	-18.0194
5059	Albania	0	-14.4748	-6.73595
5059	Albania	0	-26.5293	-6.65067
5059	Albania	0	-73.3744	-0.0626421
5059	Albania	0	-20.0741	-17.3902
5059	Albania	0	-13.6536	17.0306
5059	Albania	0	-85.5087	-14.7252
5059	Albania	0	-2.52828	6.58732
5059	Albania	0	-96.231	-0.20167
5059	Albania	0	-13.1132	19.9631
5059	Albania	0	-95.0107	-15.8197
5059	Albania	0	-14.6607	0.201557
5059	Albania	0	-67.0551	-6.80636
5059	Albania	0	-22.5662	-27.8542
5059	Albania	0	-81.5163	1.18854
5059	Albania	0	-22.577	-16.9643
5059	Albania	0	-12.8471	-16.5271
5059	Albania	0	-3.03645	-24.2434
5059	Albania	0	-0.752057	-12.0217
5059	Albania	0	-85.2904	-17.493
5059	Albania	0	-96.3741	-6.58281
5059	Albania	0	-14.7006	-29.9101
5059	Albania	0	-83.9959	-27.0054
5059	Albania	0	-2.32477	-20.8073
5059	Albania	0	-9.88133	-27.1223
5059	Albania	0	-19.8289	-33.1049
5059	Albania	0	-5.11315	-7.0949
5059	Albania	0	-78.2059	-9.44594
5059	Albania	0	-9.88133	-36.7263
5059	Albania	0	-20.7185	-21.6764
5059	Albania	0	-99.8015	-20.8356
5059	Albania	0	-39.2584	-44.9342
5059	Albania	0	-22.7936	4.42499
5059	Albania	0	-8.4447	-1.78574
5059	Albania	0	-13.0219	-15.2439
5059	Albania	0	-21.8653	3.82097
5059	Albania	0	-84.9658	-20.5569
5059	Albania	0	-16.356	28.2307
5059	Albania	0	-96.8992	-9.20322
5059	Albania	0	-26.1222	-11.5206
5059	Albania	0	-84.5897	-10.2894
5059	Albania	0	-96.0747	9.45876
5059	Albania	0	-8.49974	-43.0567
5059	Albania	0	-0.728841	-23.3864
5059	Albania	0	-97.1663	-10.7019
5059	Albania	0	-16.356	-0.856598
5059	Albania	0	-7.20024	-14.9942
5059	Albania	0	-11.8186	-11.234
5059	Albania	0	-19.5953	-0.176796
5059	Albania	0	-40.9706	-6.83507
5059	Albania	0	-19.6511	-15.3664
5059	Albania	0	-22.3971	-27.4201
5059	Albania	0	-21.1634	-1.2018
5059	Albania	0	-4.53826	-29.9034
5059	Albania	0	-24.2349	9.47919
5059	Albania	0	-2.34725	-3.90861
5059	Albania	0	-2.08468	3.25624
5059	Albania	0	-94.1335	-22.887
5059	Albania	0	-16.672	-51.0827
5059	Albania	0	-85.779	-9.46633
5059	Albania	0	-79.112	-21.0972
5059	Albania	0	-97.6145	4.9012
5059	Albania	0	-17.9133	-8.08099
5059	Albania	0	-8.6089	-18.6211
5059	Albania	0	-17.5875	-0.150388
5059	Albania	0	-87.0806	-33.4393
5059	Albania	0	-94.3577	-21.4112
5059	Albania	0	-93.127	-25.4385
5059	Albania	0	-21.1864	-7.39045
5059	Albania	0	-0.308366	3.75315
5059	Albania	0	-15.5478	-20.132
5059	Albania	0	-11.7871	-34.3601
5059	Albania	0	-44.2745	-12.6553
5059	Albania	0	-24.3222	-25.6089
5059	Albania	0	-16.2614	-8.35814
5059	Albania	0	-6.44609	-27.8721
5059	Albania	0	-19.4395	17.5356
5059	Albania	0	-4.8141	-31.9356
5059	Albania	0	-20.4626	-20.3309
5059	Albania	0	-98.1936	19.1764
5059	Albania	0	-24.1469	-15.124
5059	Albania	0	-3.59429	-28.0601
5059	Albania	0	-89.0251	-1.85012
5059	Albania	0	-31.9595	-20.3936
5059	Albania	0	-94.9003	-18.3497
5059	Albania	0	-21.0067	-43.2477
5059	Albania	0	-96.8117	-13.2273
5059	Albania	0	-20.4626	-15.4661
5059	Albania	0	-24.6134	-16.0683
5059	Albania	0	-16.0207	-5.96903
5059	Albania	0	-6.793	-4.83803
5059	Albania	0	-1.69029	-3.95126
5059	Albania	0	-18.3966	-30.0504
5059	Albania	0	-16.1029	-54.3412
5059	Albania	0	-46.1697	-28.4709
5059	Albania	0	-26.2623	-19.8031
5059	Albania	0	-20.0406	-6.62242
5059	Albania	0	-88.5723	1.08719
5059	Albania	0	-12.1703	-29.591
5059	Albania	0	-87.1641	-17.5775
5059	Albania	0	-0.231108	-6.87619
5059	Albania	0	-1.00945	-1.43497
5059	Albania	0	-5.62425	-33.0096
5059	Albania	0	-37.5766	-19.4802
5059	Albania	0	-25.3561	-9.14954
5059	Albania	0	-14.1561	-36.1953
5059	Albania	0	-5.00263	-37.403
5059	Albania	0	-93.7743	-40.6832
5059	Albania	0	-18.3683	-28.2369
5059	Albania	0	-95.6495	15.1427
5059	Albania	0	-87.8506	-6.0614
5059	Albania	0	-98.4515	6.50665
5059	Albania	0	-18.2493	-3.76302
5059	Albania	0	-82.5165	-5.97515
5059	Albania	0	-6.0694	-8.12875
5059	Albania	0	-16.6413	-17.3336
5059	Albania	0	-6.59604	-2.15996
5059	Albania	0	-23.0051	-31.6594
5059	Albania	0	-90.6493	-21.6029
5059	Albania	0	-5.42061	-16.7724
5059	Albania	0	-1.73903	6.24864
5059	Albania	0	-17.2566	-6.87612
5059	Albania	0	-22.2312	-27.772
5059	Albania	0	-99.7188	-0.79355
5059	Albania	0	-91.5503	-2.00172
5059	Albania	0	-12.3843	-10.5957
5059	Albania	0	-13.8807	-48.1279
5059	Albania	0	-99.1943	-1.97395
5059	Albania	0	-3.98458	-2.20046
5059	Albania	0	-11.3361	-1.9014
5059	Albania	0	-78.648	3.4169
5059	Albania	0	-87.8506	3.73244
5059	Albania	0	-14.5707	-24.4814
5059	Albania	0	-77.4953	7.53325
5059	Albania	0	-0.213926	0.0590579
5059	Albania	0	-0.162162	-13.9061
5059	Albania	0	-100.323	-6.52618
5059	Albania	0	-22.2033	-19.9774
5059	Albania	0	-64.5035	-29.2477
5059	Albania	0	-50.2235	-18.2795
5059	Albania	0	-95.7074	-28.642
5059	Albania	0	-8.99357	-15.3947
5059	Albania	0	-8.22663	-5.21755
5059	Albania	0	-3.45544	-0.510704
5059	Albania	0	-10.0246	-31.8715
5059	Albania	0	-17.6585	-2.46816
5059	Albania	0	-4.78998	-33.242
5059	Albania	0	-84.0639	-7.56681
5059	Albania	0	-84.0639	-12.6364
5059	Albania	0	-4.30341	-16.1432
5059	Albania	0	-18.7786	-9.20481
5059	Albania	0	-13.618	-5.43079
5059	Albania	0	-12.7918	-21.7696
5059	Albania	0	-80.6838	1.49534
[truncated: 140,116 more rows]

## Sheet: SI_2_Iran_Azerbaijan
countryPairID	Country	more_policies	distance_border	log_residualx100
4072	Azerbaijan	1	52.0819	15.6259
4072	Azerbaijan	1	2.39565	34.3435
4072	Azerbaijan	1	11.2155	6.89523
4072	Azerbaijan	1	2.08601	-2.85948
4072	Azerbaijan	1	1.79946	-0.228359
4072	Azerbaijan	1	96.449	25.8305
4072	Azerbaijan	1	0.805439	-20.5966
4072	Azerbaijan	1	63.0588	-38.2958
4072	Azerbaijan	1	42.0362	52.2499
4072	Azerbaijan	1	6.88624	28.1022
4072	Azerbaijan	1	0.889144	-8.53762
4072	Azerbaijan	1	18.7191	13.7074
4072	Azerbaijan	1	5.35975	8.02479
4072	Azerbaijan	1	96.4833	-0.889615
4072	Azerbaijan	1	7.87574	11.8983
4072	Azerbaijan	1	98.4796	-9.5221
4072	Azerbaijan	1	9.49752	11.4392
4072	Azerbaijan	1	23.1363	-2.33569
4072	Azerbaijan	1	25.3219	-14.3435
4072	Azerbaijan	1	88.3856	-14.7372
4072	Azerbaijan	1	61.4676	9.32902
4072	Azerbaijan	1	11.3653	6.14253
4072	Azerbaijan	1	94.6019	38.1501
4072	Azerbaijan	1	53.335	4.5225
4072	Azerbaijan	1	30.6699	-0.497102
4072	Azerbaijan	1	58.8657	-20.6951
4072	Azerbaijan	1	12.6833	-29.1451
4072	Azerbaijan	1	23.0276	32.9068
4072	Azerbaijan	1	26.3709	25.4627
4072	Azerbaijan	1	46.2539	26.8007
4072	Azerbaijan	1	76.63	-16.9816
4072	Azerbaijan	1	81.9725	6.32625
4072	Azerbaijan	1	38.9787	27.1883
4072	Azerbaijan	1	35.1796	25.0707
4072	Azerbaijan	1	46.9744	5.74444
4072	Azerbaijan	1	59.6686	5.10061
4072	Azerbaijan	1	60.9322	5.11175
4072	Azerbaijan	1	1.18098	-9.52028
4072	Azerbaijan	1	67.1882	13.8033
4072	Azerbaijan	1	13.1532	-0.204559
4072	Azerbaijan	1	4.86275	5.23685
4072	Azerbaijan	1	83.0828	39.5346
4072	Azerbaijan	1	77.2069	-35.7532
4072	Azerbaijan	1	8.24724	-31.7337
4072	Azerbaijan	1	6.71091	-10.0798
4072	Azerbaijan	1	46.8837	-15.7446
4072	Azerbaijan	1	25.5233	14.6797
4072	Azerbaijan	1	38.3751	19.1611
4072	Azerbaijan	1	3.52592	14.1175
4072	Azerbaijan	1	84.5907	13.3185
4072	Azerbaijan	1	15.2634	31.1154
4072	Azerbaijan	1	6.505	-8.55544
4072	Azerbaijan	1	74.6588	30.2494
4072	Azerbaijan	1	44.7032	-4.88354
4072	Azerbaijan	1	68.8759	23.6992
4072	Azerbaijan	1	18.7536	24.1613
4072	Azerbaijan	1	97.7789	31.6055
4072	Azerbaijan	1	86.4902	7.99196
4072	Azerbaijan	1	38.9255	2.99816
4072	Azerbaijan	1	48.4259	-4.38661
4072	Azerbaijan	1	11.4191	22.8303
4072	Azerbaijan	1	26.6195	8.86959
4072	Azerbaijan	1	99.0138	-6.01283
4072	Azerbaijan	1	97.7789	-0.874304
4072	Azerbaijan	1	10.0479	2.48868
4072	Azerbaijan	1	10.3197	10.6459
4072	Azerbaijan	1	35.0376	12.4264
4072	Azerbaijan	1	3.32572	4.04359
4072	Azerbaijan	1	8.89516	5.01863
4072	Azerbaijan	1	50.5416	17.8698
4072	Azerbaijan	1	60.5486	-0.927621
4072	Azerbaijan	1	61.3272	1.25981
4072	Azerbaijan	1	30.0717	18.3766
4072	Azerbaijan	1	77.5049	-8.71103
4072	Azerbaijan	1	71.6127	-13.6641
4072	Azerbaijan	1	61.4265	35.6352
4072	Azerbaijan	1	97.7811	28.3199
4072	Azerbaijan	1	42.9164	46.4804
4072	Azerbaijan	1	79.4061	9.571
4072	Azerbaijan	1	61.3289	17.4882
4072	Azerbaijan	1	2.23782	5.97801
4072	Azerbaijan	1	20.2056	18.0791
4072	Azerbaijan	1	95.5444	2.51558
4072	Azerbaijan	1	64.2302	8.19323
4072	Azerbaijan	1	10.1794	-6.09729
4072	Azerbaijan	1	8.36621	25.7649
4072	Azerbaijan	1	61.673	4.04744
4072	Azerbaijan	1	4.60284	14.5501
4072	Azerbaijan	1	35.2816	-16.4997
4072	Azerbaijan	1	83.1797	27.8859
4072	Azerbaijan	1	49.9445	36.6799
4072	Azerbaijan	1	0.23672	10.3459
4072	Azerbaijan	1	56.518	17.4014
4072	Azerbaijan	1	16.5429	14.5563
4072	Azerbaijan	1	46.9608	12.3305
4072	Azerbaijan	1	12.8792	-36.0065
4072	Azerbaijan	1	50.8116	11.8101
4072	Azerbaijan	1	17.7874	16.9384
4072	Azerbaijan	1	54.7819	11.2373
4072	Azerbaijan	1	41.3585	13.0826
4072	Azerbaijan	1	36.5321	42.2418
4072	Azerbaijan	1	93.6437	26.689
4072	Azerbaijan	1	1.95146	0.389431
4072	Azerbaijan	1	40.003	6.4542
4072	Azerbaijan	1	13.2369	-12.5561
4072	Azerbaijan	1	52.2514	-30.8042
4072	Azerbaijan	1	70.0419	37.796
4072	Azerbaijan	1	2.35577	32.1104
4072	Azerbaijan	1	64.8499	16.8284
4072	Azerbaijan	1	6.82508	-13.3232
4072	Azerbaijan	1	7.4886	-5.63352
4072	Azerbaijan	1	54.7137	-11.5361
4072	Azerbaijan	1	14.3079	4.15977
4072	Azerbaijan	1	36.0472	-3.08639
4072	Azerbaijan	1	1.92741	6.68383
4072	Azerbaijan	1	56.6194	4.49388
4072	Azerbaijan	1	36.9291	-6.81278
4072	Azerbaijan	1	60.4013	35.4937
4072	Azerbaijan	1	51.855	0.923709
4072	Azerbaijan	1	81.3141	20.0277
4072	Azerbaijan	1	8.0435	-9.83417
4072	Azerbaijan	1	71.8068	-15.7168
4072	Azerbaijan	1	20.8998	52.8937
4072	Azerbaijan	1	12.3339	-3.67369
4072	Azerbaijan	1	5.88944	-7.59924
4072	Azerbaijan	1	86.0599	-6.06383
4072	Azerbaijan	1	60.8588	-24.8745
4072	Azerbaijan	1	21.2734	-16.1406
4072	Azerbaijan	1	59.4698	2.57086
4072	Azerbaijan	1	12.3174	27.5622
4072	Azerbaijan	1	68.2446	26.4349
4072	Azerbaijan	1	67.1925	23.6893
4072	Azerbaijan	1	6.36015	0.579051
4072	Azerbaijan	1	72.6709	-6.05619
4072	Azerbaijan	1	65.433	-13.6541
4072	Azerbaijan	1	88.8635	7.85608
4072	Azerbaijan	1	12.5144	-0.0407901
4072	Azerbaijan	1	16.2702	27.6032
4072	Azerbaijan	1	55.8152	16.0643
4072	Azerbaijan	1	8.58615	18.653
4072	Azerbaijan	1	77.4333	13.1571
4072	Azerbaijan	1	61.6405	18.3375
4072	Azerbaijan	1	12.6642	26.7517
4072	Azerbaijan	1	45.8856	-1.12295
4072	Azerbaijan	1	69.8543	-4.72524
4072	Azerbaijan	1	30.6747	-1.42558
4072	Azerbaijan	1	78.0585	20.1412
4072	Azerbaijan	1	82.4164	7.25435
4072	Azerbaijan	1	13.2766	34.9258
4072	Azerbaijan	1	15.6467	6.38567
4072	Azerbaijan	1	11.3655	2.13711
4072	Azerbaijan	1	8.87721	3.3441
4072	Azerbaijan	1	11.7858	-7.57883
4072	Azerbaijan	1	9.47816	34.9603
4072	Azerbaijan	1	73.8919	28.9008
4072	Azerbaijan	1	38.5775	-14.5268
4072	Azerbaijan	1	86.6164	-5.18711
4072	Azerbaijan	1	68.8759	-2.8904
4072	Azerbaijan	1	24.9083	15.9218
4072	Azerbaijan	1	2.57216	-25.3647
4072	Azerbaijan	1	17.2617	20.0884
4072	Azerbaijan	1	79.9074	2.13159
4072	Azerbaijan	1	51.5893	27.9778
4072	Azerbaijan	1	96.6441	24.6619
4072	Azerbaijan	1	12.6715	14.0856
4072	Azerbaijan	1	0.489815	12.9272
4072	Azerbaijan	1	19.3693	-12.9363
4072	Azerbaijan	1	60.5846	2.95222
4072	Azerbaijan	1	65.7692	-0.0217558
4072	Azerbaijan	1	17.098	-6.97343
4072	Azerbaijan	1	0.152475	13.077
4072	Azerbaijan	1	25.8281	20.9646
4072	Azerbaijan	1	44.0752	9.84789
4072	Azerbaijan	1	62.9421	3.40141
4072	Azerbaijan	1	93.0756	18.7673
4072	Azerbaijan	1	0.137663	12.5639
4072	Azerbaijan	1	82.1293	12.6084
4072	Azerbaijan	1	20.4377	-1.41446
4072	Azerbaijan	1	94.3206	14.738
4072	Azerbaijan	1	34.7253	20.8508
4072	Azerbaijan	1	23.6615	15.6268
4072	Azerbaijan	1	59.6757	16.6639
4072	Azerbaijan	1	83.696	-2.0252
4072	Azerbaijan	1	75.1938	-7.63946
4072	Azerbaijan	1	73.6017	-44.2673
4072	Azerbaijan	1	58.0753	-4.32787
4072	Azerbaijan	1	39.8729	-13.0561
4072	Azerbaijan	1	6.91453	8.75311
4072	Azerbaijan	1	39.643	20.7743
4072	Azerbaijan	1	13.9672	3.60086
4072	Azerbaijan	1	10.0359	23.9816
4072	Azerbaijan	1	26.6928	2.66522
4072	Azerbaijan	1	12.5546	16.8045
4072	Azerbaijan	1	77.3896	-0.750163
4072	Azerbaijan	1	1.80296	37.6958
4072	Azerbaijan	1	48.3243	6.29424
4072	Azerbaijan	1	20.5043	-5.48677
4072	Azerbaijan	1	50.3921	16.2689
4072	Azerbaijan	1	76.5427	17.0723
4072	Azerbaijan	1	63.4949	8.49139
4072	Azerbaijan	1	2.23782	14.8147
4072	Azerbaijan	1	25.8249	-11.4293
4072	Azerbaijan	1	12.8412	38.6712
4072	Azerbaijan	1	38.1412	42.2888
4072	Azerbaijan	1	24.8804	1.34885
4072	Azerbaijan	1	21.4608	24.9286
4072	Azerbaijan	1	69.8613	-2.96212
4072	Azerbaijan	1	53.0544	38.4955
4072	Azerbaijan	1	98.3828	3.57933
4072	Azerbaijan	1	59.46	29.8725
4072	Azerbaijan	1	2.67121	-9.65067
4072	Azerbaijan	1	61.6154	-21.6741
4072	Azerbaijan	1	15.1938	0.478895
4072	Azerbaijan	1	83.4281	25.8324
4072	Azerbaijan	1	32.2058	1.80256
4072	Azerbaijan	1	59.4669	-25.9891
4072	Azerbaijan	1	57.3791	-0.716956
4072	Azerbaijan	1	83.12	2.7307
4072	Azerbaijan	1	86.4098	12.1361
4072	Azerbaijan	1	31.8441	14.8045
4072	Azerbaijan	1	15.8835	-14.9532
4072	Azerbaijan	1	19.8324	12.5152
4072	Azerbaijan	1	80.8694	3.49384
4072	Azerbaijan	1	51.9265	31.5126
4072	Azerbaijan	1	57.3575	8.38738
4072	Azerbaijan	1	20.2668	13.0297
4072	Azerbaijan	1	65.0493	-5.79312
4072	Azerbaijan	1	8.83718	-24.7902
4072	Azerbaijan	1	61.8833	-15.1075
4072	Azerbaijan	1	77.7025	-0.341294
4072	Azerbaijan	1	73.5127	11.3555
4072	Azerbaijan	1	15.3616	25.9136
4072	Azerbaijan	1	20.4323	-12.3285
4072	Azerbaijan	1	92.2796	13.4696
4072	Azerbaijan	1	75.7369	-23.1272
4072	Azerbaijan	1	95.3346	13.6137
4072	Azerbaijan	1	90.5263	13.0312
4072	Azerbaijan	1	15.2838	13.9233
4072	Azerbaijan	1	99.1476	-38.5252
4072	Azerbaijan	1	93.0756	3.78721
4072	Azerbaijan	1	90.1953	-1.01156
4072	Azerbaijan	1	93.7295	36.6251
4072	Azerbaijan	1	52.8467	16.0736
4072	Azerbaijan	1	18.2531	21.5624
4072	Azerbaijan	1	71.8565	8.79817
4072	Azerbaijan	1	79.954	18.0555
4072	Azerbaijan	1	38.5034	1.51191
4072	Azerbaijan	1	25.0005	-2.5983
4072	Azerbaijan	1	41.1446	35.5005
4072	Azerbaijan	1	11.4925	-27.1615
4072	Azerbaijan	1	69.2338	13.2023
4072	Azerbaijan	1	13.8913	30.9575
4072	Azerbaijan	1	23.6944	11.9938
4072	Azerbaijan	1	77.2197	13.5152
4072	Azerbaijan	1	62.9157	-4.86986
4072	Azerbaijan	1	36.3113	1.69272
4072	Azerbaijan	1	84.7486	37.1834
4072	Azerbaijan	1	15.8639	35.3839
4072	Azerbaijan	1	9.27869	-21.8889
4072	Azerbaijan	1	19.285	-18.1761
4072	Azerbaijan	1	1.5912	-11.887
4072	Azerbaijan	1	67.6655	19.5434
4072	Azerbaijan	1	67.1305	24.2633
4072	Azerbaijan	1	45.2779	-18.7558
4072	Azerbaijan	1	15.7676	6.04332
4072	Azerbaijan	1	48.0884	38.0604
4072	Azerbaijan	1	61.5626	9.43503
4072	Azerbaijan	1	85.5175	2.55579
4072	Azerbaijan	1	85.7932	-4.65274
4072	Azerbaijan	1	65.8159	7.93917
4072	Azerbaijan	1	25.7074	4.91025
4072	Azerbaijan	1	1.0651	4.05412
4072	Azerbaijan	1	15.4099	-10.5654
4072	Azerbaijan	1	34.5503	14.8477
4072	Azerbaijan	1	48.5288	12.7715
4072	Azerbaijan	1	97.6406	11.3457
4072	Azerbaijan	1	27.8145	38.8821
4072	Azerbaijan	1	30.3802	8.56819
4072	Azerbaijan	1	17.0567	-2.2095
4072	Azerbaijan	1	6.61848	4.13738
4072	Azerbaijan	1	0.396786	17.9372
4072	Azerbaijan	1	18.1786	37.4895
4072	Azerbaijan	1	59.5789	-35.6306
4072	Azerbaijan	1	9.7994	17.9752
4072	Azerbaijan	1	51.4438	0.37176
4072	Azerbaijan	1	66.0426	28.9466
4072	Azerbaijan	1	22.2983	20.8748
4072	Azerbaijan	1	1.59902	-20.4847
4072	Azerbaijan	1	86.6006	1.55604
4072	Azerbaijan	1	0.0511178	-16.0512
4072	Azerbaijan	1	57.9621	2.55494
4072	Azerbaijan	1	4.0342	-0.794106
4072	Azerbaijan	1	49.3113	6.87184
4072	Azerbaijan	1	59.0086	17.4335
4072	Azerbaijan	1	14.8696	27.8504
4072	Azerbaijan	1	19.9818	-8.86152
4072	Azerbaijan	1	59.3798	31.0933
4072	Azerbaijan	1	58.0722	11.033
4072	Azerbaijan	1	24.7681	9.91291
4072	Azerbaijan	1	33.9102	23.5387
4072	Azerbaijan	1	66.2706	-9.25123
4072	Azerbaijan	1	38.4529	16.2224
4072	Azerbaijan	1	65.711	15.7876
4072	Azerbaijan	1	1.68829	-9.89032
4072	Azerbaijan	1	19.6988	-11.8057
4072	Azerbaijan	1	42.8303	-4.44385
4072	Azerbaijan	1	52.6647	10.082
4072	Azerbaijan	1	19.1296	29.3607
4072	Azerbaijan	1	24.0566	-1.21359
4072	Azerbaijan	1	40.1541	20.3963
4072	Azerbaijan	1	25.0257	12.4816
4072	Azerbaijan	1	16.2878	9.91755
4072	Azerbaijan	1	57.949	-7.78495
4072	Azerbaijan	1	12.0549	34.1945
4072	Azerbaijan	1	6.06446	0.0585178
4072	Azerbaijan	1	83.1313	-61.3115
4072	Azerbaijan	1	2.62702	13.9721
4072	Azerbaijan	1	48.6029	-17.8581
4072	Azerbaijan	1	36.3852	-21.1952
4072	Azerbaijan	1	86.0067	18.6261
4072	Azerbaijan	1	63.2862	-7.86274
4072	Azerbaijan	1	60.8985	26.6546
4072	Azerbaijan	1	15.6778	12.7477
4072	Azerbaijan	1	58.4623	31.6828
4072	Azerbaijan	1	1.69071	20.4899
4072	Azerbaijan	1	94.1004	18.1632
4072	Azerbaijan	1	41.7497	24.2373
4072	Azerbaijan	1	89.4865	17.1015
4072	Azerbaijan	1	14.6748	12.8768
4072	Azerbaijan	1	60.0134	14.1539
4072	Azerbaijan	1	63.4949	7.0446
4072	Azerbaijan	1	40.5227	-9.96611
4072	Azerbaijan	1	33.8915	7.55049
4072	Azerbaijan	1	59.9598	-11.3117
4072	Azerbaijan	1	26.7979	33.3819
4072	Azerbaijan	1	88.1902	-3.42037
4072	Azerbaijan	1	42.4618	2.22662
4072	Azerbaijan	1	9.3016	-21.3875
4072	Azerbaijan	1	49.0311	-15.3806
4072	Azerbaijan	1	23.704	7.11976
4072	Azerbaijan	1	47.0734	7.68319
4072	Azerbaijan	1	15.8698	1.28622
4072	Azerbaijan	1	49.8452	22.2004
4072	Azerbaijan	1	27.2879	-27.9302
4072	Azerbaijan	1	36.0906	-16.2382
4072	Azerbaijan	1	62.7453	-7.06693
4072	Azerbaijan	1	97.1652	25.89
4072	Azerbaijan	1	73.4535	20.9453
4072	Azerbaijan	1	35.4212	-0.81622
4072	Azerbaijan	1	28.1061	2.73183
4072	Azerbaijan	1	17.6905	18.9468
4072	Azerbaijan	1	45.4802	-20.1207
4072	Azerbaijan	1	57.5066	-32.6149
4072	Azerbaijan	1	19.5502	18.0074
4072	Azerbaijan	1	29.7823	27.033
4072	Azerbaijan	1	78.9685	34.3027
4072	Azerbaijan	1	70.1623	19.1544
4072	Azerbaijan	1	21.0469	17.3128
4072	Azerbaijan	1	94.0024	20.9132
4072	Azerbaijan	1	61.1939	-1.24523
4072	Azerbaijan	1	76.068	22.5603
4072	Azerbaijan	1	31.1594	24.6563
4072	Azerbaijan	1	13.8178	-20.45
4072	Azerbaijan	1	63.8916	-42.4185
4072	Azerbaijan	1	66.1739	19.9608
4072	Azerbaijan	1	26.364	26.2331
4072	Azerbaijan	1	52.2754	13.0734
4072	Azerbaijan	1	21.695	14.205
4072	Azerbaijan	1	83.7733	-10.7782
4072	Azerbaijan	1	28.0514	20.2073
4072	Azerbaijan	1	28.2958	11.5444
4072	Azerbaijan	1	52.7301	31.3362
4072	Azerbaijan	1	16.5602	6.03522
4072	Azerbaijan	1	91.0846	28.5742
4072	Azerbaijan	1	10.9505	19.919
4072	Azerbaijan	1	63.0298	19.4191
4072	Azerbaijan	1	49.9459	17.1859
4072	Azerbaijan	1	71.447	22.1688
4072	Azerbaijan	1	54.4734	6.01752
4072	Azerbaijan	1	35.7994	-24.0983
4072	Azerbaijan	1	49.7865	17.0218
4072	Azerbaijan	1	62.2959	-10.8227
4072	Azerbaijan	1	1.51363	-7.86966
4072	Azerbaijan	1	1.7747	18.3621
4072	Azerbaijan	1	48.0937	8.902
4072	Azerbaijan	1	98.8035	20.984
4072	Azerbaijan	1	12.1564	-22.6168
4072	Azerbaijan	1	13.604	-2.09055
4072	Azerbaijan	1	64.4889	-8.78081
4072	Azerbaijan	1	61.0925	5.82404
4072	Azerbaijan	1	39.6106	-9.36825
4072	Azerbaijan	1	74.183	7.56356
4072	Azerbaijan	1	58.9817	-9.47155
4072	Azerbaijan	1	47.4116	7.93747
4072	Azerbaijan	1	23.8592	-0.737517
4072	Azerbaijan	1	11.0755	-31.7824
4072	Azerbaijan	1	9.0525	20.8675
4072	Azerbaijan	1	9.7209	23.0376
4072	Azerbaijan	1	73.0195	29.0568
4072	Azerbaijan	1	7.45482	7.04528
4072	Azerbaijan	1	55.6589	2.58796
4072	Azerbaijan	1	10.5035	18.1802
4072	Azerbaijan	1	36.1808	18.7788
4072	Azerbaijan	1	65.3866	10.4264
4072	Azerbaijan	1	53.3881	19.4006
4072	Azerbaijan	1	28.7518	-12.8644
4072	Azerbaijan	1	89.6186	5.98304
4072	Azerbaijan	1	50.3308	33.7478
4072	Azerbaijan	1	53.4596	11.0947
4072	Azerbaijan	1	96.6118	18.2663
4072	Azerbaijan	1	17.0065	-16.2931
4072	Azerbaijan	1	73.4408	-5.55938
4072	Azerbaijan	1	8.45678	17.3202
4072	Azerbaijan	1	97.314	-15.55
4072	Azerbaijan	1	63.7072	-7.83098
4072	Azerbaijan	1	12.8412	21.0564
4072	Azerbaijan	1	28.8828	27.8025
4072	Azerbaijan	1	25.4837	-6.26095
4072	Azerbaijan	1	99.0309	2.51145
4072	Azerbaijan	1	2.62482	1.04363
4072	Azerbaijan	1	83.8741	21.5407
4072	Azerbaijan	1	23.8129	19.6601
4072	Azerbaijan	1	18.033	9.2379
4072	Azerbaijan	1	9.40026	2.5942
4072	Azerbaijan	1	76.4189	-1.32432
4072	Azerbaijan	1	89.9853	28.5438
4072	Azerbaijan	1	35.0972	-6.95264
4072	Azerbaijan	1	53.6154	4.33193
4072	Azerbaijan	1	43.5559	25.8855
4072	Azerbaijan	1	43.5344	-0.36748
4072	Azerbaijan	1	1.4029	7.46553
4072	Azerbaijan	1	98.0929	-46.0879
4072	Azerbaijan	1	30.919	3.25339
4072	Azerbaijan	1	56.9605	2.88589
4072	Azerbaijan	1	1.37893	20.8739
4072	Azerbaijan	1	13.9728	-7.63552
4072	Azerbaijan	1	54.3171	6.9251
4072	Azerbaijan	1	18.2262	26.3404
4072	Azerbaijan	1	26.1422	16.0757
4072	Azerbaijan	1	69.1333	14.7972
4072	Azerbaijan	1	56.2125	14.696
4072	Azerbaijan	1	66.6121	24.8647
4072	Azerbaijan	1	97.3669	4.27149
4072	Azerbaijan	1	68.6473	-1.46947
4072	Azerbaijan	1	86.2572	26.1294
4072	Azerbaijan	1	64.6518	-35.8895
4072	Azerbaijan	1	41.6788	32.2217
4072	Azerbaijan	1	9.49882	24.8325
4072	Azerbaijan	1	46.9098	-17.5877
4072	Azerbaijan	1	53.8208	2.86838
4072	Azerbaijan	1	67.5397	13.1312
4072	Azerbaijan	1	25.3213	4.29839
4072	Azerbaijan	1	16.672	14.2715
4072	Azerbaijan	1	62.9093	6.31587
4072	Azerbaijan	1	42.2355	7.31554
4072	Azerbaijan	1	63.8916	24.4477
4072	Azerbaijan	1	23.8995	16.5197
4072	Azerbaijan	1	79.6401	20.7882
4072	Azerbaijan	1	2.38688	4.94248
4072	Azerbaijan	1	18.6642	18.3652
4072	Azerbaijan	1	5.56968	-4.25361
4072	Azerbaijan	1	69.3898	28.0318
4072	Azerbaijan	1	2.06602	5.25615
4072	Azerbaijan	1	53.1582	25.0163
4072	Azerbaijan	1	87.3795	24.7839
4072	Azerbaijan	1	22.4154	6.0251
4072	Azerbaijan	1	0.366205	-2.72825
4072	Azerbaijan	1	3.13014	13.2236
4072	Azerbaijan	1	75.3136	9.82162
4072	Azerbaijan	1	43.2197	21.0276
4072	Azerbaijan	1	65.5154	-2.73765
4072	Azerbaijan	1	63.9734	-2.46803
4072	Azerbaijan	1	25.8406	23.7434
4072	Azerbaijan	1	87.6538	2.63555
4072	Azerbaijan	1	33.9497	14.7993
4072	Azerbaijan	1	43.1901	-20.4145
4072	Azerbaijan	1	20.8992	-13.2923
4072	Azerbaijan	1	16.6239	-12.2669
4072	Azerbaijan	1	56.7722	12.3556
4072	Azerbaijan	1	71.1778	18.3431
4072	Azerbaijan	1	12.2393	-3.42172
4072	Azerbaijan	1	68.3405	28.41
4072	Azerbaijan	1	74.7652	27.2213
4072	Azerbaijan	1	21.8464	25.6612
4072	Azerbaijan	1	71.5604	-0.544059
4072	Azerbaijan	1	61.3574	-33.2343
4072	Azerbaijan	1	11.9358	28.7675
4072	Azerbaijan	1	70.7391	2.02538
4072	Azerbaijan	1	64.764	-28.03
4072	Azerbaijan	1	48.5623	2.30687
4072	Azerbaijan	1	52.6647	18.6642
4072	Azerbaijan	1	1.76467	-6.64297
4072	Azerbaijan	1	23.7864	32.7289
4072	Azerbaijan	1	71.4781	1.31105
4072	Azerbaijan	1	0.0380089	-5.91896
4072	Azerbaijan	1	71.2227	15.7091
4072	Azerbaijan	1	17.7966	16.3905
4072	Azerbaijan	1	16.6239	19.8814
4072	Azerbaijan	1	73.0456	11.3383
4072	Azerbaijan	1	81.4779	-30.9123
4072	Azerbaijan	1	88.7603	2.91551
4072	Azerbaijan	1	85.4221	-0.0240613
4072	Azerbaijan	1	9.0845	21.1571
4072	Azerbaijan	1	6.30664	-8.9571
4072	Azerbaijan	1	20.5553	7.44401
4072	Azerbaijan	1	1.97514	-22.4134
4072	Azerbaijan	1	61.1215	24.1184
4072	Azerbaijan	1	26.6683	3.60812
4072	Azerbaijan	1	28.0083	-16.1032
4072	Azerbaijan	1	32.2745	27.8559
4072	Azerbaijan	1	36.3113	22.8716
4072	Azerbaijan	1	26.73	-14.6663
4072	Azerbaijan	1	35.8032	20.1784
4072	Azerbaijan	1	56.7304	11.5759
4072	Azerbaijan	1	90.8483	-6.70226
4072	Azerbaijan	1	18.0237	-2.47526
4072	Azerbaijan	1	24.8853	14.5886
4072	Azerbaijan	1	10.2534	-3.80154
4072	Azerbaijan	1	22.9786	14.966
4072	Azerbaijan	1	1.54017	4.92557
4072	Azerbaijan	1	2.09977	5.28407
4072	Azerbaijan	1	7.15345	26.1003
4072	Azerbaijan	1	59.1571	24.3905
4072	Azerbaijan	1	61.0146	14.0391
4072	Azerbaijan	1	82.89	19.4031
4072	Azerbaijan	1	3.1806	13.8259
4072	Azerbaijan	1	63.861	-21.7566
4072	Azerbaijan	1	42.4221	13.0056
4072	Azerbaijan	1	57.0386	-11.7307
4072	Azerbaijan	1	7.46871	-58.2372
4072	Azerbaijan	1	39.0386	4.97745
4072	Azerbaijan	1	72.2589	-9.82172
4072	Azerbaijan	1	14.4695	-23.3853
4072	Azerbaijan	1	93.7411	9.58293
4072	Azerbaijan	1	35.0843	-13.1927
4072	Azerbaijan	1	82.4996	-1.26206
4072	Azerbaijan	1	75.3079	17.1689
4072	Azerbaijan	1	89.8726	13.6009
4072	Azerbaijan	1	93.7017	6.75408
4072	Azerbaijan	1	6.64766	-6.98803
4072	Azerbaijan	1	2.09909	2.68639
4072	Azerbaijan	1	15.3674	22.7054
4072	Azerbaijan	1	49.9581	-9.09455
4072	Azerbaijan	1	44.6075	25.1622
4072	Azerbaijan	1	81.5519	-10.305
4072	Azerbaijan	1	36.32	23.3334
4072	Azerbaijan	1	39.3588	33.7474
4072	Azerbaijan	1	35.0843	-15.9081
4072	Azerbaijan	1	28.0639	3.49205
4072	Azerbaijan	1	96.8716	6.2917
4072	Azerbaijan	1	30.5237	40.268
4072	Azerbaijan	1	16.2894	-9.85327
4072	Azerbaijan	1	79.0307	8.72894
4072	Azerbaijan	1	57.661	5.22327
4072	Azerbaijan	1	4.65482	-2.95704
4072	Azerbaijan	1	81.1184	21.0886
4072	Azerbaijan	1	56.3583	-2.76181
4072	Azerbaijan	1	57.1201	1.29439
4072	Azerbaijan	1	49.1867	29.3349
4072	Azerbaijan	1	42.2977	1.55037
4072	Azerbaijan	1	13.2029	9.91324
4072	Azerbaijan	1	77.1344	15.76
4072	Azerbaijan	1	40.8427	17.2698
4072	Azerbaijan	1	36.9291	17.218
4072	Azerbaijan	1	3.26465	-10.2839
4072	Azerbaijan	1	21.3356	20.0737
4072	Azerbaijan	1	88.7603	12.2417
4072	Azerbaijan	1	93.1795	-20.1512
4072	Azerbaijan	1	33.8775	-4.0954
4072	Azerbaijan	1	94.245	-12.3969
4072	Azerbaijan	1	88.9154	6.98592
4072	Azerbaijan	1	60.7359	14.6078
4072	Azerbaijan	1	74.8559	24.3639
4072	Azerbaijan	1	18.9173	-2.71065
4072	Azerbaijan	1	61.0375	14.566
4072	Azerbaijan	1	48.7307	13.5284
4072	Azerbaijan	1	0.233113	16.0437
4072	Azerbaijan	1	6.71687	-26.2472
4072	Azerbaijan	1	19.4114	8.84669
4072	Azerbaijan	1	64.1515	6.06225
4072	Azerbaijan	1	18.8525	6.2093
4072	Azerbaijan	1	16.7656	-7.2105
4072	Azerbaijan	1	34.8289	13.9281
4072	Azerbaijan	1	38.5482	-21.3198
4072	Azerbaijan	1	2.99437	33.6737
4072	Azerbaijan	1	91.9811	14.9597
4072	Azerbaijan	1	78.2787	11.247
4072	Azerbaijan	1	83.1312	5.56883
4072	Azerbaijan	1	11.6427	20.5424
4072	Azerbaijan	1	70.0493	-10.1606
4072	Azerbaijan	1	48.0008	19.4049
4072	Azerbaijan	1	87.3743	-6.33169
4072	Azerbaijan	1	57.0179	21.1135
4072	Azerbaijan	1	90.5112	0.833887
4072	Azerbaijan	1	53.3881	-10.681
4072	Azerbaijan	1	79.6023	20.4242
4072	Azerbaijan	1	12.5546	15.8132
4072	Azerbaijan	1	51.7603	-9.44043
4072	Azerbaijan	1	53.5425	15.5528
4072	Azerbaijan	1	38.2662	5.48706
4072	Azerbaijan	1	3.40766	-16.6495
4072	Azerbaijan	1	30.0717	-2.12077
4072	Azerbaijan	1	80.1577	3.22709
4072	Azerbaijan	1	90.8313	16.8804
4072	Azerbaijan	1	87.6078	-2.81199
4072	Azerbaijan	1	1.63519	10.4585
4072	Azerbaijan	1	56.4329	4.70708
4072	Azerbaijan	1	3.86147	14.8013
4072	Azerbaijan	1	28.9596	19.929
4072	Azerbaijan	1	2.60404	28.0559
4072	Azerbaijan	1	12.4023	34.0303
4072	Azerbaijan	1	18.2219	10.3287
4072	Azerbaijan	1	13.4801	-35.3306
4072	Azerbaijan	1	8.97361	-13.6987
4072	Azerbaijan	1	68.6173	19.0212
4072	Azerbaijan	1	72.1624	1.62251
4072	Azerbaijan	1	51.0744	8.18964
4072	Azerbaijan	1	46.8415	2.02088
4072	Azerbaijan	1	92.2231	-4.84525
4072	Azerbaijan	1	41.6259	13.4086
4072	Azerbaijan	1	88.9606	-19.3873
4072	Azerbaijan	1	94.721	12.5642
4072	Azerbaijan	1	0.390012	8.43892
4072	Azerbaijan	1	37.7307	-30.2657
4072	Azerbaijan	1	61.5974	39.2478
4072	Azerbaijan	1	24.2887	35.2302
4072	Azerbaijan	1	0.488566	27.486
4072	Azerbaijan	1	1.06014	-8.88498
4072	Azerbaijan	1	84.8349	-22.2776
4072	Azerbaijan	1	14.5092	5.63527
4072	Azerbaijan	1	53.534	1.46898
4072	Azerbaijan	1	76.3829	25.1254
4072	Azerbaijan	1	58.8855	22.9682
4072	Azerbaijan	1	62.3418	-9.86857
4072	Azerbaijan	1	52.1174	-9.57573
4072	Azerbaijan	1	99.8762	8.5265
4072	Azerbaijan	1	83.1152	2.65815
4072	Azerbaijan	1	0.620782	-7.26685
4072	Azerbaijan	1	18.3296	16.8394
4072	Azerbaijan	1	22.8069	15.1276
4072	Azerbaijan	1	8.24598	9.2952
4072	Azerbaijan	1	61.5024	22.8382
4072	Azerbaijan	1	32.6366	5.94655
4072	Azerbaijan	1	21.5163	13.6757
4072	Azerbaijan	1	61.673	11.5193
4072	Azerbaijan	1	80.4305	8.24658
4072	Azerbaijan	1	1.7747	14.9011
4072	Azerbaijan	1	26.7119	-8.0939
4072	Azerbaijan	1	49.758	1.05006
4072	Azerbaijan	1	22.1355	40.1291
4072	Azerbaijan	1	74.4032	21.3827
4072	Azerbaijan	1	84.5523	59.4993
4072	Azerbaijan	1	45.0199	11.4368
4072	Azerbaijan	1	10.8903	-8.19324
4072	Azerbaijan	1	34.9312	-30.8577
4072	Azerbaijan	1	18.8012	-11.3117
4072	Azerbaijan	1	9.0943	21.3794
4072	Azerbaijan	1	13.7448	17.8332
4072	Azerbaijan	1	69.7534	-5.03283
4072	Azerbaijan	1	60.0802	-13.7888
4072	Azerbaijan	1	46.7741	-20.0632
4072	Azerbaijan	1	16.3323	11.7881
4072	Azerbaijan	1	41.5408	6.37003
4072	Azerbaijan	1	55.3634	-13.0119
4072	Azerbaijan	1	21.3832	33.4533
4072	Azerbaijan	1	47.0686	-18.2205
4072	Azerbaijan	1	33.3847	31.8277
4072	Azerbaijan	1	53.2169	20.9813
4072	Azerbaijan	1	93.2168	0.993864
4072	Azerbaijan	1	79.4517	24.6881
4072	Azerbaijan	1	71.0285	7.14889
4072	Azerbaijan	1	69.756	24.146
4072	Azerbaijan	1	95.2756	20.2597
4072	Azerbaijan	1	60.25	12.7751
4072	Azerbaijan	1	52.7082	11.2558
4072	Azerbaijan	1	15.172	14.0492
4072	Azerbaijan	1	62.1366	36.5332
4072	Azerbaijan	1	34.6401	7.96169
4072	Azerbaijan	1	70.407	17.0679
4072	Azerbaijan	1	63.3922	-27.3486
4072	Azerbaijan	1	0.360101	-21.3068
4072	Azerbaijan	1	77.6712	23.7079
4072	Azerbaijan	1	6.62182	12.6172
4072	Azerbaijan	1	4.17631	24.6477
4072	Azerbaijan	1	12.4874	12.1403
4072	Azerbaijan	1	21.0345	-16.4811
4072	Azerbaijan	1	67.0603	-5.47235
4072	Azerbaijan	1	60.7387	34.7313
4072	Azerbaijan	1	56.3583	-0.521001
4072	Azerbaijan	1	9.73112	12.6158
4072	Azerbaijan	1	16.2754	-18.135
4072	Azerbaijan	1	60.7914	10.4707
4072	Azerbaijan	1	92.6114	12.5204
4072	Azerbaijan	1	44.2634	15.4891
4072	Azerbaijan	1	23.526	-9.49798
4072	Azerbaijan	1	36.3579	32.4631
4072	Azerbaijan	1	97.6296	13.6446
4072	Azerbaijan	1	71.1099	22.1159
4072	Azerbaijan	1	65.5888	28.0033
4072	Azerbaijan	1	66.9056	10.5751
4072	Azerbaijan	1	48.7681	36.8782
4072	Azerbaijan	1	5.13886	8.90463
4072	Azerbaijan	1	59.9271	-4.32207
4072	Azerbaijan	1	0.16583	-0.795593
4072	Azerbaijan	1	72.2451	-8.52029
4072	Azerbaijan	1	9.59602	8.03394
4072	Azerbaijan	1	73.7429	-0.939042
4072	Azerbaijan	1	21.3832	22.2868
4072	Azerbaijan	1	63.3905	11.9619
4072	Azerbaijan	1	10.7322	-21.8426
4072	Azerbaijan	1	59.6544	1.76764
4072	Azerbaijan	1	18.7784	41.9939
4072	Azerbaijan	1	93.8592	4.90847
4072	Azerbaijan	1	80.8085	12.7764
4072	Azerbaijan	1	47.0263	3.40103
4072	Azerbaijan	1	21.2938	15.3058
4072	Azerbaijan	1	82.8175	14.6968
4072	Azerbaijan	1	89.6114	-0.508802
4072	Azerbaijan	1	15.1613	-12.4984
4072	Azerbaijan	1	74.4032	4.33261
4072	Azerbaijan	1	4.88877	-8.55079
4072	Azerbaijan	1	12.9956	22.6588
4072	Azerbaijan	1	1.04971	24.0941
4072	Azerbaijan	1	10.7963	-45.393
4072	Azerbaijan	1	72.5415	-10.8506
4072	Azerbaijan	1	49.8264	-35.0671
4072	Azerbaijan	1	65.3732	-1.66255
4072	Azerbaijan	1	67.3829	-21.7045
4072	Azerbaijan	1	49.7973	24.5764
4072	Azerbaijan	1	30.3078	-20.4289
4072	Azerbaijan	1	22.3406	24.6344
4072	Azerbaijan	1	94.5174	1.39397
4072	Azerbaijan	1	7.20182	24.8083
4072	Azerbaijan	1	65.7692	9.24985
4072	Azerbaijan	1	55.3761	-7.87333
4072	Azerbaijan	1	42.1384	37.7052
4072	Azerbaijan	1	50.5393	24.1298
4072	Azerbaijan	1	90.248	0.90611
4072	Azerbaijan	1	26.564	14.8149
4072	Azerbaijan	1	4.42982	24.4308
4072	Azerbaijan	1	47.0875	-20.1267
4072	Azerbaijan	1	78.8007	17.0493
4072	Azerbaijan	1	63.2177	-64.9234
4072	Azerbaijan	1	17.9864	-5.54612
4072	Azerbaijan	1	74.1902	9.06851
4072	Azerbaijan	1	55.4262	16.773
4072	Azerbaijan	1	89.7742	32.1523
4072	Azerbaijan	1	45.5647	13.0125
4072	Azerbaijan	1	50.5588	28.5588
4072	Azerbaijan	1	10.5243	-16.4324
4072	Azerbaijan	1	81.7782	8.96475
4072	Azerbaijan	1	79.4273	-9.9387
4072	Azerbaijan	1	10.0479	-1.5023
4072	Azerbaijan	1	28.3102	10.5544
4072	Azerbaijan	1	14.4117	-26.7421
4072	Azerbaijan	1	3.57832	40.6477
4072	Azerbaijan	1	60.3951	35.5337
4072	Azerbaijan	1	71.301	-31.5236
4072	Azerbaijan	1	16.9997	19.2492
4072	Azerbaijan	1	45.8759	12.9221
4072	Azerbaijan	1	29.9489	-37.5262
4072	Azerbaijan	1	62.7908	29.9729
4072	Azerbaijan	1	73.1129	13.0922
4072	Azerbaijan	1	18.3296	31.482
4072	Azerbaijan	1	3.25953	-8.98876
4072	Azerbaijan	1	51.3904	-9.34482
4072	Azerbaijan	1	76.7408	-2.1813
4072	Azerbaijan	1	94.933	12.346
4072	Azerbaijan	1	48.5672	-31.9609
4072	Azerbaijan	1	41.1431	11.867
4072	Azerbaijan	1	73.728	-10.4896
4072	Azerbaijan	1	100.068	30.1808
4072	Azerbaijan	1	7.23997	3.69906
4072	Azerbaijan	1	94.9765	29.1008
4072	Azerbaijan	1	88.7995	10.0167
4072	Azerbaijan	1	58.9434	7.77229
4072	Azerbaijan	1	40.8198	28.4051
4072	Azerbaijan	1	41.8981	2.66116
4072	Azerbaijan	1	10.6196	6.9646
4072	Azerbaijan	1	91.5434	41.8867
4072	Azerbaijan	1	15.1613	0.648466
4072	Azerbaijan	1	60.6807	0.293405
4072	Azerbaijan	1	1.96842	23.0076
4072	Azerbaijan	1	47.0414	-0.445943
4072	Azerbaijan	1	64.138	-14.2961
4072	Azerbaijan	1	16.1853	-4.50653
4072	Azerbaijan	1	73.3369	-13.5483
4072	Azerbaijan	1	16.8225	-11.3592
4072	Azerbaijan	1	13.8576	-11.6476
4072	Azerbaijan	1	72.2393	23.7176
4072	Azerbaijan	1	18.0666	29.6838
4072	Azerbaijan	1	6.06446	8.25531
4072	Azerbaijan	1	12.5045	6.61182
4072	Azerbaijan	1	34.5864	8.61274
4072	Azerbaijan	1	14.952	14.5974
4072	Azerbaijan	1	48.1704	21.4767
4072	Azerbaijan	1	24.6784	19.5454
4072	Azerbaijan	1	49.9581	-3.47913
4072	Azerbaijan	1	11.6997	4.7924
4072	Azerbaijan	1	95.5045	21.8464
4072	Azerbaijan	1	91.0048	-8.3656
4072	Azerbaijan	1	7.58621	-12.9165
4072	Azerbaijan	1	53.8208	36.5381
4072	Azerbaijan	1	47.6659	8.38582
4072	Azerbaijan	1	78.896	-7.62149
4072	Azerbaijan	1	17.674	-6.92847
4072	Azerbaijan	1	70.8567	-7.56355
4072	Azerbaijan	1	4.89977	-0.680395
4072	Azerbaijan	1	46.1242	35.946
4072	Azerbaijan	1	70.2724	13.2949
4072	Azerbaijan	1	20.3138	18.2858
4072	Azerbaijan	1	54.8242	20.368
4072	Azerbaijan	1	95.6548	17.2963
4072	Azerbaijan	1	39.6463	7.7911
4072	Azerbaijan	1	16.623	-26.919
4072	Azerbaijan	1	96.92	5.77593
4072	Azerbaijan	1	63.6044	19.5558
4072	Azerbaijan	1	84.414	47.3647
4072	Azerbaijan	1	31.6051	-28.1347
4072	Azerbaijan	1	57.4251	21.7702
4072	Azerbaijan	1	8.15716	3.80699
4072	Azerbaijan	1	6.16531	-4.07656
4072	Azerbaijan	1	46.7353	-3.12052
4072	Azerbaijan	1	28.2778	14.9017
4072	Azerbaijan	1	80.0086	9.95962
4072	Azerbaijan	1	15.6929	0.404056
4072	Azerbaijan	1	41.1664	6.17214
4072	Azerbaijan	1	13.1532	-2.16279
4072	Azerbaijan	1	19.3693	-10.406
4072	Azerbaijan	1	47.0105	-12.8618
4072	Azerbaijan	1	45.2822	7.78173
4072	Azerbaijan	1	32.5915	7.604
4072	Azerbaijan	1	86.6309	2.83067
4072	Azerbaijan	1	51.4149	-8.89187
4072	Azerbaijan	1	0.328218	-35.9973
4072	Azerbaijan	1	9.14941	12.7129
4072	Azerbaijan	1	95.7229	15.8757
4072	Azerbaijan	1	12.2406	25.9002
4072	Azerbaijan	1	33.3027	11.7937
4072	Azerbaijan	1	48.5861	-4.44771
4072	Azerbaijan	1	71.8824	-10.7365
4072	Azerbaijan	1	57.6879	19.8717
4072	Azerbaijan	1	49.3113	15.5909
4072	Azerbaijan	1	62.8673	-19.9867
4072	Azerbaijan	1	23.9757	22.0876
4072	Azerbaijan	1	29.9073	7.00623
4072	Azerbaijan	1	72.0289	21.3456
4072	Azerbaijan	1	11.0111	11.1963
4072	Azerbaijan	1	82.8175	12.844
4072	Azerbaijan	1	75.9122	2.69853
4072	Azerbaijan	1	94.171	5.26811
4072	Azerbaijan	1	1.64045	5.07931
4072	Azerbaijan	1	26.9449	-2.87143
4072	Azerbaijan	1	25.2305	-18.6706
4072	Azerbaijan	1	13.9604	-1.78577
4072	Azerbaijan	1	24.7681	6.04723
4072	Azerbaijan	1	78.774	9.51819
4072	Azerbaijan	1	42.8357	15.2171
4072	Azerbaijan	1	35.8119	20.0461
4072	Azerbaijan	1	67.1488	-44.4205
4072	Azerbaijan	1	33.6839	-5.19196
4072	Azerbaijan	1	6.60163	25.3344
4072	Azerbaijan	1	53.4137	-17.6325
4072	Azerbaijan	1	79.2291	-42.9375
4072	Azerbaijan	1	79.2491	37.0151
4072	Azerbaijan	1	96.4833	-0.528937
4072	Azerbaijan	1	94.6094	33.8869
4072	Azerbaijan	1	85.0803	-31.758
4072	Azerbaijan	1	20.5482	28.181
4072	Azerbaijan	1	40.6009	-6.30712
4072	Azerbaijan	1	84.7105	-32.6641
4072	Azerbaijan	1	16.6239	-17.6926
4072	Azerbaijan	1	65.4352	-25.606
4072	Azerbaijan	1	31.0782	19.8561
4072	Azerbaijan	1	31.3326	28.9475
4072	Azerbaijan	1	24.7294	1.31048
4072	Azerbaijan	1	58.7779	0.285169
4072	Azerbaijan	1	36.1808	1.44853
4072	Azerbaijan	1	50.8688	6.84401
4072	Azerbaijan	1	57.9065	30.7585
4072	Azerbaijan	1	90.3779	4.07865
4072	Azerbaijan	1	1.04015	18.1733
4072	Azerbaijan	1	13.8936	1.98801
4072	Azerbaijan	1	53.346	21.8483
4072	Azerbaijan	1	89.6556	1.97557
4072	Azerbaijan	1	11.6666	12.5135
4072	Azerbaijan	1	8.71506	-4.47246
4072	Azerbaijan	1	75.2177	2.38693
4072	Azerbaijan	1	45.3972	-10.1069
4072	Azerbaijan	1	59.0819	23.5573
4072	Azerbaijan	1	17.7172	-11.6341
4072	Azerbaijan	1	2.04728	23.6388
4072	Azerbaijan	1	67.1691	-48.1997
4072	Azerbaijan	1	50.2366	8.03469
4072	Azerbaijan	1	47.6059	51.3454
4072	Azerbaijan	1	85.5175	19.6818
4072	Azerbaijan	1	43.2823	25.2109
4072	Azerbaijan	1	45.8966	13.3758
4072	Azerbaijan	1	99.5694	16.8212
4072	Azerbaijan	1	4.33636	-79.4119
4072	Azerbaijan	1	74.5829	13.7134
4072	Azerbaijan	1	9.04919	-18.6484
4072	Azerbaijan	1	64.4198	6.19753
4072	Azerbaijan	1	0.0556073	5.67678
4072	Azerbaijan	1	67.8002	-8.02497
4072	Azerbaijan	1	82.7179	29.0398
4072	Azerbaijan	1	87.1549	6.30988
4072	Azerbaijan	1	39.457	29.4738
4072	Azerbaijan	1	29.0523	17.3307
4072	Azerbaijan	1	47.1982	-7.36505
4072	Azerbaijan	1	28.1706	10.3816
4072	Azerbaijan	1	16.9821	28.266
4072	Azerbaijan	1	73.8736	-5.14314
4072	Azerbaijan	1	57.7016	-2.14501
4072	Azerbaijan	1	86.9582	-0.995289
4072	Azerbaijan	1	35.3514	5.31145
4072	Azerbaijan	1	31.4783	37.8658
4072	Azerbaijan	1	75.1314	-5.37263
4072	Azerbaijan	1	18.3422	38.6743
4072	Azerbaijan	1	98.5427	20.8565
4072	Azerbaijan	1	14.6599	-3.57765
4072	Azerbaijan	1	25.8157	-0.573065
4072	Azerbaijan	1	57.5745	-19.5759
4072	Azerbaijan	1	16.0328	15.2476
4072	Azerbaijan	1	64.6891	7.68961
4072	Azerbaijan	1	95.1894	14.6967
4072	Azerbaijan	1	94.1441	31.3423
4072	Azerbaijan	1	25.5274	-14.9878
4072	Azerbaijan	1	7.21545	23.4862
4072	Azerbaijan	1	60.4882	26.774
4072	Azerbaijan	1	9.54336	-25.1232
4072	Azerbaijan	1	74.0575	7.72865
4072	Azerbaijan	1	25.1068	8.84765
4072	Azerbaijan	1	47.8492	16.0348
4072	Azerbaijan	1	51.7788	3.82423
4072	Azerbaijan	1	49.0214	15.0359
4072	Azerbaijan	1	32.5915	4.66936
4072	Azerbaijan	1	37.4825	27.823
4072	Azerbaijan	1	26.1064	-12.3009
4072	Azerbaijan	1	4.58629	16.5327
4072	Azerbaijan	1	64.2302	8.30997
4072	Azerbaijan	1	78.6238	15.5598
4072	Azerbaijan	1	65.2468	5.40488
4072	Azerbaijan	1	77.8322	-16.5895
4072	Azerbaijan	1	19.6082	-34.5329
4072	Azerbaijan	1	11.7858	-4.23328
4072	Azerbaijan	1	2.24924	-10.8027
4072	Azerbaijan	1	59.3692	-11.6601
4072	Azerbaijan	1	18.4891	44.2848
4072	Azerbaijan	1	48.0775	-2.1572
4072	Azerbaijan	1	1.57953	-2.3158
4072	Azerbaijan	1	40.2959	-43.4534
4072	Azerbaijan	1	3.21544	19.234
4072	Azerbaijan	1	0.0842443	26.768
4072	Azerbaijan	1	1.8557	16.2592
4072	Azerbaijan	1	48.5628	-37.9166
4072	Azerbaijan	1	13.3814	-13.3175
4072	Azerbaijan	1	11.0157	15.8197
4072	Azerbaijan	1	1.4624	22.6259
4072	Azerbaijan	1	89.5959	-10.5765
4072	Azerbaijan	1	46.051	16.5733
4072	Azerbaijan	1	33.2082	30.8694
4072	Azerbaijan	1	35.8664	37.9795
4072	Azerbaijan	1	74.8365	10.5125
4072	Azerbaijan	1	99.5439	10.0115
4072	Azerbaijan	1	92.072	17.2367
4072	Azerbaijan	1	55.1899	28.1781
4072	Azerbaijan	1	64.998	11.1077
4072	Azerbaijan	1	88.8616	21.6818
4072	Azerbaijan	1	58.4623	25.2757
4072	Azerbaijan	1	65.711	-21.0669
4072	Azerbaijan	1	26.5179	-10.6335
4072	Azerbaijan	1	75.5753	28.399
4072	Azerbaijan	1	61.4265	35.953
4072	Azerbaijan	1	15.2754	16.1811
4072	Azerbaijan	1	30.7668	13.382
4072	Azerbaijan	1	6.10783	8.25352
4072	Azerbaijan	1	14.7036	-20.1756
4072	Azerbaijan	1	0.518276	29.3035
4072	Azerbaijan	1	20.1313	18.8732
4072	Azerbaijan	1	87.6144	4.25949
4072	Azerbaijan	1	22.6687	32.5797
4072	Azerbaijan	1	71.4488	-0.0996297
4072	Azerbaijan	1	8.13417	10.0688
4072	Azerbaijan	1	60.1123	-5.9731
4072	Azerbaijan	1	8.58784	7.6042
4072	Azerbaijan	1	13.4145	11.0904
4072	Azerbaijan	1	60.4609	12.7032
4072	Azerbaijan	1	9.4457	2.05692
4072	Azerbaijan	1	81.2239	-1.46882
4072	Azerbaijan	1	13.7655	4.5877
4072	Azerbaijan	1	18.1918	4.17035
4072	Azerbaijan	1	78.7907	11.8694
4072	Azerbaijan	1	72.6532	1.97319
4072	Azerbaijan	1	25.2263	22.7277
4072	Azerbaijan	1	94.9105	-17.6536
4072	Azerbaijan	1	86.8909	9.44918
4072	Azerbaijan	1	25.3685	17.1274
4072	Azerbaijan	1	23.0199	-11.8563
4072	Azerbaijan	1	4.70151	-12.9889
4072	Azerbaijan	1	25.5274	11.6648
4072	Azerbaijan	1	74.2894	1.15739
4072	Azerbaijan	1	70.1021	5.32541
4072	Azerbaijan	1	38.4529	-18.1762
4072	Azerbaijan	1	15.1613	17.2129
4072	Azerbaijan	1	94.3206	20.5611
4072	Azerbaijan	1	61.673	14.0189
4072	Azerbaijan	1	6.36038	-15.7062
4072	Azerbaijan	1	64.8321	-0.668872
4072	Azerbaijan	1	16.0729	6.8285
4072	Azerbaijan	1	12.8638	-10.059
4072	Azerbaijan	1	61.0243	-18.9477
4072	Azerbaijan	1	42.421	-0.983401
4072	Azerbaijan	1	34.7299	13.4856
4072	Azerbaijan	1	48	6.11698
4072	Azerbaijan	1	54.4734	25.0944
4072	Azerbaijan	1	47.3546	15.7724
4072	Azerbaijan	1	39.9024	-19.6949
4072	Azerbaijan	1	19.7664	7.96241
4072	Azerbaijan	1	1.66322	9.89075
4072	Azerbaijan	1	52.073	31.9627
4072	Azerbaijan	1	88.993	-2.40537
4072	Azerbaijan	1	69.3271	-13.9542
4072	Azerbaijan	1	78.0039	5.6392
4072	Azerbaijan	1	64.5124	7.46175
4072	Azerbaijan	1	45.4928	4.34434
4072	Azerbaijan	1	65.2305	-3.19557
4072	Azerbaijan	1	63.0852	-24.109
4072	Azerbaijan	1	2.90904	-14.7911
4072	Azerbaijan	1	12.826	27.0139
4072	Azerbaijan	1	47.2505	20.4902
4072	Azerbaijan	1	3.21694	12.2501
4072	Azerbaijan	1	9.04004	7.0887
4072	Azerbaijan	1	98.7792	13.3251
4072	Azerbaijan	1	21.6833	1.87758
4072	Azerbaijan	1	82.648	-8.82879
4072	Azerbaijan	1	2.88697	18.2051
4072	Azerbaijan	1	64.5997	7.18933
4072	Azerbaijan	1	15.0972	-12.6538
4072	Azerbaijan	1	58.7784	19.3831
4072	Azerbaijan	1	76.3886	12.486
4072	Azerbaijan	1	13.8446	18.2724
4072	Azerbaijan	1	25.8406	23.1015
4072	Azerbaijan	1	37.4752	18.5062
4072	Azerbaijan	1	47.5113	-17.8899
4072	Azerbaijan	1	24.9871	23.1919
4072	Azerbaijan	1	93.2556	36.2285
4072	Azerbaijan	1	8.21274	27.5575
4072	Azerbaijan	1	52.9822	-0.61086
4072	Azerbaijan	1	45.6697	-11.8738
4072	Azerbaijan	1	5.9673	-7.44965
4072	Azerbaijan	1	47.3444	21.3562
4072	Azerbaijan	1	25.2889	7.57825
4072	Azerbaijan	1	73.8738	19.0417
4072	Azerbaijan	1	21.2277	-9.33006
4072	Azerbaijan	1	65.5329	-12.4317
4072	Azerbaijan	1	42.3917	-17.2617
4072	Azerbaijan	1	1.65329	25.2597
4072	Azerbaijan	1	85.2036	3.40819
4072	Azerbaijan	1	95.4221	34.9109
4072	Azerbaijan	1	64.0222	-18.6605
4072	Azerbaijan	1	22.4306	-2.49784
4072	Azerbaijan	1	33.9628	1.88085
4072	Azerbaijan	1	10.1422	22.9987
4072	Azerbaijan	1	0.292681	37.063
4072	Azerbaijan	1	24.7294	18.6686
4072	Azerbaijan	1	54.9557	7.83751
4072	Azerbaijan	1	26.4339	20.5008
4072	Azerbaijan	1	72.8966	12.1977
4072	Azerbaijan	1	79.8779	30.6226
4072	Azerbaijan	1	58.7296	12.3013
4072	Azerbaijan	1	45.103	15.3221
4072	Azerbaijan	1	4.40397	16.718
4072	Azerbaijan	1	13.7006	5.47597
4072	Azerbaijan	1	14.9341	13.6089
4072	Azerbaijan	1	54.6673	7.13639
4072	Azerbaijan	1	22.8655	25.0821
4072	Azerbaijan	1	41.1005	9.74025
4072	Azerbaijan	1	67.4628	-9.46389
4072	Azerbaijan	1	19.36	23.7047
4072	Azerbaijan	1	5.5672	-13.6142
4072	Azerbaijan	1	0.704888	-19.2297
4072	Azerbaijan	1	41.3585	26.7477
4072	Azerbaijan	1	1.43515	-28.3437
4072	Azerbaijan	1	5.3896	17.9224
4072	Azerbaijan	1	77.9417	9.29402
4072	Azerbaijan	1	18.2939	-7.65011
4072	Azerbaijan	1	56.193	-31.8246
4072	Azerbaijan	1	59.0443	18.6471
4072	Azerbaijan	1	2.28511	-40.3603
4072	Azerbaijan	1	11.5772	-23.2779
4072	Azerbaijan	1	6.91223	45.6285
4072	Azerbaijan	1	42.6212	27.3593
4072	Azerbaijan	1	99.048	21.0105
4072	Azerbaijan	1	38.9787	32.3188
4072	Azerbaijan	1	3.07358	-14.5651
4072	Azerbaijan	1	34.4651	35.958
4072	Azerbaijan	1	37.7561	27.538
4072	Azerbaijan	1	24.2687	19.7312
4072	Azerbaijan	1	87.7669	-5.88074
4072	Azerbaijan	1	71.6127	-0.179456
4072	Azerbaijan	1	55.764	21.4691
4072	Azerbaijan	1	72.9801	-11.0881
4072	Azerbaijan	1	53.4137	-23.0684
4072	Azerbaijan	1	84.8926	-2.67336
4072	Azerbaijan	1	71.709	-24.8723
4072	Azerbaijan	1	54.3656	14.3855
4072	Azerbaijan	1	75.2078	4.88431
4072	Azerbaijan	1	61.772	-20.1087
4072	Azerbaijan	1	0.199015	-5.253
4072	Azerbaijan	1	11.1643	0.338208
4072	Azerbaijan	1	71.6768	-2.37665
4072	Azerbaijan	1	25.651	-6.37462
4072	Azerbaijan	1	52.0866	-6.46761
4072	Azerbaijan	1	60.3765	4.56401
4072	Azerbaijan	1	3.43502	24.0674
4072	Azerbaijan	1	19.2138	36.4684
4072	Azerbaijan	1	20.0696	5.06381
4072	Azerbaijan	1	10.2388	14.2391
4072	Azerbaijan	1	3.59376	-15.9025
4072	Azerbaijan	1	12.2385	40.0543
4072	Azerbaijan	1	94.9016	25.6712
4072	Azerbaijan	1	71.7269	22.545
4072	Azerbaijan	1	54.3296	-8.16292
4072	Azerbaijan	1	16.9117	25.9347
4072	Azerbaijan	1	10.7224	-6.94509
4072	Azerbaijan	1	72.4019	-27.934
4072	Azerbaijan	1	28.4937	11.9969
4072	Azerbaijan	1	60.6597	-10.9
4072	Azerbaijan	1	44.9856	15.9891
4072	Azerbaijan	1	12.5121	-13.1168
4072	Azerbaijan	1	93.8256	11.7058
4072	Azerbaijan	1	87.9087	50.9686
4072	Azerbaijan	1	85.0272	28.5913
4072	Azerbaijan	1	59.5153	-8.4372
4072	Azerbaijan	1	19.6386	23.7932
4072	Azerbaijan	1	0.305451	10.8364
4072	Azerbaijan	1	42.4518	-14.4489
4072	Azerbaijan	1	9.86449	10.5723
4072	Azerbaijan	1	36.0936	28.1696
4072	Azerbaijan	1	78.3118	2.44419
4072	Azerbaijan	1	56.8044	14.8844
4072	Azerbaijan	1	47.9114	19.0189
4072	Azerbaijan	1	11.5168	-8.8517
4072	Azerbaijan	1	70.487	17.2486
4072	Azerbaijan	1	25.5233	15.5085
4072	Azerbaijan	1	22.3406	-10.8327
4072	Azerbaijan	1	70.6432	-17.4888
4072	Azerbaijan	1	96.4833	4.91181
4072	Azerbaijan	1	73.0317	25.4299
4072	Azerbaijan	1	0.0262365	5.60148
4072	Azerbaijan	1	91.5055	20.3181
4072	Azerbaijan	1	13.1607	35.1337
4072	Azerbaijan	1	10.7322	5.71378
4072	Azerbaijan	1	22.3981	25.8125
4072	Azerbaijan	1	8.87189	34.8671
4072	Azerbaijan	1	36.1976	24.3921
4072	Azerbaijan	1	67.9046	-5.55978
4072	Azerbaijan	1	53.1937	13.1795
4072	Azerbaijan	1	92.1998	17.837
4072	Azerbaijan	1	29.3982	-0.398514
4072	Azerbaijan	1	56.7713	0.569053
4072	Azerbaijan	1	73.9141	34.4736
4072	Azerbaijan	1	65.7692	15.1517
4072	Azerbaijan	1	36.8548	-3.22988
4072	Azerbaijan	1	90.1953	12.5064
4072	Azerbaijan	1	14.9759	-0.944879
4072	Azerbaijan	1	77.9501	0.421762
4072	Azerbaijan	1	95.1269	-2.52918
4072	Azerbaijan	1	21.6489	-24.3594
4072	Azerbaijan	1	26.5942	20.9299
4072	Azerbaijan	1	56.2156	13.9709
4072	Azerbaijan	1	15.2838	4.31998
4072	Azerbaijan	1	0.152475	1.69321
4072	Azerbaijan	1	83.7733	27.2963
4072	Azerbaijan	1	60.0468	24.2347
4072	Azerbaijan	1	35.4179	28.2214
4072	Azerbaijan	1	93.0985	-2.69269
4072	Azerbaijan	1	34.6421	40.9474
4072	Azerbaijan	1	71.5604	0.0747814
4072	Azerbaijan	1	66.5043	22.3746
4072	Azerbaijan	1	0.170515	6.22257
4072	Azerbaijan	1	41.1664	15.4894
4072	Azerbaijan	1	35.5829	27.2617
4072	Azerbaijan	1	93.0756	19.0883
4072	Azerbaijan	1	59.0086	18.9168
4072	Azerbaijan	1	26.474	-19.5825
4072	Azerbaijan	1	71.0816	10.8805
4072	Azerbaijan	1	4.04652	-10.4743
4072	Azerbaijan	1	91.095	7.0045
4072	Azerbaijan	1	27.2166	16.0863
4072	Azerbaijan	1	7.3879	-34.9318
4072	Azerbaijan	1	8.2613	-4.22835
4072	Azerbaijan	1	24.9871	15.1107
4072	Azerbaijan	1	51.6241	14.3864
4072	Azerbaijan	1	81.3636	-2.90537
4072	Azerbaijan	1	36.7815	18.6375
4072	Azerbaijan	1	71.4462	23.2395
4072	Azerbaijan	1	31.6882	4.27385
4072	Azerbaijan	1	0.248474	44.8738
4072	Azerbaijan	1	23.6535	-14.9709
4072	Azerbaijan	1	43.8084	3.62143
4072	Azerbaijan	1	24.9837	34.7237
4072	Azerbaijan	1	13.596	36.4217
4072	Azerbaijan	1	38.4967	39.7897
4072	Azerbaijan	1	27.1251	21.0237
4072	Azerbaijan	1	15.2554	27.4597
4072	Azerbaijan	1	40.4608	1.69415
4072	Azerbaijan	1	5.09631	-16.8048
4072	Azerbaijan	1	33.9783	25.544
4072	Azerbaijan	1	61.5726	10.5141
4072	Azerbaijan	1	58.5193	-1.49847
4072	Azerbaijan	1	23.4393	-11.6079
4072	Azerbaijan	1	20.4882	27.2495
4072	Azerbaijan	1	60.9804	4.54062
4072	Azerbaijan	1	5.22037	1.28093
4072	Azerbaijan	1	15.4442	6.01172
4072	Azerbaijan	1	8.05287	24.4073
4072	Azerbaijan	1	24.7141	18.3145
4072	Azerbaijan	1	70.9696	-5.94773
4072	Azerbaijan	1	79.8068	4.07588
4072	Azerbaijan	1	10.0479	26.6377
4072	Azerbaijan	1	5.76592	29.4568
4072	Azerbaijan	1	94.7745	-33.3889
4072	Azerbaijan	1	71.5668	4.25433
4072	Azerbaijan	1	34.476	16.4707
4072	Azerbaijan	1	96.2203	-3.2615
4072	Azerbaijan	1	60.074	-11.5916
4072	Azerbaijan	1	61.0375	-11.8317
4072	Azerbaijan	1	29.5622	29.486
4072	Azerbaijan	1	35.0306	8.90426
4072	Azerbaijan	1	0.589064	7.62542
4072	Azerbaijan	1	33.1388	17.4336
4072	Azerbaijan	1	13.0453	22.2546
4072	Azerbaijan	1	51.9384	17.5534
4072	Azerbaijan	1	45.1502	19.8014
4072	Azerbaijan	1	69.5672	1.67449
4072	Azerbaijan	1	18.1039	16.3159
4072	Azerbaijan	1	98.6523	-3.56813
4072	Azerbaijan	1	19.013	1.8385
4072	Azerbaijan	1	90.245	14.124
4072	Azerbaijan	1	15.0183	-0.48003
4072	Azerbaijan	1	41.7472	32.4161
4072	Azerbaijan	1	78.9685	32.7894
4072	Azerbaijan	1	38.9313	27.8283
4072	Azerbaijan	1	96.1414	1.89586
4072	Azerbaijan	1	74.4836	26.699
4072	Azerbaijan	1	84.1538	-6.22696
4072	Azerbaijan	1	16.5743	-10.718
4072	Azerbaijan	1	2.62482	-11.805
4072	Azerbaijan	1	75.1675	-6.13127
4072	Azerbaijan	1	36.9215	33.6751
4072	Azerbaijan	1	57.218	18.5398
4072	Azerbaijan	1	44.4986	-7.51333
4072	Azerbaijan	1	3.51365	7.63196
4072	Azerbaijan	1	54.1804	18.3557
4072	Azerbaijan	1	64.6891	-2.08579
4072	Azerbaijan	1	4.04699	11.8958
4072	Azerbaijan	1	16.5602	30.3388
4072	Azerbaijan	1	9.99031	5.463
4072	Azerbaijan	1	6.48539	7.94803
4072	Azerbaijan	1	59.3544	12.7012
4072	Azerbaijan	1	9.40026	4.03891
4072	Azerbaijan	1	1.58158	11.5529
4072	Azerbaijan	1	77.3903	23.5958
4072	Azerbaijan	1	15.2741	3.7474
4072	Azerbaijan	1	32.4927	21.9886
4072	Azerbaijan	1	68.0625	8.70379
4072	Azerbaijan	1	39.2377	-11.0973
4072	Azerbaijan	1	70.9659	-0.676817
4072	Azerbaijan	1	40.0052	16.729
4072	Azerbaijan	1	26.4452	22.8007
4072	Azerbaijan	1	41.8352	41.1727
4072	Azerbaijan	1	22.3981	21.5397
4072	Azerbaijan	1	54.9935	7.69804
4072	Azerbaijan	1	3.9343	17.7531
4072	Azerbaijan	1	41.8552	7.02923
4072	Azerbaijan	1	0.946709	8.61445
4072	Azerbaijan	1	84.1011	14.9603
4072	Azerbaijan	1	55.214	-36.54
4072	Azerbaijan	1	50.0317	9.1483
4072	Azerbaijan	1	96.9253	-8.53932
4072	Azerbaijan	1	96.7479	26.7572
4072	Azerbaijan	1	4.32539	6.73851
4072	Azerbaijan	1	98.5427	20.2857
4072	Azerbaijan	1	52.6793	10.3726
4072	Azerbaijan	1	28.5926	-13.8188
4072	Azerbaijan	1	57.8251	-7.80621
4072	Azerbaijan	1	2.35577	21.877
4072	Azerbaijan	1	3.86955	16.5922
4072	Azerbaijan	1	57.3627	-12.0885
4072	Azerbaijan	1	32.4487	11.7295
4072	Azerbaijan	1	36.2022	24.5904
4072	Azerbaijan	1	64.1565	-11.6268
4072	Azerbaijan	1	90.4878	-23.2519
4072	Azerbaijan	1	24.901	24.9947
4072	Azerbaijan	1	5.55226	4.48949
4072	Azerbaijan	1	14.971	20.7008
4072	Azerbaijan	1	37.6221	13.6397
4072	Azerbaijan	1	4.16881	16.2948
4072	Azerbaijan	1	39.3033	23.4507
4072	Azerbaijan	1	50.7753	27.4638
4072	Azerbaijan	1	56.0421	-6.12699
4072	Azerbaijan	1	20.9781	14.7145
4072	Azerbaijan	1	44.2411	39.4496
4072	Azerbaijan	1	34.2495	-3.49126
4072	Azerbaijan	1	25.3481	11.3666
4072	Azerbaijan	1	1.7747	2.02944
4072	Azerbaijan	1	2.79366	35.5082
4072	Azerbaijan	1	58.6999	-23.2205
4072	Azerbaijan	1	16.6221	7.77665
4072	Azerbaijan	1	31.2705	24.8672
4072	Azerbaijan	1	33.9083	47.8451
4072	Azerbaijan	1	17.1956	7.64001
4072	Azerbaijan	1	38.9313	42.5
4072	Azerbaijan	1	44.9611	-4.5
4072	Azerbaijan	1	36.6982	12.3596
4072	Azerbaijan	1	84.1011	-22.4192
4072	Azerbaijan	1	14.3799	20.0713
4072	Azerbaijan	1	26.0386	22.1032
4072	Azerbaijan	1	30.3731	33.9014
4072	Azerbaijan	1	1.75269	5.19364
4072	Azerbaijan	1	95.2045	-22.5024
4072	Azerbaijan	1	37.1788	20.9712
4072	Azerbaijan	1	59.9287	14.5431
4072	Azerbaijan	1	76.882	10.9236
4072	Azerbaijan	1	17.3815	-8.23649
4072	Azerbaijan	1	76.1463	17.0013
4072	Azerbaijan	1	91.7419	18.0984
4072	Azerbaijan	1	87.039	30.5634
4072	Azerbaijan	1	57.5346	20.1561
4072	Azerbaijan	1	3.70305	-31.3071
4072	Azerbaijan	1	52.318	15.5872
4072	Azerbaijan	1	92.2907	-10.993
4072	Azerbaijan	1	44.7702	8.671
4072	Azerbaijan	1	57.8435	32.1993
4072	Azerbaijan	1	1.10457	26.0734
4072	Azerbaijan	1	80.3555	4.81916
4072	Azerbaijan	1	2.7294	11.7896
4072	Azerbaijan	1	96.0149	-10.5325
4072	Azerbaijan	1	56.8934	8.67337
4072	Azerbaijan	1	7.63147	25.4226
4072	Azerbaijan	1	0.153371	-28.9143
4072	Azerbaijan	1	66.6355	-2.85844
4072	Azerbaijan	1	9.00767	22.1953
4072	Azerbaijan	1	24.9019	-5.46434
4072	Azerbaijan	1	78.4542	-5.10837
4072	Azerbaijan	1	2.84914	22.7259
4072	Azerbaijan	1	23.3897	-12.5145
4072	Azerbaijan	1	76.4189	24.6107
4072	Azerbaijan	1	21.642	-17.1881
4072	Azerbaijan	1	65.1938	6.03474
4072	Azerbaijan	1	9.78231	28.1279
4072	Azerbaijan	1	1.99053	-3.59882
4072	Azerbaijan	1	81.9143	12.0869
4072	Azerbaijan	1	16.2754	28.982
4072	Azerbaijan	1	60.9722	19.2243
4072	Azerbaijan	1	18.9588	21.9787
4072	Azerbaijan	1	55.3961	16.5187
4072	Azerbaijan	1	74.5929	3.6443
4072	Azerbaijan	1	4.5363	15.852
4072	Azerbaijan	1	21.4608	24.1192
4072	Azerbaijan	1	1.89224	-5.73105
4072	Azerbaijan	1	79.6023	16.5141
4072	Azerbaijan	1	1.04616	12.3872
4072	Azerbaijan	1	15.4134	-2.32701
4072	Azerbaijan	1	57.6194	-13.4779
4072	Azerbaijan	1	48.4173	35.9798
4072	Azerbaijan	1	13.4792	-5.33223
4072	Azerbaijan	1	23.9343	7.91736
4072	Azerbaijan	1	52.0099	11.9839
4072	Azerbaijan	1	41.5165	-17.1948
4072	Azerbaijan	1	70.487	28.5085
4072	Azerbaijan	1	59.9301	-7.42442
4072	Azerbaijan	1	56.4301	7.08797
4072	Azerbaijan	1	16.076	10.4593
4072	Azerbaijan	1	3.07358	-39.5494
4072	Azerbaijan	1	0.0229751	-11.1415
4072	Azerbaijan	1	41.3093	-1.33933
4072	Azerbaijan	1	23.6142	23.1921
4072	Azerbaijan	1	22.8069	24.9257
4072	Azerbaijan	1	9.45309	0.868252
4072	Azerbaijan	1	51.6104	27.6405
4072	Azerbaijan	1	11.1887	-15.8452
4072	Azerbaijan	1	47.4229	8.06442
4072	Azerbaijan	1	26.4339	33.3083
4072	Azerbaijan	1	61.9477	37.4514
4072	Azerbaijan	1	76.7106	-25.0625
4072	Azerbaijan	1	46.7962	-17.5224
4072	Azerbaijan	1	47.4654	30.9033
4072	Azerbaijan	1	1.73819	-14.4915
4072	Azerbaijan	1	67.191	10.2444
4072	Azerbaijan	1	14.562	2.44921
4072	Azerbaijan	1	0.604587	-7.27249
4072	Azerbaijan	1	9.38828	32.3869
4072	Azerbaijan	1	63.6861	-17.0514
4072	Azerbaijan	1	38.2535	-2.21517
4072	Azerbaijan	1	77.3299	16.2441
4072	Azerbaijan	1	88.887	2.43557
4072	Azerbaijan	1	0.22422	2.55151
4072	Azerbaijan	1	43.9369	37.855
4072	Azerbaijan	1	25.6533	3.08286
4072	Azerbaijan	1	62.0817	-6.5925
4072	Azerbaijan	1	2.75937	9.17075
4072	Azerbaijan	1	44.709	1.31571
4072	Azerbaijan	1	41.3093	19.1162
4072	Azerbaijan	1	70.4821	22.6492
4072	Azerbaijan	1	0.217451	13.1627
4072	Azerbaijan	1	91.3424	5.69916
4072	Azerbaijan	1	7.48948	9.84463
4072	Azerbaijan	1	0.217451	5.91295
4072	Azerbaijan	1	96.8716	11.9807
4072	Azerbaijan	1	62.4741	-16.7484
4072	Azerbaijan	1	23.7722	19.1099
4072	Azerbaijan	1	95.4807	-10.7644
4072	Azerbaijan	1	9.72647	9.08538
4072	Azerbaijan	1	61.0173	-0.280662
4072	Azerbaijan	1	91.9574	18.4575
4072	Azerbaijan	1	55.7532	-35.6675
4072	Azerbaijan	1	15.4388	26.4556
4072	Azerbaijan	1	52.9076	15.7894
4072	Azerbaijan	1	25.2305	-4.01469
4072	Azerbaijan	1	6.92032	-4.76267
4072	Azerbaijan	1	16.997	12.9366
4072	Azerbaijan	1	0.400735	-2.98575
4072	Azerbaijan	1	7.31137	-6.40725
4072	Azerbaijan	1	48.0183	-13.4854
4072	Azerbaijan	1	55.4003	-6.62327
4072	Azerbaijan	1	45.724	0.571405
4072	Azerbaijan	1	57.4323	-20.7108
4072	Azerbaijan	1	1.10519	-21.9799
4072	Azerbaijan	1	2.84914	-27.4034
4072	Azerbaijan	1	48.6029	13.1291
4072	Azerbaijan	1	32.2001	7.134
4072	Azerbaijan	1	58.98	21.9873
4072	Azerbaijan	1	26.6683	16.6812
4072	Azerbaijan	1	0.0962686	-3.14731
4072	Azerbaijan	1	1.24664	7.97777
4072	Azerbaijan	1	56.1974	15.9499
4072	Azerbaijan	1	44.0821	2.0194
4072	Azerbaijan	1	25.8342	14.637
4072	Azerbaijan	1	63.4584	-12.9677
4072	Azerbaijan	1	14.6363	18.1089
4072	Azerbaijan	1	55.2852	7.40217
4072	Azerbaijan	1	85.7503	41.8454
4072	Azerbaijan	1	89.6186	-7.37939
4072	Azerbaijan	1	21.0345	-2.80044
4072	Azerbaijan	1	83.0672	14.5011
4072	Azerbaijan	1	61.1858	4.56327
4072	Azerbaijan	1	43.4363	18.1702
4072	Azerbaijan	1	0.447465	13.9884
4072	Azerbaijan	1	80.7842	17.5425
4072	Azerbaijan	1	74.0169	-9.54091
4072	Azerbaijan	1	71.8807	-0.432889
4072	Azerbaijan	1	64.5124	-18.3604
4072	Azerbaijan	1	35.7104	30.5381
4072	Azerbaijan	1	41.439	26.7594
4072	Azerbaijan	1	17.8826	45.8379
4072	Azerbaijan	1	33.3029	13.338
4072	Azerbaijan	1	1.00343	18.2316
4072	Azerbaijan	1	98.3817	-13.4702
4072	Azerbaijan	1	32.7227	0.604466
4072	Azerbaijan	1	71.5479	2.62875
4072	Azerbaijan	1	6.16858	-17.3552
4072	Azerbaijan	1	32.4915	19.3535
4072	Azerbaijan	1	69.9031	-3.39983
4072	Azerbaijan	1	43.2421	-18.1096
4072	Azerbaijan	1	22.5778	22.597
4072	Azerbaijan	1	75.9122	17.9342
4072	Azerbaijan	1	15.368	17.4332
4072	Azerbaijan	1	67.9841	24.2282
4072	Azerbaijan	1	81.3617	0.896661
4072	Azerbaijan	1	44.6075	-4.66875
4072	Azerbaijan	1	79.2743	-1.17177
4072	Azerbaijan	1	12.6688	1.62266
4072	Azerbaijan	1	68.7726	0.517286
4072	Azerbaijan	1	34.3899	-14.3772
4072	Azerbaijan	1	4.09258	28.6875
4072	Azerbaijan	1	56.3583	-14.9926
4072	Azerbaijan	1	0.805439	-21.2978
4072	Azerbaijan	1	67.1535	-14.9758
4072	Azerbaijan	1	51.0615	31.8566
4072	Azerbaijan	1	27.9736	13.5768
4072	Azerbaijan	1	33.0738	43.6888
4072	Azerbaijan	1	44.803	9.99911
4072	Azerbaijan	1	33.5529	-15.852
4072	Azerbaijan	1	25.237	18.3216
4072	Azerbaijan	1	10.0479	15.0768
4072	Azerbaijan	1	38.6551	-18.8648
4072	Azerbaijan	1	7.03531	-11.7659
4072	Azerbaijan	1	31.5799	31.5469
4072	Azerbaijan	1	86.1544	-1.01989
4072	Azerbaijan	1	52.6793	-14.3266
4072	Azerbaijan	1	48.9342	-11.1467
4072	Azerbaijan	1	53.6025	10.6484
4072	Azerbaijan	1	44.3436	10.8385
4072	Azerbaijan	1	61.2486	15.8372
4072	Azerbaijan	1	15.6342	33.9728
4072	Azerbaijan	1	15.1938	-7.80158
4072	Azerbaijan	1	5.76592	39.8097
4072	Azerbaijan	1	0.640422	-14.4957
4072	Azerbaijan	1	43.1547	33.682
4072	Azerbaijan	1	20.0748	-10.9198
4072	Azerbaijan	1	25.5988	31.8298
4072	Azerbaijan	1	83.2719	14.2611
4072	Azerbaijan	1	92.7836	-9.19433
4072	Azerbaijan	1	57.1898	10.017
4072	Azerbaijan	1	56.7304	7.75025
4072	Azerbaijan	1	11.5084	3.12052
4072	Azerbaijan	1	99.8046	19.0768
4072	Azerbaijan	1	22.2142	20.7462
4072	Azerbaijan	1	75.3162	-2.3642
4072	Azerbaijan	1	1.20121	3.22851
4072	Azerbaijan	1	15.1912	10.2559
4072	Azerbaijan	1	94.2455	-6.59043
4072	Azerbaijan	1	10.4281	-36.4217
4072	Azerbaijan	1	76.6278	9.52642
4072	Azerbaijan	1	91.8969	13.9374
4072	Azerbaijan	1	2.3248	-6.18741
4072	Azerbaijan	1	61.1858	-17.3941
4072	Azerbaijan	1	16.0064	9.05879
4072	Azerbaijan	1	4.13596	10.7399
4072	Azerbaijan	1	59.0795	20.1932
4072	Azerbaijan	1	12.4901	-9.07075
4072	Azerbaijan	1	12.1713	6.00414
4072	Azerbaijan	1	77.6842	8.10538
4072	Azerbaijan	1	48.0937	13.8605
4072	Azerbaijan	1	51.1065	13.4112
4072	Azerbaijan	1	6.33035	2.84666
4072	Azerbaijan	1	56.736	32.6037
4072	Azerbaijan	1	9.21758	19.7724
4072	Azerbaijan	1	42.4551	21.9366
4072	Azerbaijan	1	93.6112	0.289863
4072	Azerbaijan	1	21.6967	22.4329
4072	Azerbaijan	1	32.0861	-1.91892
4072	Azerbaijan	1	56.9004	-3.81395
4072	Azerbaijan	1	59.6306	24.4386
4072	Azerbaijan	1	7.18878	20.7756
4072	Azerbaijan	1	26.4043	-8.95683
4072	Azerbaijan	1	18.0396	18.04
4072	Azerbaijan	1	75.3794	6.61918
4072	Azerbaijan	1	19.9119	32.1839
4072	Azerbaijan	1	75.1422	6.80568
4072	Azerbaijan	1	50.8419	14.7151
4072	Azerbaijan	1	2.36601	2.7522
4072	Azerbaijan	1	39.1933	14.6816
4072	Azerbaijan	1	95.8841	8.55787
4072	Azerbaijan	1	55.839	21.256
4072	Azerbaijan	1	32.8865	27.6273
4072	Azerbaijan	1	21.8763	16.2806
4072	Azerbaijan	1	72.536	18.1764
4072	Azerbaijan	1	16.0079	12.4402
4072	Azerbaijan	1	6.77809	21.4077
4072	Azerbaijan	1	14.2377	-2.99262
4072	Azerbaijan	1	0.609112	-9.29496
4072	Azerbaijan	1	41.8352	19.7278
4072	Azerbaijan	1	87.219	-118.441
4072	Azerbaijan	1	5.52166	-23.0757
4072	Azerbaijan	1	19.9724	24.0698
4072	Azerbaijan	1	41.6259	10.3669
4072	Azerbaijan	1	96.2468	32.3694
4072	Azerbaijan	1	40.4166	19.421
4072	Azerbaijan	1	26.7909	10.7521
4072	Azerbaijan	1	8.76603	-33.0721
4072	Azerbaijan	1	16.0565	5.68478
4072	Azerbaijan	1	0.218548	6.45976
4072	Azerbaijan	1	63.0353	-18.9513
4072	Azerbaijan	1	2.37089	15.9405
4072	Azerbaijan	1	0.973262	-14.99
4072	Azerbaijan	1	0.489815	-6.54765
4072	Azerbaijan	1	19.7664	-0.545127
4072	Azerbaijan	1	98.775	-24.8267
4072	Azerbaijan	1	18.9962	31.1718
4072	Azerbaijan	1	81.0237	-18.3791
4072	Azerbaijan	1	92.2711	-57.7401
4072	Azerbaijan	1	75.9885	-10.233
4072	Azerbaijan	1	93.0835	7.55246
4072	Azerbaijan	1	86.2948	13.8007
4072	Azerbaijan	1	59.3794	19.4605
4072	Azerbaijan	1	68.1716	-20.7483
4072	Azerbaijan	1	27.6486	38.3688
4072	Azerbaijan	1	72.2201	9.53172
4072	Azerbaijan	1	49.1975	-0.0231903
4072	Azerbaijan	1	15.368	8.09456
4072	Azerbaijan	1	45.8321	-5.52062
4072	Azerbaijan	1	32.5915	8.29372
4072	Azerbaijan	1	46.1049	8.25475
4072	Azerbaijan	1	19.5675	-5.82357
4072	Azerbaijan	1	66.7452	19.033
4072	Azerbaijan	1	92.1316	-9.56981
4072	Azerbaijan	1	15.3345	-0.789633
4072	Azerbaijan	1	19.3233	32.8615
4072	Azerbaijan	1	67.751	-25.2648
4072	Azerbaijan	1	96.2832	11.2809
4072	Azerbaijan	1	6.01115	8.83874
4072	Azerbaijan	1	55.0419	0.974013
4072	Azerbaijan	1	19.0117	4.47676
4072	Azerbaijan	1	36.1808	1.0168
4072	Azerbaijan	1	93.2556	24.019
4072	Azerbaijan	1	37.6277	16.6181
4072	Azerbaijan	1	70.7391	-1.66374
4072	Azerbaijan	1	13.5472	-6.93382
4072	Azerbaijan	1	48.6225	11.4638
4072	Azerbaijan	1	28.4745	20.3456
4072	Azerbaijan	1	34.645	28.3025
4072	Azerbaijan	1	14.5913	28.4033
4072	Azerbaijan	1	13.1194	-58.6567
4072	Azerbaijan	1	1.68829	-17.8219
4072	Azerbaijan	1	67.6299	-21.6583
4072	Azerbaijan	1	81.5246	-0.232837
4072	Azerbaijan	1	30.3548	-6.23241
4072	Azerbaijan	1	14.2655	18.9785
4072	Azerbaijan	1	32.6444	16.3573
4072	Azerbaijan	1	36.9432	-41.7595
4072	Azerbaijan	1	2.80057	26.0919
4072	Azerbaijan	1	93.8661	7.29655
4072	Azerbaijan	1	65.626	18.191
4072	Azerbaijan	1	38.5688	37.6515
4072	Azerbaijan	1	34.2047	-8.72591
4072	Azerbaijan	1	61.673	17.8122
4072	Azerbaijan	1	50.7807	24.8224
4072	Azerbaijan	1	46.8414	20.1132
4072	Azerbaijan	1	56.4301	22.1647
4072	Azerbaijan	1	1.35282	-20.4715
4072	Azerbaijan	1	24.4896	23.6305
4072	Azerbaijan	1	63.3397	8.72448
4072	Azerbaijan	1	94.933	14.7254
4072	Azerbaijan	1	94.1922	-3.9997
4072	Azerbaijan	1	80.5323	-11.1301
4072	Azerbaijan	1	57.1898	11.2243
4072	Azerbaijan	1	7.18169	12.77
4072	Azerbaijan	1	54.4672	-23.7689
4072	Azerbaijan	1	69.3745	-10.4723
4072	Azerbaijan	1	19.8324	-30.2465
4072	Azerbaijan	1	13.9857	14.6568
4072	Azerbaijan	1	61.4326	2.50001
4072	Azerbaijan	1	13.1532	-20.304
4072	Azerbaijan	1	12.9956	10.3497
4072	Azerbaijan	1	95.5045	-35.1309
4072	Azerbaijan	1	20.0962	16.604
4072	Azerbaijan	1	52.073	2.13611
4072	Azerbaijan	1	58.5009	18.6722
4072	Azerbaijan	1	60.2868	36.8069
4072	Azerbaijan	1	61.7552	10.5481
4072	Azerbaijan	1	47.7989	-8.04086
4072	Azerbaijan	1	28.3967	0.493205
4072	Azerbaijan	1	8.30515	0.471749
4072	Azerbaijan	1	0.311084	-11.4371
4072	Azerbaijan	1	4.033	38.4558
4072	Azerbaijan	1	33.94	-3.11706
4072	Azerbaijan	1	77.8868	23.5408
4072	Azerbaijan	1	15.5666	3.28772
4072	Azerbaijan	1	71.5261	27.2012
4072	Azerbaijan	1	49.275	24.5826
4072	Azerbaijan	1	41.3435	2.20295
4072	Azerbaijan	1	45.9886	-8.70661
4072	Azerbaijan	1	69.9004	25.3095
4072	Azerbaijan	1	74.5593	14.36
4072	Azerbaijan	1	3.43502	25.5125
4072	Azerbaijan	1	42.3876	20.0332
4072	Azerbaijan	1	1.3604	17.6813
4072	Azerbaijan	1	1.06184	0.659488
4072	Azerbaijan	1	79.722	19.2473
4072	Azerbaijan	1	40.0449	18.7315
4072	Azerbaijan	1	0.92146	-14.0563
4072	Azerbaijan	1	58.5029	12.1077
4072	Azerbaijan	1	48.7177	-14.2697
4072	Azerbaijan	1	62.9416	4.99388
4072	Azerbaijan	1	97.5392	12.102
4072	Azerbaijan	1	6.31107	-15.6094
4072	Azerbaijan	1	62.3337	-6.42898
4072	Azerbaijan	1	63.4654	14.209
4072	Azerbaijan	1	76.7781	-9.73784
4072	Azerbaijan	1	61.9144	-25.184
4072	Azerbaijan	1	30.919	24.6209
4072	Azerbaijan	1	75.3004	7.99976
4072	Azerbaijan	1	73.7619	14.9272
4072	Azerbaijan	1	81.4743	10.6007
4072	Azerbaijan	1	20.8789	10.5409
4072	Azerbaijan	1	65.723	-36.9438
4072	Azerbaijan	1	88.9553	-5.8212
4072	Azerbaijan	1	62.6214	6.49041
4072	Azerbaijan	1	99.5405	-32.8121
4072	Azerbaijan	1	28.0817	13.2463
4072	Azerbaijan	1	10.7684	8.87641
4072	Azerbaijan	1	56.5763	13.979
4072	Azerbaijan	1	62.6116	7.5716
4072	Azerbaijan	1	61.4207	14.8525
4072	Azerbaijan	1	54.3611	26.8896
4072	Azerbaijan	1	7.98358	22.044
4072	Azerbaijan	1	0.153371	-21.289
4072	Azerbaijan	1	1.2254	11.1075
4072	Azerbaijan	1	17.6665	-1.87282
4072	Azerbaijan	1	73.8769	18.9885
4072	Azerbaijan	1	22.5598	11.9835
4072	Azerbaijan	1	34.1865	10.5842
4072	Azerbaijan	1	46.0034	24.8506
4072	Azerbaijan	1	71.5372	-3.8281
4072	Azerbaijan	1	23.2473	6.6374
4072	Azerbaijan	1	28.5264	-24.929
4072	Azerbaijan	1	63.897	2.69176
4072	Azerbaijan	1	61.7063	-8.64715
4072	Azerbaijan	1	48.6883	-19.4836
4072	Azerbaijan	1	1.29816	10.5132
4072	Azerbaijan	1	78.3118	2.52934
4072	Azerbaijan	1	27.9612	9.29379
4072	Azerbaijan	1	12.0382	20.2486
4072	Azerbaijan	1	84.5204	5.18771
4072	Azerbaijan	1	61.2247	14.411
4072	Azerbaijan	1	39.1933	7.27082
4072	Azerbaijan	1	56.7094	-4.91594
4072	Azerbaijan	1	89.2246	3.37791
4072	Azerbaijan	1	16.2499	26.9334
4072	Azerbaijan	1	63.9047	-0.895734
4072	Azerbaijan	1	66.3948	20.6636
4072	Azerbaijan	1	53.0958	44.1223
4072	Azerbaijan	1	91.0828	47.8436
4072	Azerbaijan	1	23.9881	27.8411
4072	Azerbaijan	1	33.8915	18.91
4072	Azerbaijan	1	63.2177	-1.19938
4072	Azerbaijan	1	74.635	14.2928
4072	Azerbaijan	1	19.5153	16.9491
4072	Azerbaijan	1	86.0437	24.4744
4072	Azerbaijan	1	8.80301	27.3621
4072	Azerbaijan	1	8.77097	-2.57968
4072	Azerbaijan	1	25.0005	16.6211
4072	Azerbaijan	1	98.7202	-18.3115
4072	Azerbaijan	1	93.8711	13.161
4072	Azerbaijan	1	2.1187	14.0586
4072	Azerbaijan	1	0.06699	-0.200633
4072	Azerbaijan	1	0.0176858	-8.72541
4072	Azerbaijan	1	5.21188	45.3893
4072	Azerbaijan	1	28.4169	3.45623
4072	Azerbaijan	1	90.8695	3.97188
4072	Azerbaijan	1	38.1514	0.762656
4072	Azerbaijan	1	74.2894	19.7134
4072	Azerbaijan	1	4.76301	27.3737
4072	Azerbaijan	1	9.1809	12.2041
4072	Azerbaijan	1	15.1912	-7.71732
4072	Azerbaijan	1	53.8164	13.8506
4072	Azerbaijan	1	10.0037	28.6618
4072	Azerbaijan	1	1.45126	-8.86556
4072	Azerbaijan	1	63.6168	12.3731
4072	Azerbaijan	1	42.4275	-8.54154
4072	Azerbaijan	1	62.8342	23.5595
4072	Azerbaijan	1	76.9029	28.0133
4072	Azerbaijan	1	40.0449	34.5814
4072	Azerbaijan	1	87.4798	-2.87673
4072	Azerbaijan	1	26.4452	-18.8792
4072	Azerbaijan	1	97.9488	13.7848
4072	Azerbaijan	1	18.3235	-14.5425
4072	Azerbaijan	1	42.5264	7.8074
4072	Azerbaijan	1	63.0353	-32.873
4072	Azerbaijan	1	91.0207	-0.940332
4072	Azerbaijan	1	8.3534	25.9569
4072	Azerbaijan	1	68.7179	39.1882
4072	Azerbaijan	1	56.1974	10.9264
4072	Azerbaijan	1	8.88952	29.3001
4072	Azerbaijan	1	93.1233	1.0359
4072	Azerbaijan	1	54.935	-0.146299
4072	Azerbaijan	1	4.34625	12.4332
4072	Azerbaijan	1	19.6552	7.54438
4072	Azerbaijan	1	53.8717	16.1637
4072	Azerbaijan	1	93.7542	21.1629
4072	Azerbaijan	1	42.1417	1.09036
4072	Azerbaijan	1	1.24027	-1.31415
4072	Azerbaijan	1	29.3731	34.3671
4072	Azerbaijan	1	10.6817	31.2713
4072	Azerbaijan	1	20.529	16.6495
4072	Azerbaijan	1	4.91132	2.33573
4072	Azerbaijan	1	59.8155	6.5649
4072	Azerbaijan	1	69.9004	36.2186
4072	Azerbaijan	1	60.4712	-5.97239
4072	Azerbaijan	1	3.02571	26.8764
4072	Azerbaijan	1	7.10505	-1.03469
4072	Azerbaijan	1	19.0175	4.52943
4072	Azerbaijan	1	73.5287	17.5918
4072	Azerbaijan	1	17.2844	4.97924
4072	Azerbaijan	1	29.5046	31.5459
4072	Azerbaijan	1	68.4226	3.87998
4072	Azerbaijan	1	20.5506	6.64834
4072	Azerbaijan	1	36.0215	2.54414
4072	Azerbaijan	1	69.802	-7.89433
4072	Azerbaijan	1	67.3222	4.83682
4072	Azerbaijan	1	95.5054	2.39756
4072	Azerbaijan	1	66.3499	14.6096
4072	Azerbaijan	1	76.015	37.3439
4072	Azerbaijan	1	2.63194	20.9816
4072	Azerbaijan	1	54.2985	5.70181
4072	Azerbaijan	1	34.6073	26.708
4072	Azerbaijan	1	10.5422	8.6676
4072	Azerbaijan	1	15.1613	-24.6555
4072	Azerbaijan	1	7.26478	-13.516
4072	Azerbaijan	1	1.34161	28.3028
4072	Azerbaijan	1	77.2939	12.6374
4072	Azerbaijan	1	86.2493	18.6793
4072	Azerbaijan	1	67.5946	14.7731
4072	Azerbaijan	1	60.9322	3.64112
4072	Azerbaijan	1	9.21835	12.7818
4072	Azerbaijan	1	22.0317	53.4296
4072	Azerbaijan	1	16.3231	-21.6867
4072	Azerbaijan	1	71.6127	-17.2404
4072	Azerbaijan	1	53.1287	26.3282
4072	Azerbaijan	1	13.4143	-25.1384
4072	Azerbaijan	1	60.3367	1.41746
4072	Azerbaijan	1	51.575	-18.3828
4072	Azerbaijan	1	46.6425	13.6724
4072	Azerbaijan	1	75.1314	4.68331
4072	Azerbaijan	1	55.0039	12.2465
4072	Azerbaijan	1	92.2299	31.7659
4072	Azerbaijan	1	12.6642	18.9583
4072	Azerbaijan	1	53.275	-5.42482
4072	Azerbaijan	1	51.7855	32.5836
4072	Azerbaijan	1	2.49746	-16.8644
4072	Azerbaijan	1	55.4262	-7.45671
4072	Azerbaijan	1	23.6535	5.14488
4072	Azerbaijan	1	34.1115	-30.921
4072	Azerbaijan	1	50.0237	-4.40346
4072	Azerbaijan	1	46.1874	1.60535
4072	Azerbaijan	1	41.5842	10.7238
4072	Azerbaijan	1	58.3236	0.461568
4072	Azerbaijan	1	41.536	4.59845
4072	Azerbaijan	1	44.7194	42.6239
4072	Azerbaijan	1	32.1408	26.685
4072	Azerbaijan	1	67.213	-0.486674
4072	Azerbaijan	1	59.2457	-7.35238
4072	Azerbaijan	1	57.0243	-37.8665
4072	Azerbaijan	1	21.2277	27.9001
4072	Azerbaijan	1	94.7033	15.0851
4072	Azerbaijan	1	5.86676	6.11038
4072	Azerbaijan	1	81.3636	41.2623
4072	Azerbaijan	1	44.7307	24.9664
4072	Azerbaijan	1	56.1433	21.0681
4072	Azerbaijan	1	73.3954	-1.3618
4072	Azerbaijan	1	34.3648	0.530361
4072	Azerbaijan	1	88.5302	-24.5523
4072	Azerbaijan	1	19.0408	9.06171
4072	Azerbaijan	1	5.08242	8.69061
4072	Azerbaijan	1	52.758	-4.3559
4072	Azerbaijan	1	10.6216	23.7373
4072	Azerbaijan	1	97.8284	14.6723
4072	Azerbaijan	1	1.42472	-4.7378
4072	Azerbaijan	1	57.6656	-13.5529
4072	Azerbaijan	1	6.64766	-0.736556
4072	Azerbaijan	1	68.6148	3.82111
4072	Azerbaijan	1	93.1029	1.21644
4072	Azerbaijan	1	73.1164	23.1227
4072	Azerbaijan	1	57.8208	30.5501
4072	Azerbaijan	1	7.82299	-7.56585
4072	Azerbaijan	1	9.51985	30.0173
4072	Azerbaijan	1	57.3388	-15.5128
4072	Azerbaijan	1	22.7218	-5.96064
4072	Azerbaijan	1	4.66974	3.3057
4072	Azerbaijan	1	57.7245	9.68908
4072	Azerbaijan	1	64.1206	-5.02783
4072	Azerbaijan	1	16.356	23.593
4072	Azerbaijan	1	57.5992	-19.8496
4072	Azerbaijan	1	80.8274	16.6322
4072	Azerbaijan	1	12.8678	20.6623
4072	Azerbaijan	1	61.1858	17.2557
4072	Azerbaijan	1	26.3026	41.3639
4072	Azerbaijan	1	29.8832	19.8906
4072	Azerbaijan	1	11.223	24.1592
4072	Azerbaijan	1	27.0861	26.6997
4072	Azerbaijan	1	82.4164	32.923
4072	Azerbaijan	1	21.3287	-1.79012
4072	Azerbaijan	1	40.2959	2.48093
4072	Azerbaijan	1	22.3826	6.12221
4072	Azerbaijan	1	86.6006	4.56077
4072	Azerbaijan	1	0.193495	-4.18166
4072	Azerbaijan	1	53.3921	25.9584
4072	Azerbaijan	1	50.258	-1.25713
4072	Azerbaijan	1	4.21661	6.56868
4072	Azerbaijan	1	43.0067	35.1628
4072	Azerbaijan	1	20.0314	13.3784
4072	Azerbaijan	1	14.0418	-37.2357
4072	Azerbaijan	1	41.1362	39.212
4072	Azerbaijan	1	67.1925	5.35967
4072	Azerbaijan	1	35.8764	35.7458
4072	Azerbaijan	1	6.9968	7.39986
4072	Azerbaijan	1	53.9596	-1.57898
4072	Azerbaijan	1	46.1174	9.72013
4072	Azerbaijan	1	49.0214	-3.12213
4072	Azerbaijan	1	76.4202	0.706878
4072	Azerbaijan	1	80.164	-4.68833
4072	Azerbaijan	1	64.3553	26.5064
4072	Azerbaijan	1	11.5294	11.808
4072	Azerbaijan	1	64.0006	36.8197
4072	Azerbaijan	1	74.7615	20.9986
4072	Azerbaijan	1	61.7286	9.56145
4072	Azerbaijan	1	10.867	24.9041
4072	Azerbaijan	1	91.983	9.33764
4072	Azerbaijan	1	46.5848	-17.376
4072	Azerbaijan	1	24.0566	-0.963479
4072	Azerbaijan	1	50.3921	14.2382
4072	Azerbaijan	1	39.7489	-18.784
4072	Azerbaijan	1	42.9613	0.90326
4072	Azerbaijan	1	33.8455	-15.3644
4072	Azerbaijan	1	96.9358	20.4875
4072	Azerbaijan	1	62.1617	-18.4819
4072	Azerbaijan	1	15.3161	-6.54114
4072	Azerbaijan	1	35.4775	31.0002
4072	Azerbaijan	1	1.13988	13.1729
4072	Azerbaijan	1	11.3136	29.3655
4072	Azerbaijan	1	40.7076	24.4588
4072	Azerbaijan	1	72.8432	20.9691
4072	Azerbaijan	1	12.516	-25.9499
4072	Azerbaijan	1	83.7336	15.9369
4072	Azerbaijan	1	12.2089	-17.7062
4072	Azerbaijan	1	81.6056	13.1158
4072	Azerbaijan	1	71.0316	18.4491
4072	Azerbaijan	1	91.4352	-0.731736
4072	Azerbaijan	1	74.8559	7.66587
4072	Azerbaijan	1	12.4512	-4.23581
4072	Azerbaijan	1	16.2702	19.1808
4072	Azerbaijan	1	3.32572	0.538275
4072	Azerbaijan	1	28.9688	-17.9891
4072	Azerbaijan	1	50.3921	3.86534
4072	Azerbaijan	1	96.6323	11.0989
4072	Azerbaijan	1	59.2373	13.7178
4072	Azerbaijan	1	94.9105	-53.3967
4072	Azerbaijan	1	2.36601	11.8883
4072	Azerbaijan	1	26.4645	-29.9303
4072	Azerbaijan	1	61.2557	-8.54531
4072	Azerbaijan	1	0.456029	35.2639
4072	Azerbaijan	1	46.7008	22.9328
4072	Azerbaijan	1	0.51035	23.8377
4072	Azerbaijan	1	38.655	19.1362
4072	Azerbaijan	1	53.1011	19.0457
4072	Azerbaijan	1	75.7364	-27.8033
4072	Azerbaijan	1	79.2912	16.5002
4072	Azerbaijan	1	2.53003	41.5027
4072	Azerbaijan	1	77.9417	-7.98303
4072	Azerbaijan	1	7.74714	-4.8401
4072	Azerbaijan	1	62.9421	-11.3042
4072	Azerbaijan	1	26.2671	32.7303
4072	Azerbaijan	1	73.6987	-1.4849
4072	Azerbaijan	1	1.29027	-3.89769
4072	Azerbaijan	1	17.627	24.2092
4072	Azerbaijan	1	10.3436	15.7627
4072	Azerbaijan	1	27.7689	-3.17461
4072	Azerbaijan	1	48.3289	-7.86378
4072	Azerbaijan	1	23.605	27.0248
4072	Azerbaijan	1	73.4535	24.4533
4072	Azerbaijan	1	82.185	7.24309
4072	Azerbaijan	1	38.3273	-5.84686
4072	Azerbaijan	1	94.4454	28.4719
4072	Azerbaijan	1	66.1906	-30.4195
4072	Azerbaijan	1	51.2454	20.6874
4072	Azerbaijan	1	94.686	-8.51419
4072	Azerbaijan	1	13.5638	6.10064
4072	Azerbaijan	1	62.4634	34.6025
4072	Azerbaijan	1	97.7412	-9.8146
4072	Azerbaijan	1	14.1725	-11.3519
4072	Azerbaijan	1	41.2994	12.391
4072	Azerbaijan	1	32.9575	10.9035
4072	Azerbaijan	1	89.1245	-9.44662
4072	Azerbaijan	1	92.407	3.83275
4072	Azerbaijan	1	15.6341	3.56729
4072	Azerbaijan	1	38.4495	1.92418
4072	Azerbaijan	1	3.71521	11.8529
4072	Azerbaijan	1	73.567	-37.0136
4072	Azerbaijan	1	11.8102	2.30818
4072	Azerbaijan	1	20.7832	19.1852
4072	Azerbaijan	1	58.5279	17.7449
4072	Azerbaijan	1	56.3771	31.6242
4072	Azerbaijan	1	64.5946	-31.2006
4072	Azerbaijan	1	16.0565	-46.2669
4072	Azerbaijan	1	63.6168	12.28
4072	Azerbaijan	1	15.6938	-9.61241
4072	Azerbaijan	1	67.132	22.8532
4072	Azerbaijan	1	93.601	-9.16658
4072	Azerbaijan	1	52.8623	16.8574
4072	Azerbaijan	1	37.9456	34.8565
4072	Azerbaijan	1	67.8002	-8.7787
4072	Azerbaijan	1	30.341	27.5636
4072	Azerbaijan	1	81.219	-25.0759
4072	Azerbaijan	1	6.64307	10.6624
4072	Azerbaijan	1	72.1391	-12.4912
4072	Azerbaijan	1	75.493	10.0998
4072	Azerbaijan	1	81.0168	1.61534
4072	Azerbaijan	1	7.48543	26.3964
4072	Azerbaijan	1	79.345	17.287
4072	Azerbaijan	1	95.6906	16.548
4072	Azerbaijan	1	83.2527	15.2352
4072	Azerbaijan	1	24.8175	7.87168
4072	Azerbaijan	1	35.8045	-9.96581
4072	Azerbaijan	1	61.3155	12.0466
4072	Azerbaijan	1	12.0139	-1.09407
4072	Azerbaijan	1	36.9246	2.52653
4072	Azerbaijan	1	64.8321	7.27825
4072	Azerbaijan	1	51.6412	-14.5755
4072	Azerbaijan	1	25.9791	25.57
4072	Azerbaijan	1	40.6938	45.6517
4072	Azerbaijan	1	97.9488	22.9197
4072	Azerbaijan	1	1.10457	-6.33278
4072	Azerbaijan	1	8.32491	-11.3234
4072	Azerbaijan	1	87.5772	-43.6417
4072	Azerbaijan	1	1.97514	11.3912
[truncated: 504,180+ more rows]

## Sheet: SI_2_Bangledash_Myanmar
countryPairID	Country	more_policies	distance_border	log_residualx100
15019	Bangladesh	1	70.7718	-8.40435
15019	Bangladesh	1	78.7385	21.6038
15019	Bangladesh	1	0.811852	32.3877
15019	Bangladesh	1	24.7059	7.74804
15019	Bangladesh	1	78.8845	-3.13442
15019	Bangladesh	1	7.98711	22.8882
15019	Bangladesh	1	55.7728	7.48147
15019	Bangladesh	1	48.3469	25.2815
15019	Bangladesh	1	20.5105	21.5717
15019	Bangladesh	1	1.82839	7.53555
15019	Bangladesh	1	49.4538	17.295
15019	Bangladesh	1	74.3254	21.5217
15019	Bangladesh	1	8.84343	4.12284
15019	Bangladesh	1	35.1528	18.4333
15019	Bangladesh	1	52.3463	4.99215
15019	Bangladesh	1	14.3027	37.3652
15019	Bangladesh	1	57.8615	14.538
15019	Bangladesh	1	89.8455	-8.45295
15019	Bangladesh	1	79.3903	-11.9137
15019	Bangladesh	1	53.4505	-8.94911
15019	Bangladesh	1	16.9954	24.0967
15019	Bangladesh	1	70.1357	0.802879
15019	Bangladesh	1	14.0716	25.6333
15019	Bangladesh	1	82.2268	-7.33057
15019	Bangladesh	1	56.7181	17.2893
15019	Bangladesh	1	75.846	16.5337
15019	Bangladesh	1	46.6292	15.9818
15019	Bangladesh	1	39.4278	6.92324
15019	Bangladesh	1	25.3977	11.3838
15019	Bangladesh	1	64.7957	-6.61383
15019	Bangladesh	1	21.1887	15.604
15019	Bangladesh	1	11.5365	24.3622
15019	Bangladesh	1	87.7378	-26.6941
15019	Bangladesh	1	35.3371	23.8815
15019	Bangladesh	1	21.4372	12.6064
15019	Bangladesh	1	22.9238	11.8742
15019	Bangladesh	1	79.2442	-3.57805
15019	Bangladesh	1	71.7142	16.7462
15019	Bangladesh	1	64.088	5.21989
15019	Bangladesh	1	68.6906	0.766456
15019	Bangladesh	1	74.0075	7.09714
15019	Bangladesh	1	16.2013	46.8743
15019	Bangladesh	1	45.7565	-4.18522
15019	Bangladesh	1	16.015	27.5345
15019	Bangladesh	1	10.9444	31.0535
15019	Bangladesh	1	72.936	48.2642
15019	Bangladesh	1	75.0156	58.7295
15019	Bangladesh	1	85.8174	9.80321
15019	Bangladesh	1	43.6061	7.0996
15019	Bangladesh	1	1.62675	-1.05822
15019	Bangladesh	1	36.3217	37.125
15019	Bangladesh	1	81.8928	-6.93402
15019	Bangladesh	1	55.4364	12.4327
15019	Bangladesh	1	74.8437	-9.64669
15019	Bangladesh	1	90.7464	14.9312
15019	Bangladesh	1	82.5259	-9.95768
15019	Bangladesh	1	29.9318	36.1544
15019	Bangladesh	1	81.6351	1.39743
15019	Bangladesh	1	56.0424	-0.87728
15019	Bangladesh	1	28.3724	28.5501
15019	Bangladesh	1	56.9755	-5.08847
15019	Bangladesh	1	6.94129	27.2985
15019	Bangladesh	1	27.1087	15.7096
15019	Bangladesh	1	77.3354	-0.428212
15019	Bangladesh	1	40.5863	37.4727
15019	Bangladesh	1	52.5351	19.2915
15019	Bangladesh	1	48.0639	10.8413
15019	Bangladesh	1	51.1625	-6.09088
15019	Bangladesh	1	27.5297	14.8795
15019	Bangladesh	1	74.5164	4.56642
15019	Bangladesh	1	34.4325	4.02065
15019	Bangladesh	1	6.71801	28.0987
15019	Bangladesh	1	99.771	-16.8578
15019	Bangladesh	1	33.9696	16.3266
15019	Bangladesh	1	35.835	18.9271
15019	Bangladesh	1	83.8609	8.23875
15019	Bangladesh	1	25.226	25.7842
15019	Bangladesh	1	66.212	9.69194
15019	Bangladesh	1	60.7583	14.3212
15019	Bangladesh	1	59.7128	16.7589
15019	Bangladesh	1	12.3884	33.0099
15019	Bangladesh	1	96.3467	-3.13294
15019	Bangladesh	1	87.4845	-24.9844
15019	Bangladesh	1	96.045	-2.10806
15019	Bangladesh	1	2.41721	30.8213
15019	Bangladesh	1	53.9218	12.6531
15019	Bangladesh	1	33.1871	9.45273
15019	Bangladesh	1	62.501	15.7148
15019	Bangladesh	1	68.0692	-17.2358
15019	Bangladesh	1	5.79316	34.7037
15019	Bangladesh	1	72.2908	6.7987
15019	Bangladesh	1	36.1897	42.7663
15019	Bangladesh	1	44.5682	8.27987
15019	Bangladesh	1	49.1488	22.9043
15019	Bangladesh	1	46.1977	-4.65818
15019	Bangladesh	1	68.545	7.4064
15019	Bangladesh	1	65.8	3.2512
15019	Bangladesh	1	83.9412	8.08731
15019	Bangladesh	1	81.3376	0.191238
15019	Bangladesh	1	85.7375	-6.00842
15019	Bangladesh	1	22.2572	3.06409
15019	Bangladesh	1	35.4843	26.1252
15019	Bangladesh	1	65.307	9.69219
15019	Bangladesh	1	13.142	5.19784
15019	Bangladesh	1	21.6372	12.0338
15019	Bangladesh	1	55.804	2.68264
15019	Bangladesh	1	54.6922	-21.9919
15019	Bangladesh	1	99.666	-12.1007
15019	Bangladesh	1	22.3649	31.9939
15019	Bangladesh	1	68.2145	13.7495
15019	Bangladesh	1	61.2283	-9.67253
15019	Bangladesh	1	19.6812	8.44968
15019	Bangladesh	1	80.7717	21.23
15019	Bangladesh	1	86.505	11.1286
15019	Bangladesh	1	79.3903	19.5753
15019	Bangladesh	1	22.2095	15.274
15019	Bangladesh	1	26.4899	5.2674
15019	Bangladesh	1	20.4559	-0.569038
15019	Bangladesh	1	20.4559	7.26542
15019	Bangladesh	1	35.1528	28.0976
15019	Bangladesh	1	70.5207	11.9756
15019	Bangladesh	1	1.67447	16.9509
15019	Bangladesh	1	95.8248	1.62428
15019	Bangladesh	1	17.2798	11.1217
15019	Bangladesh	1	77.5106	5.01747
15019	Bangladesh	1	61.1402	43.6774
15019	Bangladesh	1	18.7309	-6.1871
15019	Bangladesh	1	31.9182	23.881
15019	Bangladesh	1	66.296	14.0172
15019	Bangladesh	1	43.4076	16.1508
15019	Bangladesh	1	40.4502	19.7513
15019	Bangladesh	1	8.66342	31.721
15019	Bangladesh	1	53.4848	28.1264
15019	Bangladesh	1	8.41379	13.5681
15019	Bangladesh	1	141.308	8.12635
15019	Bangladesh	1	45.3672	5.50533
15019	Bangladesh	1	70.6427	12.716
15019	Bangladesh	1	77.0544	-4.55182
15019	Bangladesh	1	56.0722	17.6953
15019	Bangladesh	1	50.7772	0.836154
15019	Bangladesh	1	77.6232	-5.79434
15019	Bangladesh	1	45.8436	19.769
15019	Bangladesh	1	76.7165	3.35605
15019	Bangladesh	1	11.0971	26.2284
15019	Bangladesh	1	18.1546	28.9873
15019	Bangladesh	1	56.3474	37.9483
15019	Bangladesh	1	102.063	-15.2435
15019	Bangladesh	1	89.1568	-3.51377
15019	Bangladesh	1	78.594	-5.24804
15019	Bangladesh	1	53.422	-2.83518
15019	Bangladesh	1	12.2729	23.6213
15019	Bangladesh	1	22.6802	24.1505
15019	Bangladesh	1	83.0561	19.6014
15019	Bangladesh	1	43.2386	5.21948
15019	Bangladesh	1	74.8184	-5.89551
15019	Bangladesh	1	43.7064	-18.3269
15019	Bangladesh	1	47.4841	-7.44897
15019	Bangladesh	1	58.2018	11.3321
15019	Bangladesh	1	80.6734	21.8257
15019	Bangladesh	1	8.42615	27.6325
15019	Bangladesh	1	50.7192	9.37353
15019	Bangladesh	1	75.3462	-11.7319
15019	Bangladesh	1	13.9836	10.9131
15019	Bangladesh	1	55.7469	15.816
15019	Bangladesh	1	64.9914	-2.60194
15019	Bangladesh	1	40.9605	4.34087
15019	Bangladesh	1	2.91899	8.30641
15019	Bangladesh	1	88.4651	3.09159
15019	Bangladesh	1	42.2169	-1.7984
15019	Bangladesh	1	25.7497	20.5682
15019	Bangladesh	1	71.7142	-13.1782
15019	Bangladesh	1	60.8181	15.6707
15019	Bangladesh	1	86.2455	-63.6675
15019	Bangladesh	1	72.7882	24.9636
15019	Bangladesh	1	83.0284	10.1222
15019	Bangladesh	1	21.4982	19.856
15019	Bangladesh	1	85.1853	15.4541
15019	Bangladesh	1	74.4749	14.6933
15019	Bangladesh	1	34.6958	21.1471
15019	Bangladesh	1	22.2095	8.72185
15019	Bangladesh	1	40.0611	8.82794
15019	Bangladesh	1	53.4691	21.6129
15019	Bangladesh	1	101.137	-10.3547
15019	Bangladesh	1	100.56	-11.2615
15019	Bangladesh	1	67.4957	19.7181
15019	Bangladesh	1	48.2023	-3.36809
15019	Bangladesh	1	22.6042	-4.12531
15019	Bangladesh	1	56.9744	33.2273
15019	Bangladesh	1	65.7206	-8.83596
15019	Bangladesh	1	62.4573	10.9192
15019	Bangladesh	1	51.9043	16.8688
15019	Bangladesh	1	103.183	20.6964
15019	Bangladesh	1	77.1761	1.80892
15019	Bangladesh	1	95.4906	-3.41454
15019	Bangladesh	1	73.0375	3.7207
15019	Bangladesh	1	76.087	27.372
15019	Bangladesh	1	76.2886	-35.8891
15019	Bangladesh	1	23.6764	-13.7654
15019	Bangladesh	1	80.1098	-5.17386
15019	Bangladesh	1	69.8274	2.78075
15019	Bangladesh	1	33.9094	27.6218
15019	Bangladesh	1	21.0761	7.46507
15019	Bangladesh	1	63.8747	2.97205
15019	Bangladesh	1	57.0115	3.75681
15019	Bangladesh	1	58.8575	8.31661
15019	Bangladesh	1	80.5344	11.6894
15019	Bangladesh	1	80.1979	13.2061
15019	Bangladesh	1	96.045	-1.30702
15019	Bangladesh	1	15.9502	-9.82372
15019	Bangladesh	1	70.4611	16.2408
15019	Bangladesh	1	16.9954	29.7184
15019	Bangladesh	1	23.2414	24.6292
15019	Bangladesh	1	40.0203	-9.1834
15019	Bangladesh	1	50.0005	-17.2752
15019	Bangladesh	1	21.8693	33.4575
15019	Bangladesh	1	13.115	38.7208
15019	Bangladesh	1	30.6993	9.27144
15019	Bangladesh	1	45.3672	-2.52259
15019	Bangladesh	1	73.1912	14.492
15019	Bangladesh	1	91.3298	10.0276
15019	Bangladesh	1	99.0921	-17.9899
15019	Bangladesh	1	66.2689	1.89902
15019	Bangladesh	1	69.242	8.51699
15019	Bangladesh	1	11.0971	4.57753
15019	Bangladesh	1	63.954	-1.98508
15019	Bangladesh	1	45.8613	-4.50078
15019	Bangladesh	1	102.565	10.9683
15019	Bangladesh	1	4.18615	45.805
15019	Bangladesh	1	51.1578	18.0923
15019	Bangladesh	1	76.7757	-18.6871
15019	Bangladesh	1	15.5685	31.5535
15019	Bangladesh	1	60.8654	7.38028
15019	Bangladesh	1	65.7704	15.8593
15019	Bangladesh	1	44.8677	21.435
15019	Bangladesh	1	53.8945	-6.314
15019	Bangladesh	1	78.594	12.5221
15019	Bangladesh	1	76.4209	-4.15814
15019	Bangladesh	1	70.5926	1.7043
15019	Bangladesh	1	34.6958	10.5848
15019	Bangladesh	1	55.4364	-3.65282
15019	Bangladesh	1	28.0322	32.8554
15019	Bangladesh	1	13.2425	16.033
15019	Bangladesh	1	91.2118	29.4997
15019	Bangladesh	1	53.422	-4.4034
15019	Bangladesh	1	42.3221	27.0453
15019	Bangladesh	1	10.5613	25.107
15019	Bangladesh	1	40.0203	3.17018
15019	Bangladesh	1	71.6826	25.2254
15019	Bangladesh	1	26.4899	19.8389
15019	Bangladesh	1	99.666	10.3856
15019	Bangladesh	1	3.69881	27.3732
15019	Bangladesh	1	98.964	4.91641
15019	Bangladesh	1	9.02025	37.9138
15019	Bangladesh	1	55.1834	-3.06155
15019	Bangladesh	1	69.8709	-4.82874
15019	Bangladesh	1	22.0272	39.9571
15019	Bangladesh	1	65.8	3.67489
15019	Bangladesh	1	89.6767	3.19027
15019	Bangladesh	1	27.6948	16.3545
15019	Bangladesh	1	45.4557	-25.0064
15019	Bangladesh	1	65.8	19.1782
15019	Bangladesh	1	90.5366	15.3372
15019	Bangladesh	1	11.0971	13.6494
15019	Bangladesh	1	73.4845	-37.092
15019	Bangladesh	1	1.62675	0.561272
15019	Bangladesh	1	28.4369	19.1447
15019	Bangladesh	1	45.7995	28.581
15019	Bangladesh	1	71.3383	-21.8943
15019	Bangladesh	1	7.33314	14.7511
15019	Bangladesh	1	75.9344	8.07268
15019	Bangladesh	1	97.4574	17.5713
15019	Bangladesh	1	32.4568	13.5556
15019	Bangladesh	1	145.985	4.01746
15019	Bangladesh	1	40.7632	24.5761
15019	Bangladesh	1	92.4212	3.96767
15019	Bangladesh	1	2.94786	-16.8276
15019	Bangladesh	1	22.4685	9.11414
15019	Bangladesh	1	51.0272	26.4026
15019	Bangladesh	1	85.3361	-7.62254
15019	Bangladesh	1	57.9684	19.7044
15019	Bangladesh	1	24.1373	6.79035
15019	Bangladesh	1	40.1683	-13.6742
15019	Bangladesh	1	40.6747	21.8702
15019	Bangladesh	1	74.5187	1.49608
15019	Bangladesh	1	71.9052	-11.3975
15019	Bangladesh	1	32.4568	14.7275
15019	Bangladesh	1	33.1871	16.279
15019	Bangladesh	1	18.1546	15.9182
15019	Bangladesh	1	25.6219	-5.52997
15019	Bangladesh	1	44.1034	20.4289
15019	Bangladesh	1	45.8192	29.5497
15019	Bangladesh	1	72.2908	13.9377
15019	Bangladesh	1	57.349	-5.56426
15019	Bangladesh	1	61.8558	15.7007
15019	Bangladesh	1	90.1729	16.174
15019	Bangladesh	1	48.9855	-1.74555
15019	Bangladesh	1	24.8636	8.60089
15019	Bangladesh	1	38.1194	9.87258
15019	Bangladesh	1	6.42452	6.28082
15019	Bangladesh	1	69.5838	-30.7026
15019	Bangladesh	1	84.6203	39.0782
15019	Bangladesh	1	44.9122	12.9472
15019	Bangladesh	1	79.4309	-4.94581
15019	Bangladesh	1	32.4159	4.00124
15019	Bangladesh	1	60.4694	19.6199
15019	Bangladesh	1	20.927	34.7148
15019	Bangladesh	1	49.5279	18.3279
15019	Bangladesh	1	49.3828	15.5401
15019	Bangladesh	1	42.5407	-9.77085
15019	Bangladesh	1	86.6774	9.12349
15019	Bangladesh	1	20.4986	13.4734
15019	Bangladesh	1	66.296	38.2108
15019	Bangladesh	1	69.4991	-0.206913
15019	Bangladesh	1	82.6975	4.10182
15019	Bangladesh	1	65.1064	21.5298
15019	Bangladesh	1	50.3092	5.98852
15019	Bangladesh	1	28.8462	-10.9745
15019	Bangladesh	1	19.3406	2.82531
15019	Bangladesh	1	34.3229	6.07315
15019	Bangladesh	1	48.2468	2.8443
15019	Bangladesh	1	68.2617	-9.77073
15019	Bangladesh	1	99.8972	6.76812
15019	Bangladesh	1	76.7524	17.8656
15019	Bangladesh	1	56.0962	14.1101
15019	Bangladesh	1	64.184	15.5039
15019	Bangladesh	1	80.1361	-8.82013
15019	Bangladesh	1	53.2385	-22.594
15019	Bangladesh	1	70.6395	20.4458
15019	Bangladesh	1	39.0108	20.5948
15019	Bangladesh	1	59.216	7.85682
15019	Bangladesh	1	12.8019	17.7567
15019	Bangladesh	1	88.7595	0.190524
15019	Bangladesh	1	59.744	-8.24043
15019	Bangladesh	1	71.9449	23.5006
15019	Bangladesh	1	67.5496	7.06345
15019	Bangladesh	1	37.1671	21.9501
15019	Bangladesh	1	19.193	-6.53729
15019	Bangladesh	1	55.3616	11.0822
15019	Bangladesh	1	97.4574	0.309949
15019	Bangladesh	1	39.8528	19.4287
15019	Bangladesh	1	86.1563	-1.55243
15019	Bangladesh	1	91.9194	6.36795
15019	Bangladesh	1	42.5407	-4.46834
15019	Bangladesh	1	70.0623	-11.675
15019	Bangladesh	1	61.9523	11.3942
15019	Bangladesh	1	8.40969	9.79739
15019	Bangladesh	1	36.1618	-16.5008
15019	Bangladesh	1	78.7398	-10.4034
15019	Bangladesh	1	49.2332	1.50832
15019	Bangladesh	1	74.5842	18.589
15019	Bangladesh	1	38.799	18.273
15019	Bangladesh	1	77.1064	38.5307
15019	Bangladesh	1	45.4559	-13.5513
15019	Bangladesh	1	80.3362	11.0006
15019	Bangladesh	1	71.5338	27.7368
15019	Bangladesh	1	73.3762	6.80142
15019	Bangladesh	1	96.2692	-6.66734
15019	Bangladesh	1	18.297	40.5878
15019	Bangladesh	1	92.4675	-11.5891
15019	Bangladesh	1	104.994	19.503
15019	Bangladesh	1	77.1761	4.6845
15019	Bangladesh	1	40.8591	-8.45214
15019	Bangladesh	1	47.6932	31.3402
15019	Bangladesh	1	62.2888	-16.1665
15019	Bangladesh	1	6.72153	18.2629
15019	Bangladesh	1	56.6282	22.6719
15019	Bangladesh	1	76.1482	14.0826
15019	Bangladesh	1	20.5949	23.1825
15019	Bangladesh	1	80.8508	4.14841
15019	Bangladesh	1	50.1652	16.8935
15019	Bangladesh	1	3.5803	22.1883
15019	Bangladesh	1	92.5795	9.84954
15019	Bangladesh	1	1.23235	7.55066
15019	Bangladesh	1	96.4039	1.58435
15019	Bangladesh	1	18.4654	21.2429
15019	Bangladesh	1	0.226606	26.6332
15019	Bangladesh	1	41.3451	25.1116
15019	Bangladesh	1	23.5052	13.4629
15019	Bangladesh	1	89.2999	1.44745
15019	Bangladesh	1	18.9679	25.2969
15019	Bangladesh	1	68.087	16.1823
15019	Bangladesh	1	101.855	14.0269
15019	Bangladesh	1	60.634	-2.45312
15019	Bangladesh	1	60.7583	25.5222
15019	Bangladesh	1	66.6407	23.4544
15019	Bangladesh	1	72.3617	14.508
15019	Bangladesh	1	14.1701	-6.42027
15019	Bangladesh	1	13.8603	39.1914
15019	Bangladesh	1	79.9576	-0.426365
15019	Bangladesh	1	77.362	9.90005
15019	Bangladesh	1	73.2955	0.143012
15019	Bangladesh	1	96.8722	24.3924
15019	Bangladesh	1	21.8693	19.7741
15019	Bangladesh	1	62.4785	-9.2142
15019	Bangladesh	1	49.9905	14.2349
15019	Bangladesh	1	53.183	11.8443
15019	Bangladesh	1	53.4993	27.8188
15019	Bangladesh	1	55.7469	32.5169
15019	Bangladesh	1	43.4646	9.50856
15019	Bangladesh	1	75.6296	-3.69585
15019	Bangladesh	1	71.9449	0.305737
15019	Bangladesh	1	17.0311	15.6724
15019	Bangladesh	1	62.7656	5.45852
15019	Bangladesh	1	89.4985	-12.8593
15019	Bangladesh	1	24.617	-26.217
15019	Bangladesh	1	55.4818	-6.11208
15019	Bangladesh	1	23.0057	-8.51745
15019	Bangladesh	1	60.0352	10.7946
15019	Bangladesh	1	26.4803	16.6433
15019	Bangladesh	1	78.1498	3.65753
15019	Bangladesh	1	21.8693	0.198099
15019	Bangladesh	1	94.1322	30.3887
15019	Bangladesh	1	56.0088	14.2625
15019	Bangladesh	1	14.5244	43.0686
15019	Bangladesh	1	58.6166	20.5894
15019	Bangladesh	1	74.5187	-2.10854
15019	Bangladesh	1	98.2638	21.9294
15019	Bangladesh	1	79.2442	4.6694
15019	Bangladesh	1	61.4757	7.92117
15019	Bangladesh	1	70.1791	7.41518
15019	Bangladesh	1	35.9085	28.3572
15019	Bangladesh	1	86.9384	15.4137
15019	Bangladesh	1	42.5383	3.42175
15019	Bangladesh	1	64.5358	3.90954
15019	Bangladesh	1	51.6263	9.57485
15019	Bangladesh	1	51.0087	6.82402
15019	Bangladesh	1	56.0424	-0.685661
15019	Bangladesh	1	17.9671	7.75779
15019	Bangladesh	1	33.7856	33.7592
15019	Bangladesh	1	38.1194	19.6156
15019	Bangladesh	1	10.5862	27.6442
15019	Bangladesh	1	39.5129	10.904
15019	Bangladesh	1	48.1374	17.1475
15019	Bangladesh	1	71.3539	4.70455
15019	Bangladesh	1	7.33314	13.4226
15019	Bangladesh	1	100.37	-15.9115
15019	Bangladesh	1	78.984	4.43587
15019	Bangladesh	1	2.52402	19.9855
15019	Bangladesh	1	52.0227	-0.33036
15019	Bangladesh	1	60.5635	-14.2952
15019	Bangladesh	1	54.9941	7.78812
15019	Bangladesh	1	59.3636	-1.61782
15019	Bangladesh	1	71.3383	-23.2406
15019	Bangladesh	1	46.9649	-11.1386
15019	Bangladesh	1	3.64884	23.3416
15019	Bangladesh	1	51.5589	-1.23697
15019	Bangladesh	1	18.812	6.62403
15019	Bangladesh	1	28.1949	34.585
15019	Bangladesh	1	21.8693	10.7656
15019	Bangladesh	1	54.3619	1.81156
15019	Bangladesh	1	82.5229	26.3124
15019	Bangladesh	1	44.7976	-13.5446
15019	Bangladesh	1	5.59579	9.26896
15019	Bangladesh	1	2.6704	40.4772
15019	Bangladesh	1	46.9459	-7.28482
15019	Bangladesh	1	11.52	0.555139
15019	Bangladesh	1	83.2523	-7.6045
15019	Bangladesh	1	35.3738	-3.49829
15019	Bangladesh	1	17.0293	21.6794
15019	Bangladesh	1	55.6455	-10.5024
15019	Bangladesh	1	72.6217	13.9197
15019	Bangladesh	1	34.3025	22.5945
15019	Bangladesh	1	44.6639	17.4889
15019	Bangladesh	1	47.8858	2.96716
15019	Bangladesh	1	52.742	25.9535
15019	Bangladesh	1	35.3997	39.3905
15019	Bangladesh	1	23.355	29.971
15019	Bangladesh	1	88.832	-10.6074
15019	Bangladesh	1	50.0897	24.2309
15019	Bangladesh	1	76.4419	4.01003
15019	Bangladesh	1	77.8647	25.2793
15019	Bangladesh	1	53.183	3.59051
15019	Bangladesh	1	46.1576	23.1814
15019	Bangladesh	1	3.6445	17.751
15019	Bangladesh	1	94.9426	-17.8301
15019	Bangladesh	1	74.8437	-9.138
15019	Bangladesh	1	11.9177	29.1498
15019	Bangladesh	1	7.59337	29.0404
15019	Bangladesh	1	2.85329	21.0053
15019	Bangladesh	1	37.8652	24.3412
15019	Bangladesh	1	55.7469	19.811
15019	Bangladesh	1	72.2908	20.05
15019	Bangladesh	1	55.96	34.0769
15019	Bangladesh	1	53.011	-25.8653
15019	Bangladesh	1	84.6541	15.9733
15019	Bangladesh	1	24.7662	-1.35461
15019	Bangladesh	1	81.2619	9.06316
15019	Bangladesh	1	46.1977	-11.637
15019	Bangladesh	1	87.68	-1.24798
15019	Bangladesh	1	82.9749	-9.85581
15019	Bangladesh	1	40.0586	18.6599
15019	Bangladesh	1	20.5949	21.4647
15019	Bangladesh	1	78.3759	1.35472
15019	Bangladesh	1	62.4785	20.6871
15019	Bangladesh	1	22.9833	2.35301
15019	Bangladesh	1	118.048	-3.27932
15019	Bangladesh	1	78.984	-8.40465
15019	Bangladesh	1	78.726	-5.6041
15019	Bangladesh	1	61.7273	34.8084
15019	Bangladesh	1	34.6958	5.32107
15019	Bangladesh	1	68.3517	-4.22272
15019	Bangladesh	1	1.75878	29.7658
15019	Bangladesh	1	61.9523	8.41569
15019	Bangladesh	1	103.134	8.24207
15019	Bangladesh	1	22.2069	-2.8542
15019	Bangladesh	1	55.1709	20.2628
15019	Bangladesh	1	55.1834	1.28422
15019	Bangladesh	1	83.0143	19.258
15019	Bangladesh	1	82.425	-3.15021
15019	Bangladesh	1	53.4848	28.7777
15019	Bangladesh	1	42.9573	13.0621
15019	Bangladesh	1	7.74865	6.33744
15019	Bangladesh	1	55.9667	7.98613
15019	Bangladesh	1	79.2141	37.6044
15019	Bangladesh	1	53.5873	16.9792
15019	Bangladesh	1	43.1805	7.20305
15019	Bangladesh	1	44.424	19.9299
15019	Bangladesh	1	79.1766	13.0099
15019	Bangladesh	1	77.9551	24.0796
15019	Bangladesh	1	51.4008	-8.84359
15019	Bangladesh	1	54.3444	4.83195
15019	Bangladesh	1	7.33314	12.396
15019	Bangladesh	1	88.9138	10.4777
15019	Bangladesh	1	27.1087	3.90707
15019	Bangladesh	1	11.9177	16.3037
15019	Bangladesh	1	88.7045	-3.28931
15019	Bangladesh	1	76.8887	25.802
15019	Bangladesh	1	37.8852	-11.5322
15019	Bangladesh	1	73.0226	27.0661
15019	Bangladesh	1	46.6572	-4.75838
15019	Bangladesh	1	8.50859	22.6773
15019	Bangladesh	1	12.2808	5.81867
15019	Bangladesh	1	19.7402	36.6519
15019	Bangladesh	1	48.1829	8.83201
15019	Bangladesh	1	67.5539	36.9907
15019	Bangladesh	1	40.2635	0.227915
15019	Bangladesh	1	18.9447	38.9732
15019	Bangladesh	1	71.5875	-70.972
15019	Bangladesh	1	1.50391	20.3336
15019	Bangladesh	1	73.8043	26.5048
15019	Bangladesh	1	48.754	-7.74935
15019	Bangladesh	1	92.5795	2.52939
15019	Bangladesh	1	1.91258	7.96939
15019	Bangladesh	1	11.912	15.4769
15019	Bangladesh	1	81.2619	20.0633
15019	Bangladesh	1	73.198	-9.34146
15019	Bangladesh	1	22.9238	-5.50352
15019	Bangladesh	1	71.6999	-4.05764
15019	Bangladesh	1	27.7782	-12.049
15019	Bangladesh	1	9.72276	8.81844
15019	Bangladesh	1	64.747	8.72268
15019	Bangladesh	1	33.1871	11.6489
15019	Bangladesh	1	71.5831	14.2953
15019	Bangladesh	1	43.6446	6.47102
15019	Bangladesh	1	38.1194	19.6568
15019	Bangladesh	1	40.9706	-9.28276
15019	Bangladesh	1	12.7962	10.4801
15019	Bangladesh	1	75.7447	1.6328
15019	Bangladesh	1	77.7375	14.5311
15019	Bangladesh	1	1.00589	-0.622946
15019	Bangladesh	1	104.374	5.38386
15019	Bangladesh	1	27.3724	20.5249
15019	Bangladesh	1	61.6471	8.62386
15019	Bangladesh	1	38.3566	7.3233
15019	Bangladesh	1	17.5048	28.3238
15019	Bangladesh	1	50.8822	21.5048
15019	Bangladesh	1	92.6616	19.2631
15019	Bangladesh	1	67.6916	13.8169
15019	Bangladesh	1	39.1307	25.5266
15019	Bangladesh	1	67.4054	-4.88811
15019	Bangladesh	1	72.5799	-4.50743
15019	Bangladesh	1	48.632	16.1892
15019	Bangladesh	1	57.189	32.1548
15019	Bangladesh	1	60.4694	12.7586
15019	Bangladesh	1	86.7749	6.72592
15019	Bangladesh	1	61.6127	28.4329
15019	Bangladesh	1	63.5794	-20.8789
15019	Bangladesh	1	83.9819	2.82971
15019	Bangladesh	1	63.0648	12.4627
15019	Bangladesh	1	85.3033	13.9513
15019	Bangladesh	1	78.3652	-9.02661
15019	Bangladesh	1	37.1671	41.679
15019	Bangladesh	1	3.7826	22.5975
15019	Bangladesh	1	64.7957	17.4631
15019	Bangladesh	1	17.3885	32.9656
15019	Bangladesh	1	79.7195	8.66635
15019	Bangladesh	1	22.7757	28.7105
15019	Bangladesh	1	54.5809	14.4143
15019	Bangladesh	1	99.666	0.602729
15019	Bangladesh	1	104.374	-8.28288
15019	Bangladesh	1	5.57775	27.859
15019	Bangladesh	1	56.4282	20.9381
15019	Bangladesh	1	46.2831	36.9718
15019	Bangladesh	1	52.8718	0.217344
15019	Bangladesh	1	84.8104	9.85423
15019	Bangladesh	1	8.68132	14.1929
15019	Bangladesh	1	83.0143	32.7558
15019	Bangladesh	1	61.1402	23.725
15019	Bangladesh	1	41.735	7.92578
15019	Bangladesh	1	49.2279	3.08823
15019	Bangladesh	1	10.3762	51.2954
15019	Bangladesh	1	67.2093	0.470457
15019	Bangladesh	1	46.1576	14.5099
15019	Bangladesh	1	50.2901	10.7226
15019	Bangladesh	1	84.9485	-38.19
15019	Bangladesh	1	58.0022	-4.01897
15019	Bangladesh	1	67.2093	-0.0190775
15019	Bangladesh	1	86.505	5.55339
15019	Bangladesh	1	90.0036	-1.78634
15019	Bangladesh	1	17.8219	3.79693
15019	Bangladesh	1	66.7951	17.9411
15019	Bangladesh	1	34.4325	17.9636
15019	Bangladesh	1	4.02292	32.1387
15019	Bangladesh	1	21.4502	17.9416
15019	Bangladesh	1	80.0002	26.6802
15019	Bangladesh	1	21.7046	5.60375
15019	Bangladesh	1	86.897	15.7658
15019	Bangladesh	1	103.223	5.77598
15019	Bangladesh	1	81.7513	-0.644325
15019	Bangladesh	1	42.7565	19.654
15019	Bangladesh	1	55.804	-7.91774
15019	Bangladesh	1	76.087	18.5365
15019	Bangladesh	1	21.4982	30.3059
15019	Bangladesh	1	11.0592	14.4488
15019	Bangladesh	1	102.479	1.68783
15019	Bangladesh	1	88.1035	2.68169
15019	Bangladesh	1	45.7268	14.9553
15019	Bangladesh	1	38.0819	22.5612
15019	Bangladesh	1	71.3383	3.03475
15019	Bangladesh	1	89.356	7.34117
15019	Bangladesh	1	84.5107	9.74891
15019	Bangladesh	1	17.9313	3.20836
15019	Bangladesh	1	55.5334	-1.36668
15019	Bangladesh	1	25.9888	23.4486
15019	Bangladesh	1	3.90734	24.5553
15019	Bangladesh	1	64.9914	-9.74542
15019	Bangladesh	1	20.2339	20.3923
15019	Bangladesh	1	1.21899	-5.23036
15019	Bangladesh	1	54.307	9.09395
15019	Bangladesh	1	72.3665	18.814
15019	Bangladesh	1	91.9194	6.56713
15019	Bangladesh	1	54.4309	7.95148
15019	Bangladesh	1	53.7263	-4.37975
15019	Bangladesh	1	14.4992	-4.00532
15019	Bangladesh	1	20.5433	29.1342
15019	Bangladesh	1	78.7385	9.24049
15019	Bangladesh	1	71.6309	-16.1432
15019	Bangladesh	1	53.8902	21.6424
15019	Bangladesh	1	80.4757	23.6637
15019	Bangladesh	1	77.0544	-19.8287
15019	Bangladesh	1	22.6957	16.8181
15019	Bangladesh	1	71.7718	38.6113
15019	Bangladesh	1	12.2598	19.2963
15019	Bangladesh	1	29.0901	11.7844
15019	Bangladesh	1	53.818	20.4798
15019	Bangladesh	1	1.61481	-3.44881
15019	Bangladesh	1	24.7763	30.8778
15019	Bangladesh	1	95.2511	1.70146
15019	Bangladesh	1	0.989461	-14.0318
15019	Bangladesh	1	73.1912	12.2582
15019	Bangladesh	1	1.8358	16.7635
15019	Bangladesh	1	1.62675	-11.5904
15019	Bangladesh	1	19.6087	22.5268
15019	Bangladesh	1	4.57836	26.2966
15019	Bangladesh	1	65.8736	-10.9192
15019	Bangladesh	1	18.9447	14.1521
15019	Bangladesh	1	92.0867	8.46187
15019	Bangladesh	1	33.1791	17.2746
15019	Bangladesh	1	22.6553	15.6081
15019	Bangladesh	1	88.6069	-9.87104
15019	Bangladesh	1	47.4108	-8.03428
15019	Bangladesh	1	55.804	12.6798
15019	Bangladesh	1	6.20143	31.9952
15019	Bangladesh	1	22.7757	21.8555
15019	Bangladesh	1	15.8706	18.0652
15019	Bangladesh	1	44.8981	6.62857
15019	Bangladesh	1	40.0203	18.0031
15019	Bangladesh	1	45.7268	2.63138
15019	Bangladesh	1	66.3162	-0.760108
15019	Bangladesh	1	2.6704	-0.514059
15019	Bangladesh	1	63.5325	16.67
15019	Bangladesh	1	101.989	3.41639
15019	Bangladesh	1	13.0905	34.6866
15019	Bangladesh	1	63.0945	4.59161
15019	Bangladesh	1	72.7874	13.2669
15019	Bangladesh	1	14.6678	24.4757
15019	Bangladesh	1	62.3573	19.3801
15019	Bangladesh	1	2.07291	40.6048
15019	Bangladesh	1	79.1766	-4.56351
15019	Bangladesh	1	97.579	19.4327
15019	Bangladesh	1	76.9868	-13.9683
15019	Bangladesh	1	68.8059	28.2669
15019	Bangladesh	1	74.2743	32.7609
15019	Bangladesh	1	35.8615	11.2296
15019	Bangladesh	1	4.53136	34.5692
15019	Bangladesh	1	45.1962	-18.0399
15019	Bangladesh	1	10.9548	24.2289
15019	Bangladesh	1	45.9972	27.5469
15019	Bangladesh	1	50.1459	20.6202
15019	Bangladesh	1	52.6406	22.4701
15019	Bangladesh	1	12.2197	22.6145
15019	Bangladesh	1	3.6445	13.2252
15019	Bangladesh	1	11.9177	8.09278
15019	Bangladesh	1	29.278	-1.20656
15019	Bangladesh	1	88.1035	-3.12895
15019	Bangladesh	1	147.755	2.72913
15019	Bangladesh	1	82.9636	3.2176
15019	Bangladesh	1	51.822	3.11091
15019	Bangladesh	1	59.784	20.544
15019	Bangladesh	1	62.0989	44.5453
15019	Bangladesh	1	90.3966	-13.7725
15019	Bangladesh	1	69.3131	-3.39196
15019	Bangladesh	1	68.7654	-13.0793
15019	Bangladesh	1	78.2015	13.4085
15019	Bangladesh	1	10.6472	20.3973
15019	Bangladesh	1	23.9608	12.9992
15019	Bangladesh	1	72.3165	14.2624
15019	Bangladesh	1	87.671	-18.3787
15019	Bangladesh	1	42.7153	27.1859
15019	Bangladesh	1	10.8879	9.64599
15019	Bangladesh	1	68.087	17.1011
15019	Bangladesh	1	84.2307	0.688255
15019	Bangladesh	1	5.00815	20.8767
15019	Bangladesh	1	68.9978	4.45964
15019	Bangladesh	1	37.7871	24.6758
15019	Bangladesh	1	82.3942	9.92243
15019	Bangladesh	1	4.71988	13.0323
15019	Bangladesh	1	20.1079	25.6516
15019	Bangladesh	1	18.1546	32.8322
15019	Bangladesh	1	21.4502	25.4459
15019	Bangladesh	1	2.80465	45.6716
15019	Bangladesh	1	87.5083	19.8067
15019	Bangladesh	1	8.34721	26.7152
15019	Bangladesh	1	44.8981	12.025
15019	Bangladesh	1	22.3661	15.4211
15019	Bangladesh	1	46.4461	0.356795
15019	Bangladesh	1	29.278	-1.9134
15019	Bangladesh	1	81.8513	-29.7176
15019	Bangladesh	1	91.7434	12.9683
15019	Bangladesh	1	19.1262	14.5381
15019	Bangladesh	1	78.4898	-6.01036
15019	Bangladesh	1	70.4874	-8.86475
15019	Bangladesh	1	71.7142	17.6032
15019	Bangladesh	1	69.171	2.1994
15019	Bangladesh	1	1.61166	11.6877
15019	Bangladesh	1	86.3962	15.0248
15019	Bangladesh	1	47.0612	-41.3503
15019	Bangladesh	1	57.349	20.7287
15019	Bangladesh	1	54.8001	20.5677
15019	Bangladesh	1	74.5148	-20.8898
15019	Bangladesh	1	76.4419	-4.35107
15019	Bangladesh	1	49.3246	16.1452
15019	Bangladesh	1	92.2271	1.74339
15019	Bangladesh	1	65.3096	4.03451
15019	Bangladesh	1	115.399	18.3453
15019	Bangladesh	1	100.906	-18.483
15019	Bangladesh	1	66.2821	-8.08543
15019	Bangladesh	1	53.8902	28.2309
15019	Bangladesh	1	81.4463	-16.8269
15019	Bangladesh	1	25.8744	16.6728
15019	Bangladesh	1	57.8615	15.1374
15019	Bangladesh	1	72.3818	-38.6281
15019	Bangladesh	1	66.6619	-24.904
15019	Bangladesh	1	4.18707	40.836
15019	Bangladesh	1	10.0774	27.2617
15019	Bangladesh	1	27.7544	16.2993
15019	Bangladesh	1	25.3977	11.0804
15019	Bangladesh	1	86.9461	-6.24396
15019	Bangladesh	1	48.7119	3.27704
15019	Bangladesh	1	77.5106	3.28035
15019	Bangladesh	1	86.9384	17.3416
15019	Bangladesh	1	74.1839	19.5663
15019	Bangladesh	1	73.6687	-8.91543
15019	Bangladesh	1	39.3609	8.86925
15019	Bangladesh	1	31.7445	3.59934
15019	Bangladesh	1	48.9855	-2.57653
15019	Bangladesh	1	62.7637	13.2222
15019	Bangladesh	1	53.8264	1.73822
15019	Bangladesh	1	7.84498	-12.7885
15019	Bangladesh	1	22.576	29.7785
15019	Bangladesh	1	60.9132	-0.704087
15019	Bangladesh	1	35.4717	-3.13739
15019	Bangladesh	1	87.7657	-3.35051
15019	Bangladesh	1	53.4848	29.1386
15019	Bangladesh	1	84.5561	-2.61875
15019	Bangladesh	1	66.3529	-3.87572
15019	Bangladesh	1	8.68989	21.6509
15019	Bangladesh	1	60.8759	43.2333
15019	Bangladesh	1	33.9094	5.40447
15019	Bangladesh	1	81.0329	-31.8398
15019	Bangladesh	1	57.7695	23.5022
15019	Bangladesh	1	83.0669	-13.817
15019	Bangladesh	1	53.4561	-5.99039
15019	Bangladesh	1	37.8147	9.44929
15019	Bangladesh	1	12.3541	-6.68943
15019	Bangladesh	1	53.3742	10.7795
15019	Bangladesh	1	38.6699	-3.09979
15019	Bangladesh	1	72.6217	7.0029
15019	Bangladesh	1	69.4991	18.5495
15019	Bangladesh	1	65.7376	19.7636
15019	Bangladesh	1	68.4914	9.33473
15019	Bangladesh	1	23.6243	9.20546
15019	Bangladesh	1	67.2966	7.84393
15019	Bangladesh	1	62.2888	-10.6549
15019	Bangladesh	1	98.1273	19.9028
15019	Bangladesh	1	67.4698	-1.87267
15019	Bangladesh	1	18.1546	17.8658
15019	Bangladesh	1	33.4288	28.3281
15019	Bangladesh	1	40.0203	9.6615
15019	Bangladesh	1	2.83801	16.7877
15019	Bangladesh	1	82.3714	32.1423
15019	Bangladesh	1	87.3089	7.25283
15019	Bangladesh	1	79.2442	-9.66471
15019	Bangladesh	1	13.4426	33.9957
15019	Bangladesh	1	28.4977	-6.90174
15019	Bangladesh	1	63.5325	-5.41535
15019	Bangladesh	1	69.0665	-5.67499
15019	Bangladesh	1	4.02292	28.6615
15019	Bangladesh	1	2.46641	18.6802
15019	Bangladesh	1	45.6007	26.6466
15019	Bangladesh	1	12.744	8.56892
15019	Bangladesh	1	39.4584	40.8657
15019	Bangladesh	1	77.362	17.5905
15019	Bangladesh	1	48.1829	-3.41096
15019	Bangladesh	1	71.7227	-1.88363
15019	Bangladesh	1	21.7371	4.99462
15019	Bangladesh	1	46.1977	-24.4411
15019	Bangladesh	1	49.5628	1.99883
15019	Bangladesh	1	12.3541	3.05581
15019	Bangladesh	1	27.3371	15.6339
15019	Bangladesh	1	36.3507	31.7393
15019	Bangladesh	1	6.9677	18.3355
15019	Bangladesh	1	84.3593	4.76849
15019	Bangladesh	1	42.4117	9.89327
15019	Bangladesh	1	21.8693	-7.02025
15019	Bangladesh	1	54.516	5.52
15019	Bangladesh	1	69.5838	-8.8642
15019	Bangladesh	1	77.8047	24.2311
15019	Bangladesh	1	75.7447	-25.5275
15019	Bangladesh	1	22.3661	15.7486
15019	Bangladesh	1	77.1761	8.07841
15019	Bangladesh	1	77.3439	14.2128
15019	Bangladesh	1	73.1365	-21.7014
15019	Bangladesh	1	71.6999	15.3255
15019	Bangladesh	1	7.33314	8.11114
15019	Bangladesh	1	6.20143	19.3413
15019	Bangladesh	1	77.3439	29.178
15019	Bangladesh	1	22.4685	0.202012
15019	Bangladesh	1	86.5448	-3.63716
15019	Bangladesh	1	142.448	-7.70001
15019	Bangladesh	1	72.9577	27.2376
15019	Bangladesh	1	44.3341	33.9949
15019	Bangladesh	1	73.7708	-2.08174
15019	Bangladesh	1	52.8521	17.7865
15019	Bangladesh	1	18.2422	-6.12864
15019	Bangladesh	1	51.746	23.3439
15019	Bangladesh	1	19.7402	22.8994
15019	Bangladesh	1	3.96736	30.9282
15019	Bangladesh	1	23.5052	18.0621
15019	Bangladesh	1	38.6287	16.1791
15019	Bangladesh	1	89.7121	16.592
15019	Bangladesh	1	45.7482	-16.5971
15019	Bangladesh	1	78.7385	14.273
15019	Bangladesh	1	78.594	0.683801
15019	Bangladesh	1	78.0701	1.98232
15019	Bangladesh	1	54.3579	10.1759
15019	Bangladesh	1	64.3811	3.31369
15019	Bangladesh	1	23.0057	23.2207
15019	Bangladesh	1	88.2409	11.5659
15019	Bangladesh	1	27.7782	18.624
15019	Bangladesh	1	58.9486	9.43428
15019	Bangladesh	1	85.1853	3.06203
15019	Bangladesh	1	62.0083	-6.49321
15019	Bangladesh	1	4.31433	23.346
15019	Bangladesh	1	94.5792	1.35027
15019	Bangladesh	1	55.7469	15.2104
15019	Bangladesh	1	44.424	31.7122
15019	Bangladesh	1	62.7656	8.55229
15019	Bangladesh	1	79.2173	19.7962
15019	Bangladesh	1	66.4388	11.6912
15019	Bangladesh	1	48.1374	-8.25415
15019	Bangladesh	1	46.5912	24.3983
15019	Bangladesh	1	18.9894	22.2928
15019	Bangladesh	1	45.0208	7.7305
15019	Bangladesh	1	65.1745	4.85678
15019	Bangladesh	1	96.0262	6.56732
15019	Bangladesh	1	20.9919	9.08829
15019	Bangladesh	1	9.72276	37.0966
15019	Bangladesh	1	65.9717	-11.9185
15019	Bangladesh	1	51.0087	14.9893
15019	Bangladesh	1	39.4584	-1.59251
15019	Bangladesh	1	44.6639	19.3596
15019	Bangladesh	1	4.53366	30.1915
15019	Bangladesh	1	58.3817	15.7954
15019	Bangladesh	1	13.4426	21.8554
15019	Bangladesh	1	74.3649	-0.518572
15019	Bangladesh	1	48.2023	6.07164
15019	Bangladesh	1	23.75	11.557
15019	Bangladesh	1	26.3679	40.4348
15019	Bangladesh	1	70.4032	-12.7998
15019	Bangladesh	1	65.8	-5.50967
15019	Bangladesh	1	9.10616	46.2684
15019	Bangladesh	1	49.454	-0.320702
15019	Bangladesh	1	7.27133	22.8208
15019	Bangladesh	1	87.3089	9.69631
15019	Bangladesh	1	47.9894	13.9329
15019	Bangladesh	1	67.8782	-10.2361
15019	Bangladesh	1	69.9733	0.0739975
15019	Bangladesh	1	50.9617	21.8719
15019	Bangladesh	1	69.171	6.359
15019	Bangladesh	1	25.7061	9.91505
15019	Bangladesh	1	9.10616	39.7492
15019	Bangladesh	1	22.4685	-8.98913
15019	Bangladesh	1	40.6987	35.9236
15019	Bangladesh	1	55.2381	14.981
15019	Bangladesh	1	33.6608	14.0578
15019	Bangladesh	1	22.9181	27.1701
15019	Bangladesh	1	83.0428	26.2161
15019	Bangladesh	1	43.5492	30.1812
15019	Bangladesh	1	18.5884	40.6102
15019	Bangladesh	1	23.3774	28.4029
15019	Bangladesh	1	56.7824	2.57684
15019	Bangladesh	1	30.6993	23.4548
15019	Bangladesh	1	0.416085	-19.1655
15019	Bangladesh	1	99.0921	-5.93761
15019	Bangladesh	1	73.0178	10.3213
15019	Bangladesh	1	55.1834	9.25968
15019	Bangladesh	1	67.0864	14.6361
15019	Bangladesh	1	22.8937	11.6699
15019	Bangladesh	1	57.4276	-0.939102
15019	Bangladesh	1	7.06354	7.89056
15019	Bangladesh	1	25.9538	8.16113
15019	Bangladesh	1	37.429	12.5392
15019	Bangladesh	1	76.8457	35.2604
15019	Bangladesh	1	65.7857	30.6295
15019	Bangladesh	1	45.7739	23.2915
15019	Bangladesh	1	38.0819	2.3196
15019	Bangladesh	1	60.0445	20.9279
15019	Bangladesh	1	45.8192	20.9312
15019	Bangladesh	1	70.9716	-29.6051
15019	Bangladesh	1	3.62624	42.9819
15019	Bangladesh	1	2.9135	44.5824
15019	Bangladesh	1	67.6916	23.9468
15019	Bangladesh	1	35.3371	17.3057
15019	Bangladesh	1	103.961	-13.5647
15019	Bangladesh	1	3.90734	27.8054
15019	Bangladesh	1	17.0293	6.71161
15019	Bangladesh	1	65.5004	-4.55902
15019	Bangladesh	1	21.7945	21.4271
15019	Bangladesh	1	21.0523	4.54914
15019	Bangladesh	1	66.7682	1.35183
15019	Bangladesh	1	26.9837	26.4999
15019	Bangladesh	1	83.6179	7.95219
15019	Bangladesh	1	93.8625	-13.6996
15019	Bangladesh	1	57.4276	8.56965
15019	Bangladesh	1	66.3686	16.2124
15019	Bangladesh	1	71.2242	-11.3152
15019	Bangladesh	1	53.4691	9.13791
15019	Bangladesh	1	46.6883	-3.01408
15019	Bangladesh	1	68.6906	16.0811
15019	Bangladesh	1	46.732	8.36498
15019	Bangladesh	1	70.346	26.1566
15019	Bangladesh	1	51.8543	20.495
15019	Bangladesh	1	92.4963	1.75601
15019	Bangladesh	1	22.4685	18.1099
15019	Bangladesh	1	22.8496	32.4636
15019	Bangladesh	1	52.8718	-5.51936
15019	Bangladesh	1	63.7373	-21.3882
15019	Bangladesh	1	15.9502	-26.8332
15019	Bangladesh	1	46.8934	-10.3293
15019	Bangladesh	1	96.045	13.521
15019	Bangladesh	1	102.258	5.3555
15019	Bangladesh	1	58.4595	16.196
15019	Bangladesh	1	2.91899	23.504
15019	Bangladesh	1	78.6467	-13.1939
15019	Bangladesh	1	42.1887	9.48162
15019	Bangladesh	1	36.1317	26.0539
15019	Bangladesh	1	59.456	12.169
15019	Bangladesh	1	56.4971	9.20207
15019	Bangladesh	1	57.4968	27.5501
15019	Bangladesh	1	73.198	-9.69376
15019	Bangladesh	1	63.0648	19.7856
15019	Bangladesh	1	67.5397	14.9061
15019	Bangladesh	1	35.1528	26.1244
15019	Bangladesh	1	43.1486	22.2004
15019	Bangladesh	1	63.9516	-7.82449
15019	Bangladesh	1	93.6778	-0.386058
15019	Bangladesh	1	99.4882	0.932084
15019	Bangladesh	1	26.1246	-8.73163
15019	Bangladesh	1	25.7497	15.284
15019	Bangladesh	1	90.165	-5.25612
15019	Bangladesh	1	72.811	-15.8483
15019	Bangladesh	1	10.9195	20.7003
15019	Bangladesh	1	102.514	-25.0038
15019	Bangladesh	1	54.3793	-2.69286
15019	Bangladesh	1	60.1829	-2.3996
15019	Bangladesh	1	56.0962	17.8051
15019	Bangladesh	1	48.9855	4.95474
15019	Bangladesh	1	83.003	-1.90199
15019	Bangladesh	1	86.3962	4.11583
15019	Bangladesh	1	91.179	-10.9627
15019	Bangladesh	1	17.2798	-8.23106
15019	Bangladesh	1	58.9655	15.2982
15019	Bangladesh	1	69.8046	12.2395
15019	Bangladesh	1	18.812	24.2357
15019	Bangladesh	1	21.8693	15.1562
15019	Bangladesh	1	85.0073	14.5834
15019	Bangladesh	1	64.6519	25.0246
15019	Bangladesh	1	55.4364	16.651
15019	Bangladesh	1	58.2281	-8.19168
15019	Bangladesh	1	11.4122	16.5822
15019	Bangladesh	1	54.3761	30.3363
15019	Bangladesh	1	58.0948	-2.67458
15019	Bangladesh	1	10.9548	35.1207
15019	Bangladesh	1	42.7565	32.8346
15019	Bangladesh	1	64.6666	20.0316
15019	Bangladesh	1	48.5381	12.2228
15019	Bangladesh	1	28.2571	12.072
15019	Bangladesh	1	0.811852	-7.00063
15019	Bangladesh	1	2.6704	23.7051
15019	Bangladesh	1	1.04268	8.75535
15019	Bangladesh	1	6.2704	22.9752
15019	Bangladesh	1	77.2456	-5.06798
15019	Bangladesh	1	63.1222	1.73316
15019	Bangladesh	1	44.8733	18.338
15019	Bangladesh	1	70.0862	18.7993
15019	Bangladesh	1	39.0621	3.34972
15019	Bangladesh	1	34.7176	46.167
15019	Bangladesh	1	18.5385	15.5444
15019	Bangladesh	1	14.8553	7.67511
15019	Bangladesh	1	66.7682	-7.61856
15019	Bangladesh	1	50.233	2.88269
15019	Bangladesh	1	48.6201	9.6057
15019	Bangladesh	1	71.5338	14.9068
15019	Bangladesh	1	49.2332	29.3865
15019	Bangladesh	1	32.2874	25.7834
15019	Bangladesh	1	68.2287	21.9808
15019	Bangladesh	1	29.278	20.1296
15019	Bangladesh	1	40.2415	33.313
15019	Bangladesh	1	49.1469	9.31822
15019	Bangladesh	1	42.0942	8.69515
15019	Bangladesh	1	12.8857	7.64254
15019	Bangladesh	1	11.9177	5.84474
15019	Bangladesh	1	36.5589	18.7341
15019	Bangladesh	1	55.2888	12.7718
15019	Bangladesh	1	70.6395	25.1242
15019	Bangladesh	1	144.848	19.5274
15019	Bangladesh	1	68.9059	25.4392
15019	Bangladesh	1	81.6207	5.55254
15019	Bangladesh	1	80.6734	7.77282
15019	Bangladesh	1	57.0985	2.42996
15019	Bangladesh	1	56.7824	7.6207
15019	Bangladesh	1	71.7718	26.8475
15019	Bangladesh	1	78.3309	2.59799
15019	Bangladesh	1	90.3966	0.108631
15019	Bangladesh	1	43.2386	5.5969
15019	Bangladesh	1	103.183	12.9909
15019	Bangladesh	1	74.9133	-7.31446
15019	Bangladesh	1	91.8033	31.6867
15019	Bangladesh	1	72.9329	3.65763
15019	Bangladesh	1	84.6203	-6.3196
15019	Bangladesh	1	18.5538	23.9512
15019	Bangladesh	1	27.1267	28.6246
15019	Bangladesh	1	46.3989	23.9652
15019	Bangladesh	1	78.9688	16.6398
15019	Bangladesh	1	45.03	12.7477
15019	Bangladesh	1	50.9226	6.16442
15019	Bangladesh	1	77.8647	-1.42113
15019	Bangladesh	1	6.34697	23.0963
15019	Bangladesh	1	84.3534	-30.5487
15019	Bangladesh	1	96.6055	-7.88838
15019	Bangladesh	1	57.783	6.09177
15019	Bangladesh	1	75.9344	8.65337
15019	Bangladesh	1	19.4808	38.0871
15019	Bangladesh	1	27.1087	21.5231
15019	Bangladesh	1	56.4801	-2.19703
15019	Bangladesh	1	20.4559	-4.01204
15019	Bangladesh	1	76.792	-4.17873
15019	Bangladesh	1	45.4853	3.4197
15019	Bangladesh	1	79.2173	2.79081
15019	Bangladesh	1	92.4212	-10.2982
15019	Bangladesh	1	1.82839	6.70764
15019	Bangladesh	1	66.6407	14.1623
15019	Bangladesh	1	101.482	-3.31025
15019	Bangladesh	1	96.9234	-0.436711
15019	Bangladesh	1	3.54721	16.1995
15019	Bangladesh	1	91.179	9.76602
15019	Bangladesh	1	45.9815	-15.9198
15019	Bangladesh	1	8.41379	11.0536
15019	Bangladesh	1	104.374	4.58843
15019	Bangladesh	1	46.6572	3.02788
15019	Bangladesh	1	50.1652	15.5291
15019	Bangladesh	1	91.9194	1.42411
15019	Bangladesh	1	79.6293	26.8114
15019	Bangladesh	1	80.2823	-20.2635
15019	Bangladesh	1	89.1568	-4.28884
15019	Bangladesh	1	6.34697	33.5402
15019	Bangladesh	1	61.3831	38.4639
15019	Bangladesh	1	53.4993	21.3501
15019	Bangladesh	1	103.75	-10.0918
15019	Bangladesh	1	26.4899	23.8089
15019	Bangladesh	1	7.87424	37.2594
15019	Bangladesh	1	35.835	20.0952
15019	Bangladesh	1	63.5794	12.4572
15019	Bangladesh	1	36.6473	11.9387
15019	Bangladesh	1	29.9171	24.9448
15019	Bangladesh	1	11.7235	33.2421
15019	Bangladesh	1	42.5407	-7.66345
15019	Bangladesh	1	73.2917	27.5986
15019	Bangladesh	1	53.4603	14.2276
15019	Bangladesh	1	19.2325	28.1302
15019	Bangladesh	1	53.7455	-0.0124936
15019	Bangladesh	1	77.8171	-9.23822
15019	Bangladesh	1	13.5989	34.5638
15019	Bangladesh	1	56.537	6.70516
15019	Bangladesh	1	38.8203	7.33165
15019	Bangladesh	1	72.3617	23.1655
15019	Bangladesh	1	36.3217	16.0157
15019	Bangladesh	1	35.6771	28.1982
15019	Bangladesh	1	56.9014	3.62002
15019	Bangladesh	1	58.9655	-6.07986
15019	Bangladesh	1	69.2069	10.0778
15019	Bangladesh	1	18.5604	26.4779
15019	Bangladesh	1	81.8467	18.385
15019	Bangladesh	1	32.2874	16.1566
15019	Bangladesh	1	69.171	10.6119
15019	Bangladesh	1	55.1311	30.8245
15019	Bangladesh	1	47.5735	-2.24748
15019	Bangladesh	1	14.1826	9.53679
15019	Bangladesh	1	55.4364	24.1246
15019	Bangladesh	1	18.812	18.0482
15019	Bangladesh	1	66.6407	13.7908
15019	Bangladesh	1	50.1711	22.3556
15019	Bangladesh	1	59.8048	-47.5149
15019	Bangladesh	1	56.1162	8.16598
15019	Bangladesh	1	71.1034	-4.64341
15019	Bangladesh	1	8.53167	29.6045
15019	Bangladesh	1	78.3309	-4.43752
15019	Bangladesh	1	67.5685	15.8659
15019	Bangladesh	1	59.235	7.28053
15019	Bangladesh	1	44.7125	-3.55425
15019	Bangladesh	1	56.4971	11.8323
15019	Bangladesh	1	85.8174	18.1586
15019	Bangladesh	1	1.67447	13.3866
15019	Bangladesh	1	94.6721	-16.4257
15019	Bangladesh	1	85.0073	27.6383
15019	Bangladesh	1	70.0862	8.8655
15019	Bangladesh	1	96.7314	21.0184
15019	Bangladesh	1	18.5456	5.8951
15019	Bangladesh	1	2.44604	19.0642
15019	Bangladesh	1	76.7053	1.2794
15019	Bangladesh	1	68.2374	-27.4189
15019	Bangladesh	1	27.1267	36.031
15019	Bangladesh	1	78.178	2.84412
15019	Bangladesh	1	0.989461	9.54641
15019	Bangladesh	1	13.9336	26.9582
15019	Bangladesh	1	61.1402	15.0187
15019	Bangladesh	1	58.7333	9.14881
15019	Bangladesh	1	83.0669	6.98973
15019	Bangladesh	1	14.8553	-1.8986
15019	Bangladesh	1	66.7951	1.47951
15019	Bangladesh	1	86.7931	33.5663
15019	Bangladesh	1	84.4195	18.9673
15019	Bangladesh	1	64.7102	9.90808
15019	Bangladesh	1	42.2169	-18.8251
15019	Bangladesh	1	18.5604	28.9666
15019	Bangladesh	1	3.53432	45.3509
15019	Bangladesh	1	2.69854	30.2243
15019	Bangladesh	1	79.8444	7.77492
15019	Bangladesh	1	30.6574	21.8216
15019	Bangladesh	1	72.7882	10.0923
15019	Bangladesh	1	5.90506	35.7884
15019	Bangladesh	1	32.6773	26.1506
15019	Bangladesh	1	52.7176	-10.6682
15019	Bangladesh	1	83.1955	-4.00723
15019	Bangladesh	1	8.50859	24.2386
15019	Bangladesh	1	11.9177	6.53528
15019	Bangladesh	1	71.6826	16.3061
15019	Bangladesh	1	87.6833	-6.58862
15019	Bangladesh	1	72.5799	-19.3442
15019	Bangladesh	1	69.8316	-3.35276
15019	Bangladesh	1	6.20143	20.6262
15019	Bangladesh	1	73.8382	16.6905
15019	Bangladesh	1	81.7888	24.362
15019	Bangladesh	1	68.3517	-6.94921
15019	Bangladesh	1	49.9559	11.5773
15019	Bangladesh	1	20.3917	-13.4984
15019	Bangladesh	1	45.4451	19.1898
15019	Bangladesh	1	67.7332	6.89771
15019	Bangladesh	1	35.1528	0.363043
15019	Bangladesh	1	64.1057	4.66836
15019	Bangladesh	1	11.9909	12.7753
15019	Bangladesh	1	69.8709	-1.6174
15019	Bangladesh	1	102.479	10.0362
15019	Bangladesh	1	91.9941	-8.30093
15019	Bangladesh	1	40.8591	7.8774
15019	Bangladesh	1	51.3894	19.5909
15019	Bangladesh	1	53.4848	31.5406
15019	Bangladesh	1	67.4957	-0.137613
15019	Bangladesh	1	82.4025	33.6784
15019	Bangladesh	1	19.6812	29.1018
15019	Bangladesh	1	56.7385	28.0048
15019	Bangladesh	1	54.2432	-1.76842
15019	Bangladesh	1	56.6224	7.43864
15019	Bangladesh	1	47.396	-19.415
15019	Bangladesh	1	38.0307	-13.55
15019	Bangladesh	1	12.2427	2.47578
15019	Bangladesh	1	88.6687	21.1676
15019	Bangladesh	1	87.3089	4.18987
15019	Bangladesh	1	51.9043	24.0294
15019	Bangladesh	1	64.9914	4.95136
15019	Bangladesh	1	71.5111	-27.4646
15019	Bangladesh	1	18.8613	21.8868
15019	Bangladesh	1	68.087	20.4527
15019	Bangladesh	1	52.8718	1.73368
15019	Bangladesh	1	53.4646	5.30176
15019	Bangladesh	1	41.849	20.8485
15019	Bangladesh	1	85.8174	23.2166
15019	Bangladesh	1	42.5383	5.96235
15019	Bangladesh	1	19.4621	41.7902
15019	Bangladesh	1	59.8048	-67.2974
15019	Bangladesh	1	74.7416	-10.3366
15019	Bangladesh	1	71.5338	23.2912
15019	Bangladesh	1	1.82839	20.8661
15019	Bangladesh	1	25.3977	2.70483
15019	Bangladesh	1	77.9757	-1.08936
15019	Bangladesh	1	86.1832	22.6781
15019	Bangladesh	1	42.1172	-0.295456
15019	Bangladesh	1	72.8675	-5.87181
15019	Bangladesh	1	103.223	13.292
15019	Bangladesh	1	55.0972	18.4159
15019	Bangladesh	1	20.4986	12.9874
15019	Bangladesh	1	84.9224	17.8729
15019	Bangladesh	1	47.5986	8.61379
15019	Bangladesh	1	73.0375	3.30015
15019	Bangladesh	1	40.0611	-3.15846
15019	Bangladesh	1	7.74865	39.1072
15019	Bangladesh	1	32.6773	21.3915
15019	Bangladesh	1	49.6271	19.7385
15019	Bangladesh	1	72.9655	-1.00533
15019	Bangladesh	1	19.7402	20.9132
15019	Bangladesh	1	71.5831	-12.4631
15019	Bangladesh	1	55.1311	25.2117
15019	Bangladesh	1	2.44963	4.74103
15019	Bangladesh	1	93.7654	4.37224
15019	Bangladesh	1	51.5275	15.7666
15019	Bangladesh	1	50.4787	-15.5916
15019	Bangladesh	1	63.9805	25.6498
15019	Bangladesh	1	12.2197	37.613
15019	Bangladesh	1	22.9833	15.4532
15019	Bangladesh	1	51.0272	29.341
15019	Bangladesh	1	13.2425	24.3448
15019	Bangladesh	1	82.6975	5.098
15019	Bangladesh	1	18.4654	22.8099
15019	Bangladesh	1	55.851	20.2297
15019	Bangladesh	1	29.9171	25.6272
15019	Bangladesh	1	118.679	19.5529
15019	Bangladesh	1	53.9724	12.4403
15019	Bangladesh	1	11.7641	21.1093
15019	Bangladesh	1	10.9195	31.9293
15019	Bangladesh	1	60.8199	8.00261
15019	Bangladesh	1	63.737	6.72928
15019	Bangladesh	1	66.7682	7.95333
15019	Bangladesh	1	31.6442	18.1965
15019	Bangladesh	1	10.5613	25.9831
15019	Bangladesh	1	40.855	20.2013
15019	Bangladesh	1	86.474	-34.1145
15019	Bangladesh	1	80.4956	27.1137
15019	Bangladesh	1	23.0057	-15.6194
15019	Bangladesh	1	77.7254	23.5175
15019	Bangladesh	1	70.2739	-17.2375
15019	Bangladesh	1	63.9516	6.14035
15019	Bangladesh	1	80.5937	1.73379
15019	Bangladesh	1	82.791	-1.73512
15019	Bangladesh	1	7.63991	36.4645
15019	Bangladesh	1	78.3367	-9.1132
15019	Bangladesh	1	85.7678	25.3305
15019	Bangladesh	1	11.9177	-10.2431
15019	Bangladesh	1	78.7209	-28.0423
15019	Bangladesh	1	82.5229	12.8173
15019	Bangladesh	1	77.9048	9.46404
15019	Bangladesh	1	71.5338	18.127
15019	Bangladesh	1	88.4651	30.8848
15019	Bangladesh	1	67.6916	15.9878
15019	Bangladesh	1	22.8937	10.7834
15019	Bangladesh	1	58.3817	14.4303
15019	Bangladesh	1	66.9491	-4.50055
15019	Bangladesh	1	73.5095	10.2288
15019	Bangladesh	1	53.8902	17.4925
15019	Bangladesh	1	77.8951	21.0158
15019	Bangladesh	1	77.5106	-3.0628
15019	Bangladesh	1	38.6579	12.5583
15019	Bangladesh	1	140.684	13.6821
15019	Bangladesh	1	81.8513	0.875099
15019	Bangladesh	1	10.5377	3.90568
15019	Bangladesh	1	54.9941	-13.9204
15019	Bangladesh	1	1.62675	22.9607
15019	Bangladesh	1	43.6061	11.5609
15019	Bangladesh	1	87.68	6.23233
15019	Bangladesh	1	85.7188	25.4177
15019	Bangladesh	1	22.6974	21.5195
15019	Bangladesh	1	65.9717	-1.19383
15019	Bangladesh	1	5.91433	36.2214
15019	Bangladesh	1	70.4435	24.8693
15019	Bangladesh	1	12.8894	0.911612
15019	Bangladesh	1	86.393	-35.7834
15019	Bangladesh	1	73.8382	1.42714
15019	Bangladesh	1	64.5358	7.5918
15019	Bangladesh	1	40.6747	15.071
15019	Bangladesh	1	44.8294	15.7772
15019	Bangladesh	1	95.7402	-4.34455
15019	Bangladesh	1	26.1382	-9.52263
15019	Bangladesh	1	67.2274	8.04814
15019	Bangladesh	1	75.4422	10.8452
15019	Bangladesh	1	50.0239	21.9009
15019	Bangladesh	1	71.4774	27.6955
15019	Bangladesh	1	64.9914	8.60003
15019	Bangladesh	1	28.0322	30.6194
15019	Bangladesh	1	15.7198	20.199
15019	Bangladesh	1	43.1805	12.1492
15019	Bangladesh	1	51.6263	2.18241
15019	Bangladesh	1	95.5672	0.0166773
15019	Bangladesh	1	11.5365	20.9896
15019	Bangladesh	1	73.7254	-7.24143
15019	Bangladesh	1	103.134	19.6543
15019	Bangladesh	1	60.3286	12.0785
15019	Bangladesh	1	74.0075	-5.23487
15019	Bangladesh	1	96.1165	18.1424
15019	Bangladesh	1	32.2363	33.5411
15019	Bangladesh	1	93.2427	-12.9066
15019	Bangladesh	1	52.0227	2.634
15019	Bangladesh	1	79.3903	16.8784
15019	Bangladesh	1	55.1765	-2.52583
15019	Bangladesh	1	50.7868	14.2466
15019	Bangladesh	1	67.4379	20.0955
15019	Bangladesh	1	47.514	4.78745
15019	Bangladesh	1	53.8902	23.3697
15019	Bangladesh	1	88.9138	17.0113
15019	Bangladesh	1	2.6704	29.1378
15019	Bangladesh	1	59.054	1.53686
15019	Bangladesh	1	16.375	21.5394
15019	Bangladesh	1	13.7234	1.84439
15019	Bangladesh	1	46.9295	-7.16567
15019	Bangladesh	1	52.6985	9.98301
15019	Bangladesh	1	84.4892	2.63383
15019	Bangladesh	1	28.0274	-29.1171
15019	Bangladesh	1	80.4397	6.22945
15019	Bangladesh	1	17.8219	25.3873
15019	Bangladesh	1	85.8174	9.76486
15019	Bangladesh	1	63.3936	-29.6293
15019	Bangladesh	1	20.2339	26.2801
15019	Bangladesh	1	75.5919	-19.6778
15019	Bangladesh	1	76.1645	-10.871
15019	Bangladesh	1	78.5992	8.77765
15019	Bangladesh	1	4.66731	40.7007
15019	Bangladesh	1	57.8333	36.6322
15019	Bangladesh	1	64.9364	-6.23349
15019	Bangladesh	1	52.9877	25.952
15019	Bangladesh	1	79.4779	0.119024
15019	Bangladesh	1	16.9954	38.3585
15019	Bangladesh	1	69.1457	-43.7345
15019	Bangladesh	1	75.153	13.0321
15019	Bangladesh	1	71.6802	45.7143
15019	Bangladesh	1	7.47908	35.7165
15019	Bangladesh	1	66.9491	-4.65525
15019	Bangladesh	1	31.067	21.0444
15019	Bangladesh	1	0.811852	-3.12446
15019	Bangladesh	1	50.7136	-1.52297
15019	Bangladesh	1	44.5099	-5.46473
15019	Bangladesh	1	74.0507	-16.0503
15019	Bangladesh	1	38.9482	4.59828
15019	Bangladesh	1	9.10616	47.8015
15019	Bangladesh	1	80.5359	13.8032
15019	Bangladesh	1	85.9349	12.1539
15019	Bangladesh	1	38.6287	13.9794
15019	Bangladesh	1	79.1515	16.9018
15019	Bangladesh	1	33.4968	23.6137
15019	Bangladesh	1	40.0203	23.468
15019	Bangladesh	1	56.3432	15.915
15019	Bangladesh	1	20.9919	27.5294
15019	Bangladesh	1	36.1618	-9.93004
15019	Bangladesh	1	78.3309	-8.44958
15019	Bangladesh	1	52.2692	10.7376
15019	Bangladesh	1	50.7868	25.8584
15019	Bangladesh	1	66.7682	8.6844
15019	Bangladesh	1	100.37	7.57846
15019	Bangladesh	1	26.4837	5.41559
15019	Bangladesh	1	49.2279	-23.7477
15019	Bangladesh	1	75.6296	5.49933
15019	Bangladesh	1	2.46198	32.0863
15019	Bangladesh	1	54.4563	29.9311
15019	Bangladesh	1	81.8467	17.841
15019	Bangladesh	1	55.1834	2.71316
15019	Bangladesh	1	44.24	-9.30194
15019	Bangladesh	1	45.7565	-4.38299
15019	Bangladesh	1	60.7583	15.2525
15019	Bangladesh	1	88.7614	-15.1215
15019	Bangladesh	1	77.8647	-0.548075
15019	Bangladesh	1	6.03448	44.6877
15019	Bangladesh	1	55.4818	-32.3046
15019	Bangladesh	1	0.871724	39.2387
15019	Bangladesh	1	27.6613	5.89278
15019	Bangladesh	1	58.9655	16.4409
15019	Bangladesh	1	80.6734	-2.57631
15019	Bangladesh	1	74.1968	20.6061
15019	Bangladesh	1	12.4987	9.15103
15019	Bangladesh	1	37.2893	26.3011
15019	Bangladesh	1	61.9523	-0.829992
15019	Bangladesh	1	4.67249	35.8053
15019	Bangladesh	1	41.1631	2.6233
15019	Bangladesh	1	52.5859	20.9096
15019	Bangladesh	1	89.1526	17.0258
15019	Bangladesh	1	50.7868	7.23455
15019	Bangladesh	1	44.0136	17.4987
15019	Bangladesh	1	76.239	-14.9935
15019	Bangladesh	1	83.6298	26.6562
15019	Bangladesh	1	11.3444	24.9684
15019	Bangladesh	1	61.9523	4.45416
15019	Bangladesh	1	58.9157	4.41999
15019	Bangladesh	1	75.5919	-25.8222
15019	Bangladesh	1	50.3092	8.15685
15019	Bangladesh	1	96.8233	26.824
15019	Bangladesh	1	103.183	12.0151
15019	Bangladesh	1	102.535	15.7348
15019	Bangladesh	1	71.449	-11.6732
15019	Bangladesh	1	20.3746	5.75222
15019	Bangladesh	1	67.8276	-7.49838
15019	Bangladesh	1	74.8169	25.0476
15019	Bangladesh	1	79.9182	-1.00324
15019	Bangladesh	1	68.9978	6.29507
15019	Bangladesh	1	71.0668	-3.23177
15019	Bangladesh	1	92.5795	-13.8712
15019	Bangladesh	1	38.0197	-0.665586
15019	Bangladesh	1	98.7072	-9.56711
15019	Bangladesh	1	18.5385	29.2485
15019	Bangladesh	1	59.216	-2.82513
15019	Bangladesh	1	75.9965	-7.54723
15019	Bangladesh	1	68.6437	-5.30327
15019	Bangladesh	1	54.5664	18.4722
15019	Bangladesh	1	39.0769	12.2069
15019	Bangladesh	1	57.2403	16.801
15019	Bangladesh	1	54.4829	14.4225
15019	Bangladesh	1	2.73393	36.859
15019	Bangladesh	1	73.4672	15.5777
15019	Bangladesh	1	54.9226	0.498192
15019	Bangladesh	1	83.4261	2.83481
15019	Bangladesh	1	54.9555	6.00412
15019	Bangladesh	1	98.7748	-3.64162
15019	Bangladesh	1	33.4288	14.1681
15019	Bangladesh	1	78.8422	-18.4902
15019	Bangladesh	1	5.36298	32.7072
15019	Bangladesh	1	27.1267	19.524
15019	Bangladesh	1	22.9238	26.7662
15019	Bangladesh	1	65.422	-7.50988
15019	Bangladesh	1	44.8981	21.7095
15019	Bangladesh	1	90.5366	8.94266
15019	Bangladesh	1	55.0972	12.3448
15019	Bangladesh	1	67.0864	11.3525
15019	Bangladesh	1	23.3624	24.6112
15019	Bangladesh	1	22.6802	19.5118
15019	Bangladesh	1	7.73175	34.1536
15019	Bangladesh	1	36.6416	-6.69239
15019	Bangladesh	1	50.5061	28.892
15019	Bangladesh	1	49.5854	-23.8227
15019	Bangladesh	1	67.2925	34.3471
15019	Bangladesh	1	33.6045	11.576
15019	Bangladesh	1	20.2596	30.7106
15019	Bangladesh	1	86.9384	18.4233
15019	Bangladesh	1	56.537	13.0261
15019	Bangladesh	1	55.2261	22.5831
15019	Bangladesh	1	0.226606	41.452
15019	Bangladesh	1	3.62624	28.9602
15019	Bangladesh	1	10.2636	32.0727
15019	Bangladesh	1	26.1887	20.2325
15019	Bangladesh	1	61.1402	8.50749
15019	Bangladesh	1	47.7012	-3.56606
15019	Bangladesh	1	77.9757	18.8417
15019	Bangladesh	1	61.4573	6.09877
15019	Bangladesh	1	38.9887	19.5997
15019	Bangladesh	1	97.0993	-1.47506
15019	Bangladesh	1	27.6548	8.64481
15019	Bangladesh	1	56.9171	-13.6857
15019	Bangladesh	1	14.1826	16.5893
15019	Bangladesh	1	85.3702	1.08403
15019	Bangladesh	1	43.0943	21.1071
15019	Bangladesh	1	60.1567	8.57221
15019	Bangladesh	1	26.4837	-5.3994
15019	Bangladesh	1	8.58966	20.7349
15019	Bangladesh	1	53.1372	11.386
15019	Bangladesh	1	37.5906	28.3765
15019	Bangladesh	1	100.906	8.9914
15019	Bangladesh	1	47.455	-7.27854
15019	Bangladesh	1	26.5314	-8.41512
15019	Bangladesh	1	76.2886	13.9695
15019	Bangladesh	1	52.3463	-0.275202
15019	Bangladesh	1	73.1985	10.0501
15019	Bangladesh	1	11.9177	25.6166
15019	Bangladesh	1	82.6106	-0.861822
15019	Bangladesh	1	13.7234	35.4587
15019	Bangladesh	1	76.1841	21.7981
15019	Bangladesh	1	79.346	1.18123
15019	Bangladesh	1	11.9793	30.635
15019	Bangladesh	1	28.4369	30.0809
15019	Bangladesh	1	76.4135	8.50532
15019	Bangladesh	1	55.1834	2.78411
15019	Bangladesh	1	42.4922	-10.3627
15019	Bangladesh	1	31.9182	12.7831
15019	Bangladesh	1	7.01418	6.23096
15019	Bangladesh	1	40.2635	12.382
15019	Bangladesh	1	79.2575	5.12503
15019	Bangladesh	1	54.4309	16.9561
15019	Bangladesh	1	42.1172	-1.36311
15019	Bangladesh	1	22.1914	17.3011
15019	Bangladesh	1	7.79111	9.85602
15019	Bangladesh	1	35.5383	28.1789
15019	Bangladesh	1	7.84498	-21.6466
15019	Bangladesh	1	72.9662	-5.84857
15019	Bangladesh	1	0.226606	41.3188
15019	Bangladesh	1	99.666	1.89458
15019	Bangladesh	1	56.2913	8.54227
15019	Bangladesh	1	68.9308	-12.7783
15019	Bangladesh	1	48.7119	-1.11089
15019	Bangladesh	1	96.1165	-1.12173
15019	Bangladesh	1	85.2427	23.2372
15019	Bangladesh	1	43.9684	4.0942
15019	Bangladesh	1	4.32293	33.896
15019	Bangladesh	1	9.72276	38.8573
15019	Bangladesh	1	8.23939	30.2189
15019	Bangladesh	1	4.18615	43.365
15019	Bangladesh	1	89.635	7.79734
15019	Bangladesh	1	53.7263	8.3071
15019	Bangladesh	1	23.75	7.11155
15019	Bangladesh	1	23.4001	32.115
15019	Bangladesh	1	96.6055	-7.62561
15019	Bangladesh	1	43.1805	37.1901
15019	Bangladesh	1	84.9224	24.4872
15019	Bangladesh	1	52.9736	13.3215
15019	Bangladesh	1	17.0293	29.5331
15019	Bangladesh	1	138.921	21.1849
15019	Bangladesh	1	51.6815	1.77907
15019	Bangladesh	1	50.0239	31.1947
15019	Bangladesh	1	60.4694	8.70953
15019	Bangladesh	1	55.4818	1.08585
15019	Bangladesh	1	60.0352	-0.346771
15019	Bangladesh	1	63.5325	2.31931
15019	Bangladesh	1	21.6892	30.7489
15019	Bangladesh	1	43.9684	28.3669
15019	Bangladesh	1	62.1246	38.6692
15019	Bangladesh	1	26.5314	6.50966
15019	Bangladesh	1	54.1993	-1.47338
15019	Bangladesh	1	78.386	0.626064
15019	Bangladesh	1	43.6994	-12.9749
15019	Bangladesh	1	8.06575	31.3871
15019	Bangladesh	1	71.0723	12.7882
15019	Bangladesh	1	77.9588	-39.1069
15019	Bangladesh	1	37.8147	-5.55319
15019	Bangladesh	1	47.2304	28.9877
15019	Bangladesh	1	52.6745	22.6995
15019	Bangladesh	1	13.406	36.1222
15019	Bangladesh	1	83.003	-15.0808
15019	Bangladesh	1	5.38504	7.73319
15019	Bangladesh	1	54.3579	8.94759
15019	Bangladesh	1	13.4462	17.7773
15019	Bangladesh	1	73.0178	14.6512
15019	Bangladesh	1	50.2497	34.0067
15019	Bangladesh	1	41.3451	19.6265
15019	Bangladesh	1	87.68	11.1683
15019	Bangladesh	1	11.2147	41.6581
15019	Bangladesh	1	26.8901	10.5261
15019	Bangladesh	1	48.2023	23.4207
15019	Bangladesh	1	78.3309	2.73104
15019	Bangladesh	1	50.1652	16.6033
15019	Bangladesh	1	60.7583	19.3772
15019	Bangladesh	1	10.6861	29.4934
15019	Bangladesh	1	75.6128	-7.85473
15019	Bangladesh	1	53.2248	-4.12059
15019	Bangladesh	1	68.7432	-2.37151
15019	Bangladesh	1	45.208	26.3967
15019	Bangladesh	1	43.1805	20.8143
15019	Bangladesh	1	48.2023	17.5406
15019	Bangladesh	1	71.6999	-3.60251
15019	Bangladesh	1	70.1131	12.9809
15019	Bangladesh	1	69.4092	0.243908
15019	Bangladesh	1	14.0665	10.1755
15019	Bangladesh	1	76.6888	30.1404
15019	Bangladesh	1	9.76	19.9693
15019	Bangladesh	1	96.045	3.56993
15019	Bangladesh	1	57.6249	44.1543
15019	Bangladesh	1	83.003	2.81262
15019	Bangladesh	1	141.308	-3.71082
15019	Bangladesh	1	43.8096	19.2835
15019	Bangladesh	1	10.194	22.8486
15019	Bangladesh	1	58.3864	5.63109
15019	Bangladesh	1	12.2202	16.418
15019	Bangladesh	1	23.3624	2.40891
15019	Bangladesh	1	90.5662	10.6966
15019	Bangladesh	1	69.171	1.45994
15019	Bangladesh	1	55.6455	-8.27215
15019	Bangladesh	1	35.1528	29.3264
15019	Bangladesh	1	49.9559	26.1238
15019	Bangladesh	1	33.4288	1.32607
15019	Bangladesh	1	86.3962	22.3459
15019	Bangladesh	1	19.1743	30.8024
15019	Bangladesh	1	42.5407	-4.27158
15019	Bangladesh	1	94.4905	2.67156
15019	Bangladesh	1	28.0322	22.8431
15019	Bangladesh	1	55.3143	25.3045
15019	Bangladesh	1	21.6103	32.8959
15019	Bangladesh	1	81.9129	7.8068
15019	Bangladesh	1	74.8312	-18.6505
15019	Bangladesh	1	60.0352	10.7307
15019	Bangladesh	1	80.4387	-6.46292
15019	Bangladesh	1	84.1089	9.9632
15019	Bangladesh	1	35.5383	38.6782
15019	Bangladesh	1	13.7234	13.3854
15019	Bangladesh	1	0.771189	26.0129
15019	Bangladesh	1	75.7447	11.2728
15019	Bangladesh	1	60.5675	29.9199
15019	Bangladesh	1	4.18058	20.4387
15019	Bangladesh	1	4.55585	28.591
15019	Bangladesh	1	74.2226	-2.94461
15019	Bangladesh	1	76.087	23.599
15019	Bangladesh	1	11.9177	22.8621
15019	Bangladesh	1	57.9558	29.8973
15019	Bangladesh	1	1.72669	7.56842
15019	Bangladesh	1	44.942	1.14652
15019	Bangladesh	1	62.175	27.2962
15019	Bangladesh	1	86.9461	-2.22533
15019	Bangladesh	1	40.9605	16.2368
15019	Bangladesh	1	72.3617	24.5496
15019	Bangladesh	1	52.4304	-12.6765
15019	Bangladesh	1	61.3002	5.73104
15019	Bangladesh	1	74.5164	9.86223
15019	Bangladesh	1	78.386	-24.4044
15019	Bangladesh	1	53.4993	14.8298
15019	Bangladesh	1	50.8869	9.44439
15019	Bangladesh	1	46.732	-6.44358
15019	Bangladesh	1	55.7469	16.9768
15019	Bangladesh	1	31.5597	31.4785
15019	Bangladesh	1	9.23075	23.9268
15019	Bangladesh	1	5.12064	27.754
15019	Bangladesh	1	5.01343	26.9091
15019	Bangladesh	1	103.134	2.13469
15019	Bangladesh	1	91.2636	17.9887
15019	Bangladesh	1	25.8744	6.20796
15019	Bangladesh	1	101.222	-0.961715
15019	Bangladesh	1	68.7845	30.091
15019	Bangladesh	1	60.0245	14.5167
15019	Bangladesh	1	66.4581	27.1199
15019	Bangladesh	1	74.0507	-3.28361
15019	Bangladesh	1	48.6378	17.1005
15019	Bangladesh	1	18.5273	13.4382
15019	Bangladesh	1	84.2512	24.1678
15019	Bangladesh	1	66.9491	10.0359
15019	Bangladesh	1	52.6451	11.471
15019	Bangladesh	1	26.8787	28.2599
15019	Bangladesh	1	42.6296	10.244
15019	Bangladesh	1	37.4409	11.7478
15019	Bangladesh	1	44.3341	17.875
15019	Bangladesh	1	47.396	-10.7149
15019	Bangladesh	1	75.5489	18.1897
15019	Bangladesh	1	76.087	9.46536
15019	Bangladesh	1	7.87424	41.2146
15019	Bangladesh	1	49.2303	17.1988
15019	Bangladesh	1	49.2303	17.8674
15019	Bangladesh	1	60.7583	15.5147
15019	Bangladesh	1	65.7857	26.5764
15019	Bangladesh	1	33.7328	21.8444
15019	Bangladesh	1	49.1681	19.0601
15019	Bangladesh	1	104.374	-20.5369
15019	Bangladesh	1	49.0769	-11.2269
15019	Bangladesh	1	96.7805	6.18038
15019	Bangladesh	1	57.7612	10.6588
15019	Bangladesh	1	99.9899	3.47024
15019	Bangladesh	1	24.6121	-1.14433
15019	Bangladesh	1	64.182	4.03487
15019	Bangladesh	1	82.9903	4.89747
15019	Bangladesh	1	9.46827	10.654
15019	Bangladesh	1	81.1931	16.0833
15019	Bangladesh	1	54.3062	26.1983
15019	Bangladesh	1	89.456	11.5797
15019	Bangladesh	1	75.0325	5.02571
15019	Bangladesh	1	81.1885	17.2352
15019	Bangladesh	1	7.31265	26.8042
15019	Bangladesh	1	97.5667	9.50612
15019	Bangladesh	1	42.1172	-2.2026
15019	Bangladesh	1	3.68657	19.398
15019	Bangladesh	1	81.8467	17.1749
15019	Bangladesh	1	4.18615	32.8091
15019	Bangladesh	1	70.5676	-13.23
15019	Bangladesh	1	79.2173	10.1163
15019	Bangladesh	1	56.8426	-5.65001
15019	Bangladesh	1	67.4054	-14.751
15019	Bangladesh	1	49.3828	19.7218
15019	Bangladesh	1	102.825	-11.5142
15019	Bangladesh	1	73.6827	26.2282
15019	Bangladesh	1	70.4874	-12.3098
15019	Bangladesh	1	74.0741	4.65065
15019	Bangladesh	1	61.9523	13.8663
15019	Bangladesh	1	51.9515	33.6518
15019	Bangladesh	1	14.3027	5.30593
15019	Bangladesh	1	82.4492	-23.3533
15019	Bangladesh	1	67.4957	20.5852
15019	Bangladesh	1	50.1652	16.3259
15019	Bangladesh	1	82.6106	-3.0488
15019	Bangladesh	1	21.4502	19.6497
15019	Bangladesh	1	64.7459	-6.14923
15019	Bangladesh	1	47.514	19.5027
15019	Bangladesh	1	65.5285	-5.74333
15019	Bangladesh	1	6.23859	28.3283
15019	Bangladesh	1	55.3143	19.9287
15019	Bangladesh	1	47.5903	20.3038
15019	Bangladesh	1	27.2664	22.6641
15019	Bangladesh	1	69.6037	21.3943
15019	Bangladesh	1	55.0972	9.19992
15019	Bangladesh	1	64.6727	8.03164
15019	Bangladesh	1	97.4186	-3.29872
15019	Bangladesh	1	55.3616	17.3171
15019	Bangladesh	1	100.081	6.74937
15019	Bangladesh	1	33.6045	-5.60992
15019	Bangladesh	1	57.7612	24.6825
15019	Bangladesh	1	51.0898	20.211
15019	Bangladesh	1	81.0671	-19.6772
15019	Bangladesh	1	93.1698	0.954261
15019	Bangladesh	1	50.0287	20.847
15019	Bangladesh	1	55.804	21.3866
15019	Bangladesh	1	80.3422	-24.852
15019	Bangladesh	1	27.2035	4.77168
15019	Bangladesh	1	82.8157	27.4412
15019	Bangladesh	1	63.9805	15.8595
15019	Bangladesh	1	76.0715	16.529
15019	Bangladesh	1	139.284	0.734956
15019	Bangladesh	1	63.954	-5.1405
15019	Bangladesh	1	79.9378	22.5037
15019	Bangladesh	1	66.7682	-4.95421
15019	Bangladesh	1	40.2635	-3.68547
15019	Bangladesh	1	49.2279	-27.5855
15019	Bangladesh	1	61.6933	2.06271
15019	Bangladesh	1	60.7583	23.9796
15019	Bangladesh	1	21.3489	16.5086
15019	Bangladesh	1	76.1841	16.0431
15019	Bangladesh	1	45.7995	19.0631
15019	Bangladesh	1	13.3369	14.0128
15019	Bangladesh	1	49.3672	20.617
15019	Bangladesh	1	95.1571	14.79
15019	Bangladesh	1	85.2427	5.52951
15019	Bangladesh	1	29.278	25.9361
15019	Bangladesh	1	72.2374	-10.1724
15019	Bangladesh	1	77.9757	-8.46011
15019	Bangladesh	1	4.18707	56.5118
15019	Bangladesh	1	7.98711	34.5413
15019	Bangladesh	1	51.0087	13.7914
15019	Bangladesh	1	46.1418	-6.26846
15019	Bangladesh	1	17.8219	7.18048
15019	Bangladesh	1	45.7323	15.3438
15019	Bangladesh	1	77.8951	1.84568
15019	Bangladesh	1	81.7888	-4.24227
15019	Bangladesh	1	63.3936	-21.9927
15019	Bangladesh	1	77.0544	-16.1416
15019	Bangladesh	1	22.6957	27.444
15019	Bangladesh	1	78.0687	-2.50327
15019	Bangladesh	1	41.6632	-6.58465
15019	Bangladesh	1	30.304	23.1825
15019	Bangladesh	1	48.3931	28.0803
15019	Bangladesh	1	73.3558	-12.9051
15019	Bangladesh	1	73.0178	1.30222
15019	Bangladesh	1	85.6693	-5.11868
15019	Bangladesh	1	89.9952	-6.48567
15019	Bangladesh	1	37.2893	31.9009
15019	Bangladesh	1	51.9043	10.3662
15019	Bangladesh	1	96.1927	2.60717
15019	Bangladesh	1	7.47908	30.8072
15019	Bangladesh	1	12.8857	5.35876
15019	Bangladesh	1	102.479	-0.222751
15019	Bangladesh	1	96.6828	-0.670517
15019	Bangladesh	1	22.8937	20.1921
15019	Bangladesh	1	55.5754	14.9709
15019	Bangladesh	1	70.6641	4.80992
15019	Bangladesh	1	62.0659	11.8337
15019	Bangladesh	1	14.0716	28.6194
15019	Bangladesh	1	21.4982	24.9701
15019	Bangladesh	1	24.5845	10.4937
15019	Bangladesh	1	3.02506	-7.15453
15019	Bangladesh	1	85.8174	-7.17424
15019	Bangladesh	1	20.6421	30.8229
15019	Bangladesh	1	59.744	-7.7902
15019	Bangladesh	1	84.2465	10.4794
15019	Bangladesh	1	78.6467	14.4201
15019	Bangladesh	1	50.1652	-0.0945898
15019	Bangladesh	1	74.1601	-4.57429
15019	Bangladesh	1	21.0761	27.8201
15019	Bangladesh	1	68.6243	6.23683
15019	Bangladesh	1	59.216	20.7594
15019	Bangladesh	1	90.5555	19.0009
15019	Bangladesh	1	24.1565	18.4853
15019	Bangladesh	1	74.0205	2.92281
15019	Bangladesh	1	3.68657	31.0999
15019	Bangladesh	1	75.3462	-7.27062
15019	Bangladesh	1	51.5589	-3.1656
15019	Bangladesh	1	66.6407	21.6198
15019	Bangladesh	1	16.5953	10.6983
15019	Bangladesh	1	69.6346	28.795
15019	Bangladesh	1	6.86685	59.8729
15019	Bangladesh	1	86.3962	1.98908
15019	Bangladesh	1	50.7772	16.1328
15019	Bangladesh	1	72.1886	-13.8941
15019	Bangladesh	1	92.4212	7.47787
15019	Bangladesh	1	56.0424	14.1575
15019	Bangladesh	1	47.2119	18.3491
15019	Bangladesh	1	72.6217	21.7725
15019	Bangladesh	1	12.2202	41.5545
15019	Bangladesh	1	55.4089	2.8548
15019	Bangladesh	1	1.62675	4.53023
15019	Bangladesh	1	69.9417	14.7444
15019	Bangladesh	1	63.1582	18.3088
15019	Bangladesh	1	86.6774	7.98026
15019	Bangladesh	1	45.9607	-20.5737
15019	Bangladesh	1	8.63727	34.5372
15019	Bangladesh	1	3.48895	28.5397
15019	Bangladesh	1	4.53366	28.3444
15019	Bangladesh	1	59.5191	-15.4334
15019	Bangladesh	1	28.5976	23.6025
15019	Bangladesh	1	80.3422	-47.5358
15019	Bangladesh	1	8.41379	12.8467
15019	Bangladesh	1	69.6346	25.375
15019	Bangladesh	1	51.0082	-18.8389
15019	Bangladesh	1	41.6632	0.718687
15019	Bangladesh	1	70.1589	-36.3401
15019	Bangladesh	1	79.2442	-20.5804
15019	Bangladesh	1	39.5129	11.7835
15019	Bangladesh	1	39.6048	-12.9144
15019	Bangladesh	1	101.963	-1.53776
15019	Bangladesh	1	53.2248	9.63994
15019	Bangladesh	1	47.7012	17.2174
15019	Bangladesh	1	68.3058	20.7445
15019	Bangladesh	1	64.9914	3.44849
15019	Bangladesh	1	63.2717	12.8052
15019	Bangladesh	1	14.0665	-0.470961
15019	Bangladesh	1	3.56153	30.0267
15019	Bangladesh	1	64.3966	-13.7298
15019	Bangladesh	1	71.7142	-1.69836
15019	Bangladesh	1	15.4349	24.3881
15019	Bangladesh	1	53.7263	9.81357
15019	Bangladesh	1	56.0088	6.9624
15019	Bangladesh	1	74.4749	-11.1274
15019	Bangladesh	1	66.3686	1.95762
15019	Bangladesh	1	42.5383	-6.22657
15019	Bangladesh	1	26.6472	21.9832
15019	Bangladesh	1	26.6472	26.146
15019	Bangladesh	1	6.27981	36.857
15019	Bangladesh	1	83.5388	-8.04444
15019	Bangladesh	1	15.1178	26.3068
15019	Bangladesh	1	78.0701	6.48404
15019	Bangladesh	1	44.9302	-6.21336
15019	Bangladesh	1	29.278	2.23456
15019	Bangladesh	1	53.1727	16.5518
15019	Bangladesh	1	33.9094	-0.631665
15019	Bangladesh	1	101.849	3.79265
15019	Bangladesh	1	68.3517	6.55477
15019	Bangladesh	1	60.0245	15.2695
15019	Bangladesh	1	61.2213	7.87307
15019	Bangladesh	1	89.1526	15.233
15019	Bangladesh	1	7.53191	23.6526
15019	Bangladesh	1	52.7176	-25.0539
15019	Bangladesh	1	81.3509	6.86052
15019	Bangladesh	1	25.3646	4.63155
15019	Bangladesh	1	23.4946	17.909
15019	Bangladesh	1	27.2664	26.8948
15019	Bangladesh	1	8.41379	12.755
15019	Bangladesh	1	57.08	21.4943
15019	Bangladesh	1	101.4	-4.89099
15019	Bangladesh	1	79.346	12.379
15019	Bangladesh	1	64.7888	15.2517
15019	Bangladesh	1	40.4622	2.84637
15019	Bangladesh	1	68.2429	-6.46296
15019	Bangladesh	1	49.7303	-1.27408
15019	Bangladesh	1	59.3636	11.6279
15019	Bangladesh	1	5.01343	8.89905
15019	Bangladesh	1	67.5397	26.7853
15019	Bangladesh	1	10.3762	24.3714
15019	Bangladesh	1	38.4818	8.3947
15019	Bangladesh	1	53.9724	5.49292
15019	Bangladesh	1	3.90734	37.3089
15019	Bangladesh	1	54.5802	12.684
15019	Bangladesh	1	21.0761	10.7624
15019	Bangladesh	1	35.6771	27.0466
15019	Bangladesh	1	12.7962	22.6346
15019	Bangladesh	1	25.7061	0.406123
15019	Bangladesh	1	36.1618	-32.9836
15019	Bangladesh	1	12.8019	-2.27488
15019	Bangladesh	1	76.1841	17.1992
15019	Bangladesh	1	85.5759	28.1529
15019	Bangladesh	1	18.812	14.8356
15019	Bangladesh	1	34.9242	-2.8914
15019	Bangladesh	1	37.8132	8.22587
15019	Bangladesh	1	73.8382	0.606435
15019	Bangladesh	1	62.8444	35.4991
15019	Bangladesh	1	29.0485	26.4333
15019	Bangladesh	1	21.849	24.4183
15019	Bangladesh	1	74.5164	29.224
15019	Bangladesh	1	26.4899	3.02212
15019	Bangladesh	1	40.4329	-13.0784
15019	Bangladesh	1	2.70811	1.90942
15019	Bangladesh	1	79.9576	0.760285
15019	Bangladesh	1	70.9424	0.141764
15019	Bangladesh	1	59.7958	27.4426
15019	Bangladesh	1	73.4672	20.2298
15019	Bangladesh	1	82.2888	12.7936
15019	Bangladesh	1	39.6262	11.4031
15019	Bangladesh	1	71.4774	23.5798
15019	Bangladesh	1	56.4282	5.37122
15019	Bangladesh	1	12.0641	25.3843
15019	Bangladesh	1	37.8132	9.65544
15019	Bangladesh	1	61.7762	12.7353
15019	Bangladesh	1	52.7063	16.9063
15019	Bangladesh	1	58.3889	23.3031
15019	Bangladesh	1	32.2874	33.0707
15019	Bangladesh	1	29.0183	13.2515
15019	Bangladesh	1	67.8367	-8.48894
15019	Bangladesh	1	83.6236	4.16559
15019	Bangladesh	1	32.4568	13.2913
15019	Bangladesh	1	70.6817	-24.7545
15019	Bangladesh	1	60.9132	7.25415
15019	Bangladesh	1	79.2442	-0.502386
15019	Bangladesh	1	52.9789	13.7386
15019	Bangladesh	1	58.511	1.56677
15019	Bangladesh	1	103.239	-1.24909
15019	Bangladesh	1	54.9941	1.77487
15019	Bangladesh	1	67.5874	19.9744
15019	Bangladesh	1	20.1085	20.5342
15019	Bangladesh	1	44.1017	-5.3931
15019	Bangladesh	1	10.1989	25.4158
15019	Bangladesh	1	75.7447	22.7246
15019	Bangladesh	1	3.68657	24.2127
15019	Bangladesh	1	35.1528	18.5855
15019	Bangladesh	1	82.791	8.05126
15019	Bangladesh	1	53.5396	20.7691
15019	Bangladesh	1	57.294	-19.2425
15019	Bangladesh	1	43.2839	-10.9201
15019	Bangladesh	1	87.7378	-29.0965
15019	Bangladesh	1	80.0892	11.9687
15019	Bangladesh	1	60.5247	37.5042
15019	Bangladesh	1	65.3794	29.3379
15019	Bangladesh	1	77.9757	7.16183
15019	Bangladesh	1	44.942	17.6917
15019	Bangladesh	1	143.963	13.6344
15019	Bangladesh	1	45.9815	-1.82136
15019	Bangladesh	1	30.6574	20.5795
15019	Bangladesh	1	67.5685	9.82183
15019	Bangladesh	1	92.8793	4.59358
15019	Bangladesh	1	55.0674	15.2731
15019	Bangladesh	1	91.9194	26.7342
15019	Bangladesh	1	61.6591	13.8333
15019	Bangladesh	1	27.1087	11.7416
15019	Bangladesh	1	102.063	-16.1225
15019	Bangladesh	1	52.3463	-8.16738
15019	Bangladesh	1	102.479	-2.72803
15019	Bangladesh	1	101.911	7.5804
15019	Bangladesh	1	58.4385	-14.3278
15019	Bangladesh	1	38.87	11.1056
15019	Bangladesh	1	87.7657	16.3789
15019	Bangladesh	1	1.61481	4.93393
15019	Bangladesh	1	25.8464	17.6783
15019	Bangladesh	1	75.0325	-7.7765
15019	Bangladesh	1	14.6678	-14.598
15019	Bangladesh	1	11.1628	33.6887
15019	Bangladesh	1	56.0424	4.02137
15019	Bangladesh	1	59.7958	-9.39354
15019	Bangladesh	1	91.262	29.1778
15019	Bangladesh	1	55.804	18.6807
15019	Bangladesh	1	31.7413	20.2669
15019	Bangladesh	1	65.4939	7.67609
15019	Bangladesh	1	18.5385	14.6029
15019	Bangladesh	1	91.9194	2.24988
15019	Bangladesh	1	83.899	-1.11053
15019	Bangladesh	1	96.045	-11.2523
15019	Bangladesh	1	51.1066	1.86338
15019	Bangladesh	1	98.1821	5.04411
15019	Bangladesh	1	78.2015	5.5427
15019	Bangladesh	1	44.1273	-8.89869
15019	Bangladesh	1	18.9679	26.9894
15019	Bangladesh	1	50.4787	-8.43695
15019	Bangladesh	1	51.002	11.1525
15019	Bangladesh	1	101.849	6.96467
15019	Bangladesh	1	61.3833	-12.9788
15019	Bangladesh	1	8.41379	16.0808
15019	Bangladesh	1	96.3467	-14.2104
15019	Bangladesh	1	65.9717	10.8141
15019	Bangladesh	1	61.3181	36.5591
15019	Bangladesh	1	16.4376	23.6334
15019	Bangladesh	1	91.9194	17.9267
15019	Bangladesh	1	21.683	25.8214
15019	Bangladesh	1	24.6121	0.687889
15019	Bangladesh	1	43.9456	11.5804
15019	Bangladesh	1	19.4808	23.2468
15019	Bangladesh	1	83.1166	28.7756
15019	Bangladesh	1	76.7053	0.24831
15019	Bangladesh	1	33.1871	29.3593
15019	Bangladesh	1	78.0714	13.547
[truncated: 100,061 more rows]

## Sheet: SI_2_Austria_Slovenia
countryPairID	Country	more_policies	distance_border	log_residualx100
10137	Austria	1	73.1029	-6.41561
10137	Austria(Vienna)	1	19.2033	3.75188
10137	Austria(Salzburg)	1	0.891349	-17.9965
10137	Austria	1	56.5753	-0.347394
10137	Austria(Carinthia)	1	29.75	-19.6158
10137	Austria	1	18.9435	-14.0991
10137	Austria	1	13.6822	3.63242
10137	Austria	1	27.2774	2.94711
10137	Austria	1	16.1351	14.2672
10137	Austria	1	12.561	-4.78549
10137	Austria	1	79.1726	17.2816
10137	Austria(Carinthia)	1	26.4848	9.40722
10137	Austria(UpperAustria)	1	2.69234	1.91866
10137	Austria	1	100.306	26.6241
10137	Austria	1	88.6318	17.3018
10137	Austria	1	66.6574	9.22535
10137	Austria	1	82.0223	-0.894757
10137	Austria	1	21.1241	10.5904
10137	Austria(Vienna)	1	49.0563	-2.4295
10137	Austria	1	20.6161	-10.8581
10137	Austria	1	40.6445	-0.220512
10137	Austria	1	21.1159	16.7207
10137	Austria(Tyrol)	1	22.6831	-21.7583
10137	Austria	1	96.683	-18.0551
10137	Austria	1	34.8933	-11.0549
10137	Austria(Styria)	1	32.7729	-13.6877
10137	Austria	1	75.3321	0.964949
10137	Austria(Salzburg)	1	80.3283	1.50172
10137	Austria	1	75.6852	10.1071
10137	Austria(Styria)	1	14.7523	-5.34843
10137	Austria(UpperAustria)	1	102.205	9.30966
10137	Austria	1	14.2095	-9.55062
10137	Austria	1	4.78335	-7.22601
10137	Austria	1	71.6883	-21.9293
10137	Austria	1	31.6523	-22.1819
10137	Austria	1	74.5804	-5.13913
10137	Austria	1	87.7595	5.87055
10137	Austria	1	96.683	-10.0611
10137	Austria(Tyrol)	1	35.1155	-18.8347
10137	Austria(Carinthia)	1	50.3105	-2.42384
10137	Austria	1	102.019	-9.40182
10137	Austria	1	14.6985	-23.5148
10137	Austria	1	47.1258	-12.9681
10137	Austria(Vienna)	1	34.7892	-10.1288
10137	Austria	1	36.9945	-11.8277
10137	Austria	1	14.2966	7.15139
10137	Austria	1	52.5873	10.4048
10137	Austria	1	100.972	6.29486
10137	Austria	1	54.8136	-8.82514
10137	Austria	1	85.5206	3.1838
10137	Austria	1	8.03942	-7.90809
10137	Austria(Carinthia)	1	16.7281	1.18614
10137	Austria(Carinthia)	1	16.6773	-2.03889
10137	Austria	1	0.168892	-0.746656
10137	Austria	1	27.9077	-16.5354
10137	Austria(Vienna)	1	7.39494	6.42447
10137	Austria(Tyrol)	1	44.981	-7.16539
10137	Austria(Tyrol)	1	49.972	-1.79201
10137	Austria(Salzburg)	1	87.9053	-3.27023
10137	Austria(Salzburg)	1	101.707	7.10192
10137	Austria	1	38.2575	-4.36842
10137	Austria(Salzburg)	1	1.2574	-6.76234
10137	Austria(UpperAustria)	1	28.2372	3.85704
10137	Austria	1	50.3534	-2.48003
10137	Austria(Styria)	1	4.97328	-0.410449
10137	Austria	1	28.2536	-12.33
10137	Austria(Tyrol)	1	102.905	3.57811
10137	Austria(Styria)	1	51.2571	1.99664
10137	Austria	1	46.0168	-3.00767
10137	Austria(Carinthia)	1	35.0977	8.74907
10137	Austria(Carinthia)	1	21.1861	8.18793
10137	Austria	1	51.2107	-18.1995
10137	Austria	1	9.4999	-22.7566
10137	Austria(Carinthia)	1	49.165	-5.59487
10137	Austria	1	15.6993	1.68621
10137	Austria(Carinthia)	1	0.168892	6.8693
10137	Austria(Tyrol)	1	17.0984	-60.3697
10137	Austria	1	28.5083	-14.2311
10137	Austria	1	20.2724	12.0567
10137	Austria(UpperAustria)	1	26.1933	-7.16582
10137	Austria	1	10.2021	2.71507
10137	Austria	1	5.16034	-3.09834
10137	Austria	1	0.379114	-23.0194
10137	Austria(Vienna)	1	77.6065	-11.1675
10137	Austria	1	31.3946	-15.5546
10137	Austria	1	11.25	-15.5153
10137	Austria	1	7.74489	3.40695
10137	Austria	1	14.7428	-2.91906
10137	Austria	1	19.3802	2.05981
10137	Austria	1	54.2953	-0.917032
10137	Austria	1	9.11244	11.1326
10137	Austria	1	39.7067	-11.6826
10137	Austria	1	23.1121	-14.5474
10137	Austria	1	38.0976	3.46097
10137	Austria(UpperAustria)	1	13.2919	3.67189
10137	Austria(Carinthia)	1	86.6447	12.1886
10137	Austria(Salzburg)	1	38.1443	-1.99065
10137	Austria(Tyrol)	1	37.3702	-37.3578
10137	Austria	1	28.2001	-3.8499
10137	Austria(Tyrol)	1	43.8325	-6.85503
10137	Austria	1	21.2992	-4.39557
10137	Austria	1	19.36	-18.1093
10137	Austria	1	22.3242	-3.37583
10137	Austria	1	7.74489	1.79273
10137	Austria(Styria)	1	1.1453	-9.06325
10137	Austria	1	31.6023	-2.6945
10137	Austria	1	51.1851	-5.80177
10137	Austria	1	74.4831	-6.19512
10137	Austria	1	1.04308	-1.75476
10137	Austria	1	60.1502	-7.13936
10137	Austria	1	19.4812	-4.56791
10137	Austria(Styria)	1	46.822	-14.5049
10137	Austria	1	32.1786	-14.0208
10137	Austria(Styria)	1	43.7074	-12.7641
10137	Austria(Tyrol)	1	29.3462	0.983454
10137	Austria(Tyrol)	1	52.5873	1.81791
10137	Austria(Vienna)	1	19.4697	1.40558
10137	Austria	1	34.3825	-0.818382
10137	Austria(Carinthia)	1	2.48529	-6.25937
10137	Austria	1	4.64904	-16.6751
10137	Austria	1	87.6241	-1.25914
10137	Austria	1	8.94158	-15.9362
10137	Austria	1	48.4385	-11.3886
10137	Austria(Tyrol)	1	28.3669	-21.4219
10137	Austria	1	46.4338	-1.82599
10137	Austria	1	40.0902	-17.3107
10137	Austria(Vienna)	1	77.8192	16.7319
10137	Austria	1	101.867	10.4609
10137	Austria	1	74.102	-14.4465
10137	Austria	1	87.5501	-11.4042
10137	Austria(Tyrol)	1	34.1286	-5.37765
10137	Austria	1	90.8327	5.76845
10137	Austria(Styria)	1	24.3983	6.29095
10137	Austria	1	12.6016	-7.93
10137	Austria	1	46.286	0.945015
10137	Austria	1	2.10077	-8.2357
10137	Austria	1	15.5451	-20.8915
10137	Austria	1	81.7795	-13.2895
10137	Austria(Styria)	1	50.9328	15.4707
10137	Austria	1	87.1526	17.5887
10137	Austria	1	30.6713	-8.2037
10137	Austria(Vienna)	1	13.4476	-9.05984
10137	Austria(Carinthia)	1	15.8962	-12.9194
10137	Austria(Carinthia)	1	43.8076	-2.80921
10137	Austria	1	71.1481	-7.53167
10137	Austria(Tyrol)	1	98.7029	13.1285
10137	Austria	1	74.4831	-5.96967
10137	Austria(UpperAustria)	1	9.0192	-13.9702
10137	Austria(Styria)	1	71.134	-12.9599
10137	Austria	1	23.0662	8.13683
10137	Austria	1	18.3107	15.904
10137	Austria	1	49.5528	-3.19263
10137	Austria	1	1.55121	-13.1716
10137	Austria	1	21.7208	-24.3532
10137	Austria	1	55.1129	8.41995
10137	Austria	1	28.8024	-6.30328
10137	Austria	1	28.8024	-13.1281
10137	Austria(Salzburg)	1	28.8024	-19.8879
10137	Austria(Carinthia)	1	41.2778	-11.1482
10137	Austria	1	25.5725	-6.43494
10137	Austria	1	17.9658	-5.58241
10137	Austria	1	31.2591	-25.1697
10137	Austria(Carinthia)	1	0.797007	-9.99384
10137	Austria	1	25.4176	9.67835
10137	Austria(Carinthia)	1	12.6164	12.7098
10137	Austria	1	24.2809	-10.2706
10137	Austria(Carinthia)	1	32.66	-15.1277
10137	Austria(Carinthia)	1	32.9148	-28.8334
10137	Austria	1	17.8904	6.17421
10137	Austria	1	102.031	18.1062
10137	Austria	1	4.97328	2.91074
10137	Austria	1	26.4029	-0.129838
10137	Austria	1	51.195	12.8896
10137	Austria(Tyrol)	1	41.4613	-31.9464
10137	Austria	1	20.47	-31.8966
10137	Austria	1	95.6264	-27.7531
10137	Austria	1	14.7436	17.8637
10137	Austria(Carinthia)	1	65.9751	-21.1494
10137	Austria	1	92.8997	-8.92428
10137	Austria(Carinthia)	1	28.2001	7.18088
10137	Austria	1	77.6065	-16.1084
10137	Austria(UpperAustria)	1	39.0719	-34.9546
10137	Austria	1	40.8197	4.02617
10137	Austria	1	1.69969	-2.78653
10137	Austria(Carinthia)	1	60.871	-3.66319
10137	Austria	1	7.90923	-8.63993
10137	Austria(Styria)	1	85.6748	-24.0387
10137	Austria(Carinthia)	1	39.8185	-14.4994
10137	Austria	1	4.47987	11.5545
10137	Austria	1	52.5873	-21.0199
10137	Austria	1	60.871	4.48641
10137	Austria	1	5.78964	-7.31076
10137	Austria	1	86.7212	-0.55113
10137	Austria(Tyrol)	1	79.7272	-16.7915
10137	Austria	1	33.9321	-21.9526
10137	Austria(UpperAustria)	1	99.2824	15.5624
10137	Austria(Carinthia)	1	16.3659	-4.82106
10137	Austria	1	82.9781	-3.99197
10137	Austria	1	65.6563	10.4092
10137	Austria	1	29.2732	-9.88009
10137	Austria	1	82.9781	-17.4072
10137	Austria	1	82.8431	7.55523
10137	Austria	1	50.6028	-9.38365
10137	Austria(Tyrol)	1	49.5376	-17.7294
10137	Austria	1	44.3328	-18.2288
10137	Austria(Styria)	1	47.3027	2.14937
10137	Austria	1	96.86	-2.70994
10137	Austria	1	90.0669	4.38347
10137	Austria(Styria)	1	1.59127	-2.73406
10137	Austria	1	22.7273	12.6435
10137	Austria(Styria)	1	20.1604	-23.1718
10137	Austria(Salzburg)	1	5.11614	20.3249
10137	Austria(Carinthia)	1	17.1095	-12.6664
10137	Austria(Salzburg)	1	15.5451	-33.1058
10137	Austria	1	14.7523	-5.62477
10137	Austria	1	87.7595	4.64011
10137	Austria(Salzburg)	1	81.774	3.99494
10137	Austria	1	39.7711	-22.674
10137	Austria(Carinthia)	1	16.8132	-1.96423
10137	Austria	1	11.5456	-3.37527
10137	Austria	1	9.368	-15.0198
10137	Austria	1	33.6944	-10.5305
10137	Austria	1	36.6066	-8.96908
10137	Austria	1	11.3811	-8.13742
10137	Austria	1	16.6225	7.33812
10137	Austria(Vienna)	1	85.1876	-10.5986
10137	Austria	1	28.3669	-13.05
10137	Austria(Vienna)	1	12.561	0.558903
10137	Austria	1	1.72262	14.3454
10137	Austria	1	101.137	-0.368097
10137	Austria(Tyrol)	1	83.0861	-7.51105
10137	Austria	1	82.2914	-11.4629
10137	Austria	1	11.0465	3.65028
10137	Austria(Tyrol)	1	16.6773	-20.9088
10137	Austria	1	28.3287	-4.6034
10137	Austria(Carinthia)	1	19.4059	-33.2369
10137	Austria	1	75.076	-0.327847
10137	Austria	1	28.9943	-5.67643
10137	Austria	1	45.8672	-23.6799
10137	Austria(Carinthia)	1	81.774	15.1504
10137	Austria(Tyrol)	1	18.3274	-9.5585
10137	Austria	1	14.5777	-3.74434
10137	Austria	1	13.3307	-1.8526
10137	Austria(Salzburg)	1	8.4279	7.43157
10137	Austria(Styria)	1	15.9857	4.35667
10137	Austria	1	89.1516	-5.45803
10137	Austria	1	18.7264	4.31696
10137	Austria	1	10.5675	-0.918907
10137	Austria	1	23.1818	-16.0409
10137	Austria	1	42.8086	-4.56186
10137	Austria(Carinthia)	1	81.4562	8.03405
10137	Austria	1	20.5898	-6.13843
10137	Austria(Carinthia)	1	19.2267	-13.8639
10137	Austria(Salzburg)	1	102.124	12.0521
10137	Austria(Tyrol)	1	42.8801	-9.46213
10137	Austria(UpperAustria)	1	10.3398	7.92022
10137	Austria(Vienna)	1	46.9147	-5.78217
10137	Austria(Styria)	1	16.1743	-9.119
10137	Austria	1	52.6936	14.6974
10137	Austria	1	81.4035	-12.5816
10137	Austria	1	20.4061	-8.61658
10137	Austria	1	36.5926	9.94699
10137	Austria	1	5.25269	-10.9868
10137	Austria(Carinthia)	1	35.2206	-7.06208
10137	Austria	1	48.7275	-0.00283298
10137	Austria	1	0.797007	-3.14668
10137	Austria	1	9.368	8.02193
10137	Austria	1	4.79683	8.28182
10137	Austria(Salzburg)	1	13.3447	-14.4486
10137	Austria(Styria)	1	100.826	8.08559
10137	Austria	1	87.5501	-6.13456
10137	Austria	1	35.0977	21.1371
10137	Austria(Salzburg)	1	2.38955	-3.34617
10137	Austria	1	82.7928	0.570803
10137	Austria(Styria)	1	39.5333	-5.15459
10137	Austria	1	49.6201	-0.985144
10137	Austria	1	85.5942	-9.32399
10137	Austria	1	35.0892	-8.6423
10137	Austria(Carinthia)	1	43.6439	1.43123
10137	Austria	1	11.665	6.93364
10137	Austria(Vienna)	1	83.3286	7.4336
10137	Austria(Salzburg)	1	4.99704	-2.3743
10137	Austria	1	37.1821	-4.34733
10137	Austria	1	35.7701	-15.4026
10137	Austria	1	44.8741	-1.81854
10137	Austria	1	4.97328	-13.0373
10137	Austria	1	21.6116	15.1512
10137	Austria	1	19.2267	-15.6034
10137	Austria	1	9.12141	3.15322
10137	Austria	1	5.25269	-2.43425
10137	Austria(Carinthia)	1	78.5428	9.27135
10137	Austria(Vienna)	1	2.52386	-5.13631
10137	Austria	1	18.3741	-3.80341
10137	Austria	1	81.6582	-19.2185
10137	Austria(Carinthia)	1	74.5804	-12.0329
10137	Austria(Carinthia)	1	75.0423	-0.611573
10137	Austria	1	43.7074	2.31411
10137	Austria	1	28.3063	11.3391
10137	Austria	1	6.83328	-2.33194
10137	Austria	1	17.131	4.14927
10137	Austria(Salzburg)	1	47.4239	-11.6262
10137	Austria(Salzburg)	1	80.8859	-10.6771
10137	Austria	1	83.3829	11.2825
10137	Austria	1	87.4722	34.7968
10137	Austria	1	88.3078	15.3889
10137	Austria(Tyrol)	1	5.25269	-4.4796
10137	Austria	1	14.1803	-9.5079
10137	Austria	1	6.24839	14.3027
10137	Austria(UpperAustria)	1	7.50791	-2.68151
10137	Austria(UpperAustria)	1	43.4387	-9.15662
10137	Austria(Styria)	1	27.1169	-11.1098
10137	Austria	1	1.6106	2.56287
10137	Austria(Tyrol)	1	36.3297	7.12252
10137	Austria	1	25.2019	0.620941
10137	Austria	1	1.0819	14.9323
10137	Austria	1	42.1782	-4.05901
10137	Austria	1	45.0258	-15.3737
10137	Austria	1	18.4914	-3.70487
10137	Austria	1	18.6679	0.137076
10137	Austria	1	26.6832	-6.11312
10137	Austria	1	82.2914	-2.63568
10137	Austria	1	31.0716	23.777
10137	Austria	1	0.474471	-16.1155
10137	Austria(Carinthia)	1	14.1803	-5.52565
10137	Austria(Styria)	1	21.1861	-3.23313
10137	Austria	1	36.5152	-34.1938
10137	Austria	1	44.3842	-5.88866
10137	Austria(Vienna)	1	79.7501	17.1456
10137	Austria(Carinthia)	1	11.3728	-9.61791
10137	Austria	1	21.5053	-24.396
10137	Austria	1	12.9836	-0.866333
10137	Austria	1	2.69234	-7.63029
10137	Austria	1	10.5675	8.20859
10137	Austria	1	86.6827	9.58185
10137	Austria	1	27.3871	-17.5223
10137	Austria(Vienna)	1	33.6904	-1.47356
10137	Austria	1	21.4959	-20.3083
10137	Austria	1	16.5497	14.4707
10137	Austria	1	46.5516	-32.7213
10137	Austria	1	83.8956	-16.593
10137	Austria	1	39.8439	-2.85083
10137	Austria	1	22.3881	-11.8779
10137	Austria(Vienna)	1	6.33358	-0.840252
10137	Austria	1	19.4945	3.3481
10137	Austria	1	33.6904	5.49786
10137	Austria(Salzburg)	1	23.3262	-10.4325
10137	Austria	1	97.225	0.820995
10137	Austria	1	70.8638	-24.3837
10137	Austria	1	46.286	-7.35251
10137	Austria	1	41.6472	5.73514
10137	Austria	1	92.1992	-10.1921
10137	Austria	1	43.4387	-0.718851
10137	Austria	1	31.4259	4.37354
10137	Austria(Styria)	1	26.8717	-31.3212
10137	Austria(Styria)	1	20.0535	-26.7435
10137	Austria	1	89.1516	-16.8245
10137	Austria	1	21.1241	4.80159
10137	Austria	1	30.8169	-7.35531
10137	Austria	1	41.4381	0.133212
10137	Austria(Styria)	1	39.7451	-14.3896
10137	Austria	1	18.8631	-1.1382
10137	Austria	1	33.6547	-14.9622
10137	Austria	1	27.5958	13.2994
10137	Austria	1	71.4399	14.8293
10137	Austria	1	3.01466	6.37486
10137	Austria(Salzburg)	1	11.1529	-4.98996
10137	Austria(Styria)	1	7.50791	-4.51693
10137	Austria(UpperAustria)	1	14.7668	-16.1585
10137	Austria	1	38.1953	5.54919
10137	Austria	1	98.7029	-10.8583
10137	Austria	1	86.7212	-12.8915
10137	Austria(Salzburg)	1	76.2802	13.5668
10137	Austria(Carinthia)	1	4.79683	-4.00646
10137	Austria	1	5.41076	-27.7477
10137	Austria(Vienna)	1	32.4245	-0.846897
10137	Austria(Styria)	1	84.8228	-2.73579
10137	Austria(Vienna)	1	10.6239	-14.207
10137	Austria	1	16.0189	-11.0632
10137	Austria	1	83.8956	-10.5203
10137	Austria(Vienna)	1	26.9042	-6.39179
10137	Austria	1	9.13889	5.39235
10137	Austria	1	86.92	3.00598
10137	Austria	1	24.4343	-11.538
10137	Austria(Tyrol)	1	76.3858	-0.403157
10137	Austria(Salzburg)	1	18.9715	20.1512
10137	Austria(Carinthia)	1	39.2848	-0.336499
10137	Austria(Tyrol)	1	26.8689	-34.0101
10137	Austria(Styria)	1	10.3256	-11.1752
10137	Austria	1	1.31085	-2.24043
10137	Austria	1	16.7941	-2.79661
10137	Austria(Styria)	1	11.4021	-35.9521
10137	Austria	1	20.2402	-7.26904
10137	Austria(Vienna)	1	30.5908	-4.38809
10137	Austria	1	25.5725	4.87482
10137	Austria(Vienna)	1	52.0136	-3.69975
10137	Austria	1	1.37231	-10.6266
10137	Austria(Tyrol)	1	79.9987	-8.01508
10137	Austria	1	31.4487	-22.6221
10137	Austria	1	66.4732	1.27342
10137	Austria(Carinthia)	1	88.8052	-3.32829
10137	Austria(Carinthia)	1	11.606	-4.47936
10137	Austria	1	0.159431	-6.99511
10137	Austria	1	83.6336	-23.5797
10137	Austria(Salzburg)	1	33.2439	-22.5455
10137	Austria	1	46.0168	-0.689923
10137	Austria	1	12.0478	-2.35195
10137	Austria(Tyrol)	1	76.2802	4.1885
10137	Austria	1	28.2568	1.07574
10137	Austria	1	32.6036	-6.86876
10137	Austria(Carinthia)	1	1.18651	-0.438165
10137	Austria	1	22.4587	11.0732
10137	Austria(UpperAustria)	1	31.4487	-1.34693
10137	Austria	1	87.3299	5.90171
10137	Austria(Vienna)	1	36.328	-12.2018
10137	Austria	1	21.9346	2.68144
10137	Austria	1	45.1794	-6.1966
10137	Austria(Carinthia)	1	49.6962	-6.95397
10137	Austria	1	2.48529	-5.49327
10137	Austria(Carinthia)	1	32.4345	12.3786
10137	Austria	1	56.5753	6.10334
10137	Austria(Carinthia)	1	13.6301	-3.30502
10137	Austria(Carinthia)	1	22.8749	-2.1144
10137	Austria	1	32.3795	6.63066
10137	Austria	1	16.9911	-6.81794
10137	Austria	1	63.4749	-12.1173
10137	Austria	1	20.2187	2.85907
10137	Austria(Vienna)	1	44.9936	2.00524
10137	Austria	1	86.2154	24.3941
10137	Austria	1	25.1343	16.1917
10137	Austria(Styria)	1	52.6936	-13.4823
10137	Austria	1	38.7998	-1.2285
10137	Austria(Tyrol)	1	1.53408	1.87495
10137	Austria	1	74.3318	-12.4494
10137	Austria(Tyrol)	1	41.1985	-4.58275
10137	Austria(Tyrol)	1	2.80359	-17.7401
10137	Austria	1	8.39901	-3.61928
10137	Austria(Carinthia)	1	30.6484	-5.70401
10137	Austria	1	36.5152	-42.82
10137	Austria	1	13.6843	-1.03949
10137	Austria(Styria)	1	10.5675	-4.43981
10137	Austria(Styria)	1	8.88266	21.609
10137	Austria(UpperAustria)	1	1.37231	-0.216899
10137	Austria(Carinthia)	1	12.0372	0.736193
10137	Austria	1	99.6495	-0.785726
10137	Austria	1	19.8377	-19.8053
10137	Austria(Carinthia)	1	24.1572	-7.51935
10137	Austria(Salzburg)	1	36.6337	-2.25051
10137	Austria(Styria)	1	8.14783	-4.63889
10137	Austria(UpperAustria)	1	30.3921	-19.6454
10137	Austria	1	82.5584	8.3575
10137	Austria(Carinthia)	1	24.3251	13.9089
10137	Austria	1	1.80834	-3.12422
10137	Austria(UpperAustria)	1	42.0395	-16.0376
10137	Austria	1	13.009	10.9962
10137	Austria(Carinthia)	1	25.2246	1.31291
10137	Austria	1	21.007	1.78306
10137	Austria(Vienna)	1	31.3946	-4.95026
10137	Austria	1	98.3996	-26.305
10137	Austria	1	4.64904	-19.8138
10137	Austria	1	21.2183	-9.23151
10137	Austria	1	91.2094	-19.8629
10137	Austria(Carinthia)	1	29.5816	4.36031
10137	Austria	1	39.5765	-7.05962
10137	Austria	1	4.18237	24.3965
10137	Austria	1	23.3984	-7.33692
10137	Austria	1	71.1481	-22.7786
10137	Austria	1	24.0849	1.07293
10137	Austria	1	5.67983	-5.26665
10137	Austria(Carinthia)	1	40.4799	-3.80637
10137	Austria	1	44.1875	-10.2971
10137	Austria(Styria)	1	21.007	1.31324
10137	Austria	1	90.8106	11.4202
10137	Austria	1	28.2372	5.79794
10137	Austria	1	33.3509	8.55156
10137	Austria	1	36.7371	1.21484
10137	Austria	1	87.6241	-14.4578
10137	Austria(Carinthia)	1	79.4431	7.26782
10137	Austria	1	34.25	4.48679
10137	Austria	1	19.1875	0.958358
10137	Austria	1	40.1896	-26.7659
10137	Austria(Salzburg)	1	14.7428	-5.4832
10137	Austria(Carinthia)	1	13.8608	5.25927
10137	Austria	1	96.5098	-0.75072
10137	Austria(Styria)	1	86.3731	11.4685
10137	Austria	1	7.46673	-6.60165
10137	Austria(Vienna)	1	42.5833	6.9562
10137	Austria(Vienna)	1	12.0372	6.98633
10137	Austria	1	9.70884	-4.45651
10137	Austria(Salzburg)	1	39.5059	4.06832
10137	Austria	1	71.1481	-10.0009
10137	Austria(Styria)	1	12.561	-0.536016
10137	Austria(Tyrol)	1	22.5392	13.8455
10137	Austria(Carinthia)	1	56.5343	-4.51302
10137	Austria	1	4.78335	-6.3121
10137	Austria	1	63.9	-10.4514
10137	Austria	1	22.2598	-10.8623
10137	Austria	1	43.8076	-11.714
10137	Austria	1	92.8549	-15.4209
10137	Austria(Salzburg)	1	25.4137	-13.2715
10137	Austria	1	20.5085	-22.0495
10137	Austria	1	91.2094	-14.019
10137	Austria(UpperAustria)	1	1.2574	-12.2303
10137	Austria(Carinthia)	1	20.5085	-14.34
10137	Austria	1	40.4828	4.22509
10137	Austria(Styria)	1	5.25269	-10.5276
10137	Austria	1	86.92	18.5864
10137	Austria(UpperAustria)	1	2.62609	8.19962
10137	Austria(Salzburg)	1	17.4052	5.98549
10137	Austria	1	44.3842	-3.76666
10137	Austria	1	7.64026	-15.8326
10137	Austria	1	0.92524	-11.9585
10137	Austria	1	83.3829	3.71542
10137	Austria	1	71.4399	7.24969
10137	Austria(Carinthia)	1	18.1087	-46.1119
10137	Austria	1	79.9374	-7.78707
10137	Austria(Styria)	1	38.6928	-6.43296
10137	Austria	1	10.5449	1.35384
10137	Austria	1	9.23691	14.7313
10137	Austria(Carinthia)	1	95.6596	-25.6531
10137	Austria(Styria)	1	46.0168	-2.0589
10137	Austria	1	47.7303	-17.3176
10137	Austria	1	19.3248	2.06534
10137	Austria(Salzburg)	1	40.1896	-12.552
10137	Austria	1	80.7226	-10.8893
10137	Austria	1	0.498545	-4.70463
10137	Austria(Vienna)	1	19.2267	-6.40727
10137	Austria	1	73.4101	0.112357
10137	Austria	1	77.7996	4.20401
10137	Austria	1	0.271225	-18.6191
10137	Austria	1	32.5777	4.28171
10137	Austria	1	75.3784	-8.77923
10137	Austria	1	19.847	-7.15452
10137	Austria	1	5.87092	10.1872
10137	Austria	1	19.7007	-19.0783
10137	Austria	1	29.3462	-8.26765
10137	Austria	1	4.19082	-11.7348
10137	Austria	1	72.2835	-5.31758
10137	Austria(Tyrol)	1	21.1782	12.043
10137	Austria	1	45.3581	-10.1779
10137	Austria	1	10.8304	3.03443
10137	Austria	1	103.089	0.502931
10137	Austria(Styria)	1	11.3205	2.85545
10137	Austria	1	61.9375	-26.6118
10137	Austria	1	13.3447	-9.0724
10137	Austria	1	47.7303	-10.0558
10137	Austria	1	83.3829	-5.75288
10137	Austria	1	20.8664	6.13975
10137	Austria(Tyrol)	1	14.7465	-1.87548
10137	Austria	1	13.4321	-19.7773
10137	Austria	1	22.1057	-6.32289
10137	Austria	1	72.2604	-3.12851
10137	Austria(Carinthia)	1	24.3457	-1.66637
10137	Austria	1	15.1675	-11.3243
10137	Austria(Salzburg)	1	45.3974	2.13799
10137	Austria	1	22.1178	-27.7938
10137	Austria	1	36.2516	-9.21497
10137	Austria(Vienna)	1	8.9001	-0.380041
10137	Austria(Styria)	1	43.5827	-7.86464
10137	Austria(Styria)	1	89.9571	-1.11505
10137	Austria	1	13.6822	-6.10364
10137	Austria(Carinthia)	1	79.4592	14.8811
10137	Austria	1	13.3307	10.702
10137	Austria(UpperAustria)	1	14.3263	-28.8738
10137	Austria	1	23.7576	-8.51477
10137	Austria	1	0.788283	-1.46606
10137	Austria	1	63.6409	-9.06762
10137	Austria(Vienna)	1	97.8752	-15.6823
10137	Austria	1	26.9488	-4.22163
10137	Austria(Vienna)	1	42.1782	-3.32301
10137	Austria(Salzburg)	1	101.515	-26.7273
10137	Austria	1	35.7536	-15.0585
10137	Austria(Carinthia)	1	22.4966	-0.607682
10137	Austria(UpperAustria)	1	6.3628	5.91765
10137	Austria(Vienna)	1	54.5437	-7.07949
10137	Austria(Carinthia)	1	86.6827	-17.6978
10137	Austria	1	42.8271	4.32977
10137	Austria	1	40.8197	7.55816
10137	Austria(UpperAustria)	1	35.7536	-20.7376
10137	Austria(Carinthia)	1	31.2803	-4.73124
10137	Austria	1	42.6812	-8.81443
10137	Austria	1	40.1896	-28.1754
10137	Austria	1	63.6486	-8.50422
10137	Austria(Salzburg)	1	25.2334	-8.41787
10137	Austria	1	84.4305	15.1388
10137	Austria	1	28.5984	5.38019
10137	Austria(Vienna)	1	88.8052	5.38225
10137	Austria(Tyrol)	1	51.4291	-20.0979
10137	Austria	1	33.4694	-5.54604
10137	Austria	1	27.1994	-7.3504
10137	Austria(UpperAustria)	1	18.4224	-1.79093
10137	Austria	1	39.8139	-6.5684
10137	Austria(Salzburg)	1	17.778	6.37165
10137	Austria	1	29.8283	-6.99971
10137	Austria(Vienna)	1	13.3447	-3.34556
10137	Austria	1	37.2189	-6.13906
10137	Austria(UpperAustria)	1	25.1751	3.84086
10137	Austria	1	7.1973	-6.36818
10137	Austria	1	2.48529	-11.3582
10137	Austria	1	96.3405	-11.2143
10137	Austria	1	19.3892	5.05087
10137	Austria	1	87.1526	10.8585
10137	Austria	1	63.6709	-13.8501
10137	Austria	1	19.4192	11.8562
10137	Austria	1	98.5494	-30.3189
10137	Austria	1	44.5779	-7.67904
10137	Austria(UpperAustria)	1	7.81745	-17.0728
10137	Austria(Vienna)	1	76.31	6.32369
10137	Austria(Tyrol)	1	7.25958	4.45009
10137	Austria(UpperAustria)	1	46.4635	-8.37457
10137	Austria	1	87.8691	-6.21949
10137	Austria	1	18.2209	-47.5172
10137	Austria	1	31.8026	-25.3558
10137	Austria	1	23.1893	-21.1728
10137	Austria	1	22.2598	-19.2267
10137	Austria	1	40.9855	-13.7935
10137	Austria	1	40.9855	-12.2933
10137	Austria	1	16.7941	-9.24841
10137	Austria(Carinthia)	1	48.0721	-6.30707
10137	Austria(Carinthia)	1	75.3713	-7.33454
10137	Austria	1	35.04	5.1393
10137	Austria	1	19.0164	2.7973
10137	Austria(Carinthia)	1	43.7758	-3.77224
10137	Austria(Carinthia)	1	89.9571	3.46597
10137	Austria(Vienna)	1	7.48085	-15.1411
10137	Austria(Styria)	1	41.4612	-7.30855
10137	Austria(Carinthia)	1	13.686	13.4464
10137	Austria(Carinthia)	1	14.5777	-7.11003
10137	Austria	1	56.7396	1.39442
10137	Austria	1	73.9776	-4.19433
10137	Austria	1	86.6447	26.5721
10137	Austria	1	16.6773	0.158432
10137	Austria	1	18.1396	7.98628
10137	Austria	1	21.0654	-0.534436
10137	Austria	1	20.5085	-22.7013
10137	Austria	1	19.0876	-14.2937
10137	Austria	1	19.169	13.438
10137	Austria(Styria)	1	1.02813	16.4771
10137	Austria(UpperAustria)	1	83.6336	-10.6664
10137	Austria	1	19.0164	5.57598
10137	Austria	1	54.295	-18.046
10137	Austria(Styria)	1	88.6274	-7.13647
10137	Austria(Styria)	1	10.9804	-6.718
10137	Austria	1	87.9053	-9.37444
10137	Austria	1	39.8297	-18.2022
10137	Austria(Tyrol)	1	4.57207	-8.13681
10137	Austria(Tyrol)	1	10.3398	2.89198
10137	Austria(Carinthia)	1	81.4562	16.9042
10137	Austria	1	27.3235	-4.29506
10137	Austria(Vienna)	1	20.4204	-21.6327
10137	Austria	1	71.7357	3.65182
10137	Austria	1	9.13889	17.0065
10137	Austria	1	45.8217	1.53151
10137	Austria(Styria)	1	11.1983	-6.26529
10137	Austria	1	13.6822	-2.00621
10137	Austria(Vienna)	1	25.2019	-2.9747
10137	Austria(Tyrol)	1	10.839	-4.04423
10137	Austria	1	73.2785	6.60071
10137	Austria	1	43.585	-1.15656
10137	Austria(Vienna)	1	11.32	-2.24223
10137	Austria	1	40.6112	-12.3547
10137	Austria(Carinthia)	1	15.5347	8.21449
10137	Austria	1	77.0114	-1.58938
10137	Austria	1	7.42607	7.96583
10137	Austria	1	14.6698	6.18613
10137	Austria	1	87.3449	15.1532
10137	Austria	1	23.1893	-25.3475
10137	Austria	1	83.2327	5.13503
10137	Austria	1	38.3457	-8.27092
10137	Austria	1	91.0989	-19.7429
10137	Austria	1	32.17	-14.9338
10137	Austria	1	74.3389	-26.3205
10137	Austria	1	19.2869	-2.70502
10137	Austria(Salzburg)	1	20.5085	-37.5276
10137	Austria(Tyrol)	1	17.8819	-49.3623
10137	Austria(Styria)	1	8.51519	2.27159
10137	Austria	1	2.47079	1.55696
10137	Austria	1	11.3728	0.975856
10137	Austria(Carinthia)	1	42.7402	-28.3159
10137	Austria	1	80.6452	29.3312
10137	Austria	1	48.6826	-6.9208
10137	Austria	1	13.7987	-11.2844
10137	Austria	1	44.5692	-8.57456
10137	Austria	1	42.3691	-4.07485
10137	Austria	1	20.6161	-6.1708
10137	Austria(UpperAustria)	1	54.4552	-4.4883
10137	Austria(Vienna)	1	85.8348	18.7668
10137	Austria	1	3.43837	-8.24805
10137	Austria	1	11.8052	7.44698
10137	Austria(Styria)	1	31.526	-21.2613
10137	Austria	1	47.1439	6.40236
10137	Austria(Salzburg)	1	17.1095	-13.7386
10137	Austria	1	79.7272	-7.8076
10137	Austria	1	86.9118	-15.9055
10137	Austria	1	11.3604	10.9756
10137	Austria(Tyrol)	1	51.3382	-15.3514
10137	Austria	1	30.741	-25.564
10137	Austria(Tyrol)	1	7.21949	7.20218
10137	Austria	1	12.4643	1.76215
10137	Austria	1	80.0445	-17.624
10137	Austria	1	72.5429	6.80491
10137	Austria(Tyrol)	1	36.6337	1.62252
10137	Austria(Vienna)	1	43.105	-3.55108
10137	Austria(Carinthia)	1	16.1491	2.57334
10137	Austria	1	68.8118	-4.92689
10137	Austria(Styria)	1	44.3798	-16.7642
10137	Austria(Salzburg)	1	22.125	-8.71575
10137	Austria	1	18.9715	15.5185
10137	Austria(UpperAustria)	1	2.48529	-4.13081
10137	Austria	1	22.4587	6.36093
10137	Austria	1	42.3264	-4.0668
10137	Austria(Tyrol)	1	99.6495	-8.98195
10137	Austria(Salzburg)	1	38.0786	-12.4276
10137	Austria	1	11.1111	6.23652
10137	Austria(Carinthia)	1	3.66619	-11.7708
10137	Austria	1	10.3256	-9.32053
10137	Austria	1	17.1095	-14.1278
10137	Austria(UpperAustria)	1	47.1081	-3.76681
10137	Austria(Carinthia)	1	24.4529	-0.38833
10137	Austria	1	68.6189	-11.1354
10137	Austria(Carinthia)	1	21.9832	16.129
10137	Austria	1	0.363095	6.68249
10137	Austria	1	5.77726	-7.7079
10137	Austria(Styria)	1	18.8682	-7.17942
10137	Austria	1	86.92	16.5713
10137	Austria(UpperAustria)	1	86.3731	10.3744
10137	Austria(Styria)	1	29.4367	-6.33669
10137	Austria	1	37.0415	1.70618
10137	Austria	1	16.2446	-15.7407
10137	Austria	1	49.972	1.65356
10137	Austria	1	51.2107	-4.0773
10137	Austria	1	75.1564	-7.34992
10137	Austria(Salzburg)	1	101.422	-13.1267
10137	Austria(Tyrol)	1	10.1139	15.0818
10137	Austria(Vienna)	1	46.9692	-0.237929
10137	Austria	1	20.4204	2.37144
10137	Austria	1	12.5268	-18.0416
10137	Austria	1	19.3802	-9.8661
10137	Austria(UpperAustria)	1	47.3829	-10.242
10137	Austria	1	19.3892	8.54699
10137	Austria	1	2.07376	6.8047
10137	Austria	1	9.49745	3.88991
10137	Austria(Salzburg)	1	49.9821	-7.06123
10137	Austria(Carinthia)	1	5.25269	-6.17995
10137	Austria	1	95.6285	-44.9867
10137	Austria(UpperAustria)	1	22.1057	-4.20214
10137	Austria(Styria)	1	22.3407	-21.6324
10137	Austria	1	75.3713	-15.764
10137	Austria(Carinthia)	1	0.379114	-30.0236
10137	Austria	1	38.2221	-0.645519
10137	Austria	1	22.1057	-6.41212
10137	Austria	1	45.0258	-5.54099
10137	Austria(Carinthia)	1	97.5725	-11.7379
10137	Austria	1	31.3287	3.10316
10137	Austria	1	95.6782	-34.9692
10137	Austria(Salzburg)	1	10.3766	-12.9529
10137	Austria	1	39.1875	-1.87177
10137	Austria(Styria)	1	39.8439	-16.1446
10137	Austria	1	36.0965	-10.5408
10137	Austria	1	101.707	7.80721
10137	Austria	1	36.5926	15.2301
10137	Austria	1	20.5	-0.619686
10137	Austria	1	9.87425	-1.23215
10137	Austria	1	7.88581	-3.44664
10137	Austria(UpperAustria)	1	82.8431	-1.56931
10137	Austria(Styria)	1	9.12434	-2.56187
10137	Austria	1	36.9784	0.0975561
10137	Austria(Vienna)	1	37.0059	-6.68513
10137	Austria(Tyrol)	1	42.3264	-10.9982
10137	Austria(Styria)	1	84.3372	-23.9233
10137	Austria	1	25.5703	-18.379
10137	Austria	1	2.10077	6.65472
10137	Austria	1	37.3138	2.54273
10137	Austria(Tyrol)	1	8.1006	1.92264
10137	Austria	1	41.0792	0.480655
10137	Austria	1	82.6899	8.30846
10137	Austria	1	5.25269	4.17041
10137	Austria	1	12.3395	-2.27601
10137	Austria(Salzburg)	1	19.2267	-19.0051
10137	Austria	1	13.3946	8.16853
10137	Austria(Styria)	1	1.08678	5.57706
10137	Austria(UpperAustria)	1	85.3615	-8.5371
10137	Austria(Tyrol)	1	18.4505	-8.63187
10137	Austria(Styria)	1	49.9821	-18.4855
10137	Austria(Vienna)	1	7.1973	-15.9082
10137	Austria(Vienna)	1	27.7064	-26.7737
10137	Austria(Tyrol)	1	14.9519	-5.386
10137	Austria	1	4.53742	7.01937
10137	Austria	1	0.143979	3.6953
10137	Austria	1	13.3956	0.00735542
10137	Austria(Styria)	1	77.0035	10.1326
10137	Austria(UpperAustria)	1	14.493	5.02839
10137	Austria(Styria)	1	12.2795	0.483535
10137	Austria	1	15.9857	4.85006
10137	Austria(Styria)	1	33.9321	-21.8655
10137	Austria	1	49.5317	-9.52203
10137	Austria(Styria)	1	20.3587	-20.696
10137	Austria	1	0.363584	-11.6807
10137	Austria(UpperAustria)	1	82.275	-2.31321
10137	Austria	1	14.2324	-4.85642
10137	Austria	1	23.7271	-10.8259
10137	Austria(Carinthia)	1	82.7918	4.05076
10137	Austria(UpperAustria)	1	93.0112	-15.3245
10137	Austria	1	44.8804	-13.9599
10137	Austria	1	49.4056	-11.8398
10137	Austria	1	88.3078	21.5424
10137	Austria	1	4.53742	10.9935
10137	Austria	1	23.0921	4.87782
10137	Austria(Styria)	1	50.1477	-7.35398
10137	Austria(Styria)	1	23.1044	-11.8712
10137	Austria	1	31.3287	-2.92526
10137	Austria(UpperAustria)	1	32.561	-13.8703
10137	Austria(Tyrol)	1	6.56635	-5.955
10137	Austria(Salzburg)	1	42.3799	-12.5015
10137	Austria	1	17.7829	-15.1231
10137	Austria(Carinthia)	1	34.1942	-13.989
10137	Austria(Salzburg)	1	32.369	-23.3959
10137	Austria(Styria)	1	0.705836	-14.9107
10137	Austria	1	38.1211	1.82834
10137	Austria	1	14.6202	-25.7357
10137	Austria(Carinthia)	1	30.5908	-8.34421
10137	Austria(Tyrol)	1	28.5984	-3.38069
10137	Austria	1	34.6829	-7.2075
10137	Austria	1	86.2154	18.6944
10137	Austria	1	9.31419	35.3288
10137	Austria(Styria)	1	76.9507	-7.18097
10137	Austria(Styria)	1	0.168892	-11.1153
10137	Austria(Styria)	1	6.02889	1.81626
10137	Austria	1	20.9258	12.9812
10137	Austria	1	28.2001	-3.31201
10137	Austria	1	35.5537	-19.4824
10137	Austria(Styria)	1	52.7779	-1.00433
10137	Austria(Tyrol)	1	26.7963	-6.34636
10137	Austria	1	21.7601	0.0841894
10137	Austria	1	48.3567	-23.5486
10137	Austria(Carinthia)	1	52.8843	-10.4028
10137	Austria(Styria)	1	48.6483	-13.0713
10137	Austria(Carinthia)	1	6.33358	-1.18942
10137	Austria	1	10.1354	2.79639
10137	Austria(Vienna)	1	99.5213	21.7337
10137	Austria(Styria)	1	80.0044	-3.28039
10137	Austria	1	77.8192	14.8281
10137	Austria	1	41.5273	-1.01563
10137	Austria	1	50.0891	1.26
10137	Austria(Styria)	1	95.6264	-26.3636
10137	Austria	1	74.8332	-24.0361
10137	Austria	1	41.0207	-7.05644
10137	Austria	1	9.4999	-9.68363
10137	Austria(Salzburg)	1	11.6514	-8.77402
10137	Austria	1	42.6812	-9.90447
10137	Austria	1	31.9305	-24.7738
10137	Austria(Tyrol)	1	46.2621	-12.5914
10137	Austria	1	35.5907	4.61702
10137	Austria	1	34.0186	-13.4304
10137	Austria	1	83.3829	-1.40594
10137	Austria	1	77.6065	-6.02683
10137	Austria(Styria)	1	74.3318	13.1297
10137	Austria	1	49.5376	-15.0337
10137	Austria	1	74.1931	-0.366429
10137	Austria	1	95.6451	-29.8272
10137	Austria	1	16.7758	2.25183
10137	Austria	1	16.1491	2.34269
10137	Austria	1	29.7682	0.618746
10137	Austria	1	25.5983	-1.80682
10137	Austria	1	43.7395	4.92535
10137	Austria(Carinthia)	1	21.0201	12.083
10137	Austria(Tyrol)	1	0.627731	-11.3524
10137	Austria(UpperAustria)	1	23.1044	-17.1788
10137	Austria	1	36.7501	-14.3698
10137	Austria(Tyrol)	1	84.4305	15.5976
10137	Austria(UpperAustria)	1	41.1301	-12.0727
10137	Austria(Salzburg)	1	26.1037	-10.9982
10137	Austria(Tyrol)	1	48.963	0.985166
10137	Austria	1	22.8286	-9.52853
10137	Austria	1	75.5645	8.94009
10137	Austria(Carinthia)	1	60.1502	-18.7477
10137	Austria(Vienna)	1	31.1689	-5.75626
10137	Austria	1	83.5969	10.9394
10137	Austria	1	90.5253	-21.22
10137	Austria(Styria)	1	55.1129	11.1645
10137	Austria(Tyrol)	1	12.6016	-14.2264
10137	Austria	1	44.981	-2.07583
10137	Austria(Styria)	1	1.76281	-3.01704
10137	Austria(Tyrol)	1	87.7595	12.2235
10137	Austria(Carinthia)	1	35.0977	-28.7949
10137	Austria	1	32.369	-17.6037
10137	Austria	1	34.1242	-23.7417
10137	Austria	1	15.1029	2.14572
10137	Austria(Carinthia)	1	81.759	0.859637
10137	Austria	1	30.7616	8.618
10137	Austria(Styria)	1	50.9328	-3.6162
10137	Austria	1	43.8076	-9.78113
10137	Austria(Tyrol)	1	12.7039	-1.86089
10137	Austria(UpperAustria)	1	83.4147	7.87607
10137	Austria	1	19.3359	-19.7989
10137	Austria(Carinthia)	1	19.5005	-24.8375
10137	Austria	1	52.6936	-3.67966
10137	Austria	1	19.433	-10.129
10137	Austria(Salzburg)	1	55.9276	-7.56249
10137	Austria	1	5.93715	-0.73917
10137	Austria(Vienna)	1	28.613	-0.85876
10137	Austria(Salzburg)	1	4.97328	-1.84258
10137	Austria	1	10.4375	5.29171
10137	Austria	1	79.1726	-7.75049
10137	Austria	1	86.6827	-2.89707
10137	Austria(Vienna)	1	28.2372	-2.30124
10137	Austria(Styria)	1	7.64026	-18.1309
10137	Austria	1	99.7022	12.5003
10137	Austria(Tyrol)	1	46.4712	-11.1254
10137	Austria	1	33.9415	6.80429
10137	Austria	1	0.44642	13.3515
10137	Austria	1	17.3782	21.7496
10137	Austria(Styria)	1	43.9225	-20.0182
10137	Austria	1	88.4245	6.14564
10137	Austria(Carinthia)	1	76.9507	-7.82127
10137	Austria	1	22.4674	-19.3398
10137	Austria	1	2.38955	17.6832
10137	Austria	1	13.8811	-8.96948
10137	Austria(Tyrol)	1	97.2244	8.89883
10137	Austria(Salzburg)	1	21.1241	-8.83221
10137	Austria	1	19.3919	0.463203
10137	Austria(Styria)	1	29.4229	-4.13288
10137	Austria(Styria)	1	0.682892	9.91925
10137	Austria	1	31.5195	-0.509295
10137	Austria(Styria)	1	29.3288	-23.2858
10137	Austria	1	9.12141	-1.21538
10137	Austria	1	28.8751	-8.63326
10137	Austria(Tyrol)	1	0.426462	-3.20656
10137	Austria(Carinthia)	1	19.5433	9.08444
10137	Austria	1	41.9308	-7.49888
10137	Austria	1	36.5144	-11.7049
10137	Austria	1	32.705	3.59313
10137	Austria	1	26.2657	-5.03395
10137	Austria(Styria)	1	35.8816	-13.9097
10137	Austria	1	0.168892	-3.05153
10137	Austria	1	52.0136	-22.3717
10137	Austria(Tyrol)	1	86.105	-3.85363
10137	Austria	1	31.4	4.5684
10137	Austria	1	52.6936	0.181666
10137	Austria	1	41.4727	-2.71589
10137	Austria(Tyrol)	1	9.19744	1.81961
10137	Austria(Salzburg)	1	82.275	0.619465
10137	Austria(Vienna)	1	85.2068	-5.56325
10137	Austria	1	55.0596	-18.133
10137	Austria	1	35.8639	3.18402
10137	Austria(Styria)	1	6.24726	-7.70017
10137	Austria(Salzburg)	1	37.353	-10.4058
10137	Austria	1	20.5783	-6.73535
10137	Austria	1	24.531	-6.63379
10137	Austria	1	38.3633	-10.844
10137	Austria	1	19.2869	-8.26537
10137	Austria	1	12.4643	-1.32255
10137	Austria	1	10.3766	-1.5485
10137	Austria(Tyrol)	1	24.7414	-11.8837
10137	Austria	1	85.1876	-11.0383
10137	Austria	1	18.1538	-8.58464
10137	Austria	1	51.195	2.43666
10137	Austria(UpperAustria)	1	20.3593	-17.9729
10137	Austria(Carinthia)	1	27.214	-20.8934
10137	Austria	1	3.23346	10.3399
10137	Austria	1	25.9761	-11.3383
10137	Austria	1	20.5687	0.115515
10137	Austria(Carinthia)	1	39.8297	-12.9369
10137	Austria(UpperAustria)	1	11.8052	10.5996
10137	Austria	1	76.9507	-8.05094
10137	Austria	1	73.7284	-9.92217
10137	Austria	1	21.1241	12.4583
10137	Austria(Styria)	1	28.3669	-29.6527
10137	Austria(Styria)	1	6.77367	-13.4166
10137	Austria	1	55.1129	-2.80563
10137	Austria	1	76.3958	8.39932
10137	Austria(Styria)	1	10.3087	-14.4314
10137	Austria	1	73.4101	8.09353
10137	Austria	1	78.9041	29.2178
10137	Austria(Vienna)	1	14.9519	0.625303
10137	Austria	1	48.5242	-8.18165
10137	Austria	1	34.3825	11.1045
10137	Austria	1	73.8139	-8.59895
10137	Austria	1	20.2743	-23.5429
10137	Austria(Salzburg)	1	20.6161	-37.3425
10137	Austria(Carinthia)	1	13.8608	2.2695
10137	Austria	1	79.7272	-6.04539
10137	Austria	1	65.6563	7.52888
10137	Austria	1	0.471882	11.7147
10137	Austria(Styria)	1	32.6036	-26.0591
10137	Austria(Salzburg)	1	95.975	-25.3206
10137	Austria	1	46.553	-18.5389
10137	Austria	1	73.3719	0.61387
10137	Austria	1	11.5718	3.31428
10137	Austria	1	73.5993	3.76622
10137	Austria(Styria)	1	36.5926	-7.55607
10137	Austria	1	27.5966	-7.23408
10137	Austria	1	51.9313	-3.60638
10137	Austria(Styria)	1	40.6112	-4.20458
10137	Austria	1	100.701	-16.9928
10137	Austria	1	10.6359	5.61816
10137	Austria(Styria)	1	41.0248	-1.84406
10137	Austria	1	36.7501	-10.2764
10137	Austria(UpperAustria)	1	39.5765	-13.4176
10137	Austria	1	52.6936	17.3035
10137	Austria(Salzburg)	1	6.22131	-6.00702
10137	Austria	1	85.9101	1.62708
10137	Austria	1	65.8185	6.98109
10137	Austria(Styria)	1	15.2255	-10.5045
10137	Austria	1	66.4883	-2.87639
10137	Austria(Styria)	1	100.701	7.84409
10137	Austria	1	26.9745	8.74654
10137	Austria(Styria)	1	10.236	13.2263
10137	Austria(Tyrol)	1	25.2246	9.69567
10137	Austria	1	19.4239	-3.93793
10137	Austria	1	21.1241	-7.86483
10137	Austria(Tyrol)	1	16.2446	-23.2139
10137	Austria	1	99.6495	-12.963
10137	Austria	1	6.02889	-3.72143
10137	Austria(Styria)	1	36.328	-5.90039
10137	Austria(Salzburg)	1	56.0682	-2.84907
10137	Austria	1	15.2783	-11.1557
10137	Austria(Salzburg)	1	21.2183	-11.2028
10137	Austria	1	35.1973	-17.6781
10137	Austria(UpperAustria)	1	35.113	-7.60559
10137	Austria	1	91.6311	-8.3649
10137	Austria	1	26.4848	-5.78353
10137	Austria	1	36.323	5.13909
10137	Austria(Carinthia)	1	68.8118	-7.89024
10137	Austria	1	6.31817	-10.4131
10137	Austria(Vienna)	1	19.0164	-0.267169
10137	Austria	1	29.4367	5.33955
10137	Austria	1	99.7814	0.284691
10137	Austria	1	12.9836	-1.16378
10137	Austria(Salzburg)	1	19.5495	-12.9451
10137	Austria	1	50.6028	-6.69398
10137	Austria	1	28.2536	-5.58843
10137	Austria(Styria)	1	35.1709	4.58452
10137	Austria	1	51.195	-1.07215
10137	Austria	1	31.3946	-6.86956
10137	Austria	1	29.5452	13.4072
10137	Austria	1	46.1136	-8.77045
10137	Austria	1	16.4609	-4.07801
10137	Austria(Styria)	1	19.3499	-39.8483
10137	Austria	1	52.0136	-18.7525
10137	Austria	1	16.9911	-9.80719
10137	Austria	1	60.871	-0.0544738
10137	Austria(Vienna)	1	29.4367	13.0382
10137	Austria(Carinthia)	1	30.741	-15.2019
10137	Austria	1	25.2002	-10.5284
10137	Austria	1	31.3946	-9.06899
10137	Austria	1	4.6822	-0.000904062
10137	Austria(Carinthia)	1	78.3819	-18.6078
10137	Austria	1	44.7952	-16.592
10137	Austria(UpperAustria)	1	37.1656	-0.536538
10137	Austria	1	79.7191	-3.77155
10137	Austria	1	28.3963	-27.033
10137	Austria(Styria)	1	46.4338	-15.8852
10137	Austria	1	88.8649	-1.96931
10137	Austria(Carinthia)	1	33.4694	-12.9428
10137	Austria	1	38.9463	-19.4462
10137	Austria	1	28.9943	-0.34033
10137	Austria(Styria)	1	46.3187	-2.63348
10137	Austria(Carinthia)	1	14.4228	7.11087
10137	Austria(UpperAustria)	1	13.8707	2.23156
10137	Austria	1	12.561	6.42117
10137	Austria	1	74.7168	-7.11268
10137	Austria	1	4.51824	6.08951
10137	Austria	1	41.4613	-24.4705
10137	Austria(Carinthia)	1	82.8431	-9.37387
10137	Austria	1	16.2446	-11.4037
10137	Austria(Carinthia)	1	3.08908	4.61463
10137	Austria(Salzburg)	1	98.5341	-36.3033
10137	Austria(Tyrol)	1	19.3802	-2.32939
10137	Austria	1	81.4562	9.53161
10137	Austria	1	37.2524	-3.1459
10137	Austria(Carinthia)	1	14.9419	4.30739
10137	Austria	1	43.7758	-6.5889
10137	Austria	1	100.429	5.86249
10137	Austria	1	22.5392	-4.66407
10137	Austria	1	15.9486	-7.93217
10137	Austria(Carinthia)	1	89.7611	14.8965
10137	Austria	1	8.53122	-11.787
10137	Austria	1	31.7143	3.18131
10137	Austria	1	0.581705	11.1786
10137	Austria	1	19.3131	11.0368
10137	Austria	1	43.146	1.69182
10137	Austria	1	15.2561	-29.4541
10137	Austria	1	49.1051	-11.5538
10137	Austria(Styria)	1	22.4587	14.6741
10137	Austria	1	42.433	-21.0831
10137	Austria(Styria)	1	19.3802	-11.5171
10137	Austria	1	78.1162	2.04664
10137	Austria(Vienna)	1	16.5319	8.29636
10137	Austria(Tyrol)	1	36.5926	-8.14724
10137	Austria	1	20.5542	-24.6416
10137	Austria(Salzburg)	1	20.2766	-16.3879
10137	Austria	1	2.52386	-5.89487
10137	Austria(Carinthia)	1	99.6495	-10.3926
10137	Austria	1	19.3919	-2.00808
10137	Austria	1	7.64118	11.3137
10137	Austria	1	36.7449	-31.1304
10137	Austria(Tyrol)	1	12.0372	9.47677
10137	Austria(Styria)	1	34.6476	-19.881
10137	Austria	1	41.9308	4.03687
10137	Austria(UpperAustria)	1	10.2103	10.5263
10137	Austria	1	42.7196	-0.741274
10137	Austria(Carinthia)	1	87.1526	6.60661
10137	Austria(Carinthia)	1	20.9258	23.1717
10137	Austria	1	101.137	-4.96019
10137	Austria	1	79.4431	-8.7033
10137	Austria	1	44.5701	-4.1053
10137	Austria	1	25.1343	7.01534
10137	Austria	1	32.705	-3.16941
10137	Austria(UpperAustria)	1	0.788283	7.33443
10137	Austria	1	46.6681	-9.41405
10137	Austria	1	29.3462	0.995246
10137	Austria	1	74.7168	-8.3889
10137	Austria	1	22.8286	2.05921
10137	Austria	1	74.7168	-1.84968
10137	Austria	1	25.1376	-1.54684
10137	Austria(UpperAustria)	1	26.4848	6.69271
10137	Austria(Tyrol)	1	30.4209	-20.34
10137	Austria(Styria)	1	2.48529	-6.96691
10137	Austria	1	63.0229	-29.2695
10137	Austria(UpperAustria)	1	5.67983	-9.40342
10137	Austria(Vienna)	1	40.1896	-16.579
10137	Austria(UpperAustria)	1	19.4239	12.5907
10137	Austria(Salzburg)	1	6.88235	-12.183
10137	Austria	1	50.4591	-1.42848
10137	Austria	1	99.6495	-13.4476
10137	Austria(Styria)	1	80.3017	17.1261
10137	Austria	1	27.3871	-40.2277
10137	Austria	1	33.0916	-17.0891
10137	Austria	1	0.72014	-3.04889
10137	Austria	1	72.4692	-11.7998
10137	Austria(Carinthia)	1	19.185	-0.9063
10137	Austria	1	44.8741	-17.7505
10137	Austria	1	19.3359	7.11286
10137	Austria(Styria)	1	20.6161	-28.205
10137	Austria	1	10.3766	-13.2757
10137	Austria(UpperAustria)	1	34.574	-1.38507
10137	Austria	1	24.2809	8.29035
10137	Austria	1	82.2914	6.4419
10137	Austria(Styria)	1	11.3732	2.67498
10137	Austria(Salzburg)	1	17.2701	2.14117
10137	Austria(Styria)	1	25.1166	-4.66191
10137	Austria(Carinthia)	1	42.6269	-12.3399
10137	Austria(UpperAustria)	1	87.5501	-3.59129
10137	Austria(UpperAustria)	1	28.9547	-0.267221
10137	Austria(Styria)	1	28.4701	-5.13665
10137	Austria	1	20.6073	-0.816761
10137	Austria(Styria)	1	83.3829	6.79238
10137	Austria	1	19.8715	-10.938
10137	Austria	1	39.9298	-12.287
10137	Austria	1	38.1211	-12.4679
10137	Austria	1	0.984672	24.5036
10137	Austria	1	102.905	-20.5962
10137	Austria	1	25.2334	1.24547
10137	Austria(Carinthia)	1	24.9322	-25.9115
10137	Austria(Carinthia)	1	0.100002	-29.2596
10137	Austria	1	17.5214	-11.1922
10137	Austria	1	101.422	5.18996
10137	Austria(Tyrol)	1	68.7113	-13.4583
10137	Austria	1	12.561	1.41896
10137	Austria	1	41.1301	-9.93256
10137	Austria(Styria)	1	32.1786	-1.47614
10137	Austria	1	25.6772	8.21199
10137	Austria(Tyrol)	1	33.3509	-13.1632
10137	Austria(Carinthia)	1	22.585	7.98289
[truncated: 82,092 more rows]

## Sheet: SI_2_China_Vietnam
countryPairID	Country	more_policies	distance_border	log_residualx100
[truncated: 175,539 more rows]

[truncated: 8 more sheets: SI_2_Jordan_Lebanon, SI_Fig_3, SI_fig_4, SI_fig_5, SI_fig_6, SI_Fig_7, SI_fig_8, SI_Fig_9]
