# Supplementary material for: Agri-environmental policies have reduced cropland degradation globally
Source: Nat Food. 2026 May 18;7(6):527–38. doi: 10.1038/s43016-026-01359-4 (PMC13290496; doi:10.1038/s43016-026-01359-4)
Supplement: Supplementary file 4 — Source data, compiled in four tabs of an Excel file. [file 43016_2026_1359_MOESM4_ESM.xlsx]

## Sheet: a_cropland_condition_change
x	y	LON	LAT	ISO3	pixel_id	countryID1	log_residx100_diff	log_zx100_diff
-175.125	-21.2083	-175.185	-21.202	TON	1
-124.375	54.125	-109.433	59.081	CAN	2	27
-124.292	54.125	-109.433	59.081	CAN	3	27
-124.125	54.0417	-109.433	59.081	CAN	4	27
-124.042	54.0417	-109.433	59.081	CAN	5	27
-123.458	45.125	-98.606	39.622	USA	6	158
-123.375	44.375	-98.606	39.622	USA	7	158
-123.375	44.4583	-98.606	39.622	USA	8	158	-9.65575	-1.1431
-123.375	44.7917	-98.606	39.622	USA	9	158
-123.375	45.0417	-98.606	39.622	USA	10	158	4.69432	-0.00555122
-123.375	45.125	-98.606	39.622	USA	11	158	-5.68525	-0.828354
-123.292	44.125	-98.606	39.622	USA	12	158
-123.292	44.2917	-98.606	39.622	USA	13	158	4.34672	-0.0331063
-123.292	44.375	-98.606	39.622	USA	14	158	-4.03093	-0.697214
-123.292	44.4583	-98.606	39.622	USA	15	158	-9.49793	-1.13059
-123.292	44.7917	-98.606	39.622	USA	16	158	-2.33766	-0.562986
-123.292	44.9583	-98.606	39.622	USA	17	158	0.952243	-0.302191
-123.292	45.0417	-98.606	39.622	USA	18	158	-0.15455	-0.389928
-123.292	45.125	-98.606	39.622	USA	19	158	-3.23688	-0.634269
-123.208	44.125	-98.606	39.622	USA	20	158	-8.40891	-1.04426
-123.208	44.2083	-98.606	39.622	USA	21	158	-4.52071	-0.73604
-123.208	44.2917	-98.606	39.622	USA	22	158	-3.0459	-0.619129
-123.208	44.375	-98.606	39.622	USA	23	158	-6.69636	-0.908507
-123.208	44.4583	-98.606	39.622	USA	24	158	-1.02061	-0.458582
-123.208	44.5417	-98.606	39.622	USA	25	158
-123.208	44.625	-98.606	39.622	USA	26	158
-123.208	44.7083	-98.606	39.622	USA	27	158	-5.10487	-0.782347
-123.208	44.7917	-98.606	39.622	USA	28	158	0.525441	-0.336024
-123.208	44.875	-98.606	39.622	USA	29	158	-3.46789	-0.652581
-123.208	44.9583	-98.606	39.622	USA	30	158	0.406588	-0.345446
-123.208	45.0417	-98.606	39.622	USA	31	158	-1.74889	-0.516314
-123.208	45.125	-98.606	39.622	USA	32	158	-3.89545	-0.686474
-123.125	44.2083	-98.606	39.622	USA	33	158	2.6809	-0.165158
-123.125	44.2917	-98.606	39.622	USA	34	158	-1.11941	-0.466414
-123.125	44.375	-98.606	39.622	USA	35	158	-6.63226	-0.903425
-123.125	44.4583	-98.606	39.622	USA	36	158	-3.98502	-0.693575
-123.125	44.5417	-98.606	39.622	USA	37	158	-8.349	-1.03951
-123.125	44.625	-98.606	39.622	USA	38	158	-3.227	-0.633486
-123.125	44.7083	-98.606	39.622	USA	39	158	-6.03407	-0.856006
-123.125	44.7917	-98.606	39.622	USA	40	158	1.43984	-0.263538
-123.125	44.875	-98.606	39.622	USA	41	158	-4.84923	-0.762082
-123.125	44.9583	-98.606	39.622	USA	42	158
-123.125	45.0417	-98.606	39.622	USA	43	158	-9.53366	-1.13342
-123.125	45.125	-98.606	39.622	USA	44	158	-4.01226	-0.695735
-123.125	45.2083	-98.606	39.622	USA	45	158	-6.42124	-0.886697
-123.125	45.2917	-98.606	39.622	USA	46	158	-5.98521	-0.852133
-123.125	45.4583	-98.606	39.622	USA	47	158
-123.125	45.5417	-98.606	39.622	USA	48	158
-123.042	44.2083	-98.606	39.622	USA	49	158	1.7205	-0.241291
-123.042	44.2917	-98.606	39.622	USA	50	158	-1.03483	-0.459709
-123.042	44.375	-98.606	39.622	USA	51	158	0.232519	-0.359245
-123.042	44.4583	-98.606	39.622	USA	52	158	-1.199	-0.472723
-123.042	44.5417	-98.606	39.622	USA	53	158	-0.613485	-0.426309
-123.042	44.625	-98.606	39.622	USA	54	158	-5.60571	-0.822049
-123.042	44.7083	-98.606	39.622	USA	55	158	-0.817894	-0.442512
-123.042	44.7917	-98.606	39.622	USA	56	158	-4.18532	-0.709453
-123.042	44.9583	-98.606	39.622	USA	57	158
-123.042	45.0417	-98.606	39.622	USA	58	158	-8.7977	-1.07508
-123.042	45.125	-98.606	39.622	USA	59	158	-8.03149	-1.01434
-123.042	45.2083	-98.606	39.622	USA	60	158	-5.36815	-0.803217
-123.042	45.2917	-98.606	39.622	USA	61	158
-123.042	45.4583	-98.606	39.622	USA	62	158
-123.042	45.5417	-98.606	39.622	USA	63	158
-122.958	43.9583	-98.606	39.622	USA	64	158
-122.958	44.2083	-98.606	39.622	USA	65	158	1.13557	-0.287658
-122.958	44.2917	-98.606	39.622	USA	66	158	-1.23866	-0.475867
-122.958	44.375	-98.606	39.622	USA	67	158	-5.99431	-0.852854
-122.958	44.5417	-98.606	39.622	USA	68	158	-4.34363	-0.722002
-122.958	44.625	-98.606	39.622	USA	69	158	2.40222	-0.18725
-122.958	44.7083	-98.606	39.622	USA	70	158	-4.75745	-0.754806
-122.958	44.7917	-98.606	39.622	USA	71	158	-8.45416	-1.04785
-122.958	45.0417	-98.606	39.622	USA	72	158	-10.4674	-1.20744
-122.958	45.125	-98.606	39.622	USA	73	158	-10.6497	-1.22189
-122.958	45.2083	-98.606	39.622	USA	74	158	-13.0972	-1.41591
-122.958	45.2917	-98.606	39.622	USA	75	158
-122.958	45.375	-98.606	39.622	USA	76	158
-122.958	45.5417	-98.606	39.622	USA	77	158	-8.0006	-1.0119
-122.958	45.7083	-98.606	39.622	USA	78	158
-122.875	38.2917	-98.606	39.622	USA	79	158	9.20005	0.351624
-122.875	38.375	-98.606	39.622	USA	80	158
-122.875	38.4583	-98.606	39.622	USA	81	158
-122.875	43.875	-98.606	39.622	USA	82	158
-122.875	43.9583	-98.606	39.622	USA	83	158
-122.875	44.375	-98.606	39.622	USA	84	158
-122.875	44.5417	-98.606	39.622	USA	85	158	-0.309267	-0.402193
-122.875	44.625	-98.606	39.622	USA	86	158	-3.24744	-0.635106
-122.875	44.7083	-98.606	39.622	USA	87	158
-122.875	44.7917	-98.606	39.622	USA	88	158	-8.29185	-1.03498
-122.875	44.9583	-98.606	39.622	USA	89	158
-122.875	45.0417	-98.606	39.622	USA	90	158	-4.24568	-0.714238
-122.875	45.125	-98.606	39.622	USA	91	158	-7.54439	-0.975731
-122.875	45.2083	-98.606	39.622	USA	92	158	-19.3078	-1.90824
-122.875	45.375	-98.606	39.622	USA	93	158
-122.875	45.5417	-98.606	39.622	USA	94	158	-8.06878	-1.0173
-122.875	45.7083	-98.606	39.622	USA	95	158
-122.792	38.2917	-98.606	39.622	USA	96	158	-6.09681	-0.86098
-122.792	38.375	-98.606	39.622	USA	97	158	-11.8348	-1.31583
-122.792	38.4583	-98.606	39.622	USA	98	158
-122.792	41.5417	-98.606	39.622	USA	99	158
-122.792	44.625	-98.606	39.622	USA	100	158
-122.792	44.7083	-98.606	39.622	USA	101	158
-122.792	44.7917	-98.606	39.622	USA	102	158
-122.792	44.875	-98.606	39.622	USA	103	158
-122.792	44.9583	-98.606	39.622	USA	104	158	-5.49983	-0.813656
-122.792	45.0417	-98.606	39.622	USA	105	158	-7.14693	-0.944224
-122.792	45.125	-98.606	39.622	USA	106	158	-4.08761	-0.701707
-122.792	45.2083	-98.606	39.622	USA	107	158	-12.1529	-1.34106
-122.792	45.5417	-98.606	39.622	USA	108	158	-8.12	-1.02136
-122.792	45.7083	-98.606	39.622	USA	109	158
-122.792	49.0417	-109.433	59.081	CAN	110	27
-122.708	38.2083	-98.606	39.622	USA	111	158
-122.708	38.2917	-98.606	39.622	USA	112	158	-9.23712	-1.10992
-122.708	38.375	-98.606	39.622	USA	113	158
-122.708	44.625	-98.606	39.622	USA	114	158
-122.708	44.875	-98.606	39.622	USA	115	158	-2.83869	-0.602704
-122.708	45.0417	-98.606	39.622	USA	116	158	-4.68794	-0.749297
-122.708	45.125	-98.606	39.622	USA	117	158	-2.83901	-0.602729
-122.708	45.2083	-98.606	39.622	USA	118	158	-8.20918	-1.02843
-122.708	45.625	-98.606	39.622	USA	119	158
-122.708	49.0417	-109.433	59.081	CAN	120	27
-122.625	38.2083	-98.606	39.622	USA	121	158	-6.93126	-0.927127
-122.625	38.2917	-98.606	39.622	USA	122	158	-8.90199	-1.08335
-122.625	38.375	-98.606	39.622	USA	123	158
-122.625	45.125	-98.606	39.622	USA	124	158
-122.625	45.2083	-98.606	39.622	USA	125	158	-5.34149	-0.801104
-122.625	45.625	-98.606	39.622	USA	126	158
-122.625	48.875	-98.606	39.622	USA	127	158
-122.625	48.9583	-98.606	39.622	USA	128	158
-122.625	49.0417	-109.433	59.081	CAN	129	27	-5.98712	-0.852284
-122.542	45.2083	-98.606	39.622	USA	130	158	-5.6663	-0.826852
-122.542	48.875	-98.606	39.622	USA	131	158
-122.542	48.9583	-98.606	39.622	USA	132	158
-122.542	49.0417	-109.433	59.081	CAN	133	27	-6.15778	-0.865813
-122.458	38.2083	-98.606	39.622	USA	134	158	-6.32892	-0.87938
-122.458	48.875	-98.606	39.622	USA	135	158
-122.458	48.9583	-98.606	39.622	USA	136	158
-122.458	49.0417	-109.433	59.081	CAN	137	27	-6.16142	-0.866101
-122.375	38.2083	-98.606	39.622	USA	138	158	-13.7738	-1.46954
-122.375	38.2917	-98.606	39.622	USA	139	158
-122.375	41.7083	-98.606	39.622	USA	140	158
-122.375	48.2083				141
-122.375	48.4583	-98.606	39.622	USA	142	158
-122.375	48.875	-98.606	39.622	USA	143	158
-122.375	48.9583	-98.606	39.622	USA	144	158	-5.84696	-0.841174
-122.375	49.0417	-109.433	59.081	CAN	145	27
-122.292	38.2083	-98.606	39.622	USA	146	158	-8.85343	-1.0795
-122.292	39.375	-98.606	39.622	USA	147	158	0.545543	-0.334431
-122.292	39.4583	-98.606	39.622	USA	148	158	-1.18949	-0.471969
-122.292	39.5417	-98.606	39.622	USA	149	158
-122.292	39.7917	-98.606	39.622	USA	150	158
-122.292	48.2083	-98.606	39.622	USA	151	158
-122.292	48.4583	-98.606	39.622	USA	152	158
-122.292	48.875	-98.606	39.622	USA	153	158
-122.292	48.9583	-98.606	39.622	USA	154	158	-5.91329	-0.846432
-122.292	49.0417	-109.433	59.081	CAN	155	27
-122.208	38.2083	-98.606	39.622	USA	156	158	-7.22595	-0.950488
-122.208	38.7917	-98.606	39.622	USA	157	158
-122.208	39.125	-98.606	39.622	USA	158	158	19.2977	1.15208
-122.208	39.2083	-98.606	39.622	USA	159	158	3.06004	-0.135103
-122.208	39.2917	-98.606	39.622	USA	160	158	-6.89306	-0.924099
-122.208	39.375	-98.606	39.622	USA	161	158	0.375919	-0.347877
-122.208	39.4583	-98.606	39.622	USA	162	158	1.11686	-0.289142
-122.208	39.5417	-98.606	39.622	USA	163	158	-4.26132	-0.715477
-122.208	39.625	-98.606	39.622	USA	164	158	-8.43021	-1.04595
-122.208	39.7083	-98.606	39.622	USA	165	158	-5.00684	-0.774576
-122.208	39.7917	-98.606	39.622	USA	166	158	0.394558	-0.3464
-122.208	39.875	-98.606	39.622	USA	167	158
-122.208	40.0417	-98.606	39.622	USA	168	158
-122.208	48.9583	-98.606	39.622	USA	169	158
-122.208	49.0417	-109.433	59.081	CAN	170	27
-122.208	49.125	-109.433	59.081	CAN	171	27
-122.125	38.2083	-98.606	39.622	USA	172	158
-122.125	38.7083	-98.606	39.622	USA	173	158
-122.125	38.7917	-98.606	39.622	USA	174	158	-0.205476	-0.393965
-122.125	39.0417	-98.606	39.622	USA	175	158	7.54227	0.22021
-122.125	39.125	-98.606	39.622	USA	176	158	-2.84127	-0.602908
-122.125	39.2083	-98.606	39.622	USA	177	158	0.615746	-0.328866
-122.125	39.2917	-98.606	39.622	USA	178	158	2.9266	-0.145681
-122.125	39.375	-98.606	39.622	USA	179	158	-2.12085	-0.5458
-122.125	39.4583	-98.606	39.622	USA	180	158	-2.2124	-0.553057
-122.125	39.5417	-98.606	39.622	USA	181	158	-9.22199	-1.10872
-122.125	39.625	-98.606	39.622	USA	182	158	-4.45856	-0.731113
-122.125	39.7083	-98.606	39.622	USA	183	158	-7.09846	-0.940382
-122.125	39.7917	-98.606	39.622	USA	184	158	-6.10772	-0.861845
-122.125	39.875	-98.606	39.622	USA	185	158	-6.56819	-0.898346
-122.125	39.9583	-98.606	39.622	USA	186	158
-122.125	40.0417	-98.606	39.622	USA	187	158	-6.06926	-0.858795
-122.125	48.9583	-98.606	39.622	USA	188	158
-122.125	49.0417	-109.433	59.081	CAN	189	27
-122.125	49.125	-109.433	59.081	CAN	190	27
-122.042	38.2083	-98.606	39.622	USA	191	158
-122.042	38.7083	-98.606	39.622	USA	192	158
-122.042	38.7917	-98.606	39.622	USA	193	158	-2.06711	-0.541539
-122.042	38.9583	-98.606	39.622	USA	194	158	0.585888	-0.331233
-122.042	39.0417	-98.606	39.622	USA	195	158	1.31742	-0.273243
-122.042	39.125	-98.606	39.622	USA	196	158	-11.1755	-1.26357
-122.042	39.2083	-98.606	39.622	USA	197	158	2.57234	-0.173763
-122.042	39.2917	-98.606	39.622	USA	198	158	-1.61374	-0.5056
-122.042	39.375	-98.606	39.622	USA	199	158	3.5687	-0.0947807
-122.042	39.4583	-98.606	39.622	USA	200	158	-0.569882	-0.422852
-122.042	39.5417	-98.606	39.622	USA	201	158	-2.10887	-0.54485
-122.042	39.625	-98.606	39.622	USA	202	158	-4.38525	-0.725301
-122.042	39.7083	-98.606	39.622	USA	203	158	0.199803	-0.361838
-122.042	39.7917	-98.606	39.622	USA	204	158
-122.042	39.9583	-98.606	39.622	USA	205	158
-122.042	48.9583	-98.606	39.622	USA	206	158
-121.958	38.4583	-98.606	39.622	USA	207	158	-18.2838	-1.82706
-121.958	38.5417	-98.606	39.622	USA	208	158	-11.7615	-1.31003
-121.958	38.625	-98.606	39.622	USA	209	158	-8.81463	-1.07643
-121.958	38.7083	-98.606	39.622	USA	210	158	-15.496	-1.60606
-121.958	38.7917	-98.606	39.622	USA	211	158	-4.54655	-0.738089
-121.958	38.875	-98.606	39.622	USA	212	158
-121.958	38.9583	-98.606	39.622	USA	213	158	-1.36422	-0.48582
-121.958	39.0417	-98.606	39.622	USA	214	158	8.19997	0.272347
-121.958	39.125	-98.606	39.622	USA	215	158	16.9643	0.967107
-121.958	39.2083	-98.606	39.622	USA	216	158	-3.1828	-0.629982
-121.958	39.2917	-98.606	39.622	USA	217	158	0.377612	-0.347743
-121.958	39.375	-98.606	39.622	USA	218	158	4.37927	-0.0305255
-121.958	39.4583	-98.606	39.622	USA	219	158	-3.28079	-0.63775
-121.958	39.5417	-98.606	39.622	USA	220	158	6.29998	0.121731
-121.958	39.625	-98.606	39.622	USA	221	158	-2.87355	-0.605467
-121.958	39.7083	-98.606	39.622	USA	222	158	4.0703	-0.0550182
-121.958	48.9583	-98.606	39.622	USA	223	158
-121.875	38.2917	-98.606	39.622	USA	224	158
-121.875	38.375	-98.606	39.622	USA	225	158	-10.1739	-1.18417
-121.875	38.4583	-98.606	39.622	USA	226	158	-19.7773	-1.94545
-121.875	38.5417	-98.606	39.622	USA	227	158	-14.9814	-1.56527
-121.875	38.625	-98.606	39.622	USA	228	158	-11.189	-1.26464
-121.875	38.7083	-98.606	39.622	USA	229	158	-15.3698	-1.59606
-121.875	38.7917	-98.606	39.622	USA	230	158	3.97111	-0.0628815
-121.875	38.875	-98.606	39.622	USA	231	158	-0.801492	-0.441212
-121.875	38.9583	-98.606	39.622	USA	232	158	-0.67251	-0.430988
-121.875	39.0417	-98.606	39.622	USA	233	158	8.49512	0.295744
-121.875	39.125	-98.606	39.622	USA	234	158	3.0462	-0.1362
-121.875	39.2083	-98.606	39.622	USA	235	158	4.71305	-0.00406684
-121.875	39.2917	-98.606	39.622	USA	236	158	4.26026	-0.0399602
-121.875	39.375	-98.606	39.622	USA	237	158	-5.88792	-0.844421
-121.875	39.4583	-98.606	39.622	USA	238	158	-11.4686	-1.28681
-121.875	39.5417	-98.606	39.622	USA	239	158	-2.55781	-0.580438
-121.875	39.625	-98.606	39.622	USA	240	158	0.265405	-0.356638
-121.875	39.7083	-98.606	39.622	USA	241	158
-121.875	42.125	-98.606	39.622	USA	242	158
-121.875	48.9583	-98.606	39.622	USA	243	158
-121.792	36.7083				244
-121.792	36.7917				245
-121.792	38.125	-98.606	39.622	USA	246	158
-121.792	38.2917	-98.606	39.622	USA	247	158	-2.56425	-0.580948
-121.792	38.375	-98.606	39.622	USA	248	158	-14.4442	-1.52269
-121.792	38.4583	-98.606	39.622	USA	249	158	-17.5784	-1.77114
-121.792	38.5417	-98.606	39.622	USA	250	158	-12.3909	-1.35992
-121.792	38.625	-98.606	39.622	USA	251	158	-5.90449	-0.845734
-121.792	38.7083	-98.606	39.622	USA	252	158	-10.8734	-1.23963
-121.792	38.7917	-98.606	39.622	USA	253	158	6.49828	0.137452
-121.792	38.875	-98.606	39.622	USA	254	158	-5.6412	-0.824863
-121.792	38.9583	-98.606	39.622	USA	255	158	3.72181	-0.0826439
-121.792	39.0417	-98.606	39.622	USA	256	158	-1.91427	-0.529423
-121.792	39.125	-98.606	39.622	USA	257	158	-4.7912	-0.757482
-121.792	39.2917	-98.606	39.622	USA	258	158	-5.06186	-0.778937
-121.792	39.375	-98.606	39.622	USA	259	158	-11.0273	-1.25183
-121.792	39.4583	-98.606	39.622	USA	260	158	-14.5609	-1.53194
-121.792	39.5417	-98.606	39.622	USA	261	158	-2.06635	-0.541479
-121.792	39.625	-98.606	39.622	USA	262	158	-3.61993	-0.664634
-121.792	42.0417	-98.606	39.622	USA	263	158	-10.4991	-1.20996
-121.792	42.125	-98.606	39.622	USA	264	158
-121.792	49.125	-109.433	59.081	CAN	265	27
-121.708	36.7083	-98.606	39.622	USA	266	158	5.20314	0.0347833
-121.708	36.7917	-98.606	39.622	USA	267	158
-121.708	37.7917	-98.606	39.622	USA	268	158
-121.708	38.0417				269
-121.708	38.125	-98.606	39.622	USA	270	158
-121.708	38.2917	-98.606	39.622	USA	271	158	-15.2808	-1.589
-121.708	38.375	-98.606	39.622	USA	272	158	-10.7714	-1.23154
-121.708	38.4583	-98.606	39.622	USA	273	158	-10.6297	-1.22031
-121.708	38.5417	-98.606	39.622	USA	274	158	-17.8201	-1.7903
-121.708	38.625	-98.606	39.622	USA	275	158	-12.9238	-1.40217
-121.708	38.7083	-98.606	39.622	USA	276	158	2.63915	-0.168467
-121.708	38.7917	-98.606	39.622	USA	277	158	-2.17248	-0.549892
-121.708	38.875	-98.606	39.622	USA	278	158	0.165335	-0.36457
-121.708	38.9583	-98.606	39.622	USA	279	158	9.5196	0.376955
-121.708	39.0417	-98.606	39.622	USA	280	158	3.48237	-0.101624
-121.708	39.125	-98.606	39.622	USA	281	158	-0.912435	-0.450007
-121.708	39.2083	-98.606	39.622	USA	282	158
-121.708	39.2917	-98.606	39.622	USA	283	158	-2.74891	-0.595586
-121.708	39.375	-98.606	39.622	USA	284	158	-7.46185	-0.969188
-121.708	39.4583	-98.606	39.622	USA	285	158	0.318766	-0.352408
-121.708	39.5417	-98.606	39.622	USA	286	158	-6.97295	-0.930432
-121.708	39.625	-98.606	39.622	USA	287	158
-121.708	41.9583	-98.606	39.622	USA	288	158
-121.708	42.125	-98.606	39.622	USA	289	158
-121.708	49.125	-109.433	59.081	CAN	290	27
-121.625	36.625	-98.606	39.622	USA	291	158	8.12288	0.266236
-121.625	36.7083	-98.606	39.622	USA	292	158
-121.625	36.875	-98.606	39.622	USA	293	158
-121.625	37.7917	-98.606	39.622	USA	294	158
-121.625	37.9583	-98.606	39.622	USA	295	158
-121.625	38.0417	-98.606	39.622	USA	296	158
-121.625	38.125	-98.606	39.622	USA	297	158
-121.625	38.2083	-98.606	39.622	USA	298	158	-1.34558	-0.484342
-121.625	38.2917	-98.606	39.622	USA	299	158	-0.526059	-0.419378
-121.625	38.375	-98.606	39.622	USA	300	158	-12.1675	-1.34221
-121.625	38.4583	-98.606	39.622	USA	301	158	-11.5789	-1.29556
-121.625	38.5417	-98.606	39.622	USA	302	158	4.5972	-0.0132502
-121.625	38.625	-98.606	39.622	USA	303	158
-121.625	38.7083	-98.606	39.622	USA	304	158	-1.03862	-0.46001
-121.625	38.7917	-98.606	39.622	USA	305	158	-10.1474	-1.18208
-121.625	38.875	-98.606	39.622	USA	306	158	8.69359	0.311477
-121.625	38.9583	-98.606	39.622	USA	307	158	-0.410413	-0.410211
-121.625	39.0417	-98.606	39.622	USA	308	158	-12.4656	-1.36584
-121.625	39.2083	-98.606	39.622	USA	309	158	-8.13231	-1.02234
-121.625	39.2917	-98.606	39.622	USA	310	158	-4.7237	-0.752131
-121.625	39.375	-98.606	39.622	USA	311	158	-2.11139	-0.54505
-121.625	39.5417	-98.606	39.622	USA	312	158	-7.2319	-0.95096
-121.625	39.625	-98.606	39.622	USA	313	158
-121.625	41.875	-98.606	39.622	USA	314	158
-121.625	41.9583	-98.606	39.622	USA	315	158
-121.625	42.0417	-98.606	39.622	USA	316	158	4.6456	-0.00941366
-121.542	36.5417	-98.606	39.622	USA	317	158	-2.26655	-0.557349
-121.542	36.625	-98.606	39.622	USA	318	158
-121.542	37.7083	-98.606	39.622	USA	319	158
-121.542	37.7917	-98.606	39.622	USA	320	158	0.629222	-0.327797
-121.542	37.875	-98.606	39.622	USA	321	158
-121.542	37.9583	-98.606	39.622	USA	322	158	-6.26323	-0.874172
-121.542	38.0417	-98.606	39.622	USA	323	158	6.57106	0.143221
-121.542	38.125	-98.606	39.622	USA	324	158	-0.698129	-0.433018
-121.542	38.2083	-98.606	39.622	USA	325	158	3.37852	-0.109857
-121.542	38.2917	-98.606	39.622	USA	326	158	-9.67613	-1.14472
-121.542	38.375	-98.606	39.622	USA	327	158	-2.27672	-0.558156
-121.542	38.4583	-98.606	39.622	USA	328	158	-3.69909	-0.670909
-121.542	38.625	-98.606	39.622	USA	329	158	-7.99768	-1.01166
-121.542	38.7083	-98.606	39.622	USA	330	158	0.375536	-0.347907
-121.542	38.7917	-98.606	39.622	USA	331	158	-9.39885	-1.12274
-121.542	38.875	-98.606	39.622	USA	332	158	-1.67856	-0.510739
-121.542	38.9583	-98.606	39.622	USA	333	158	1.00783	-0.297784
-121.542	39.0417	-98.606	39.622	USA	334	158	-10.4247	-1.20406
-121.542	39.125	-98.606	39.622	USA	335	158
-121.542	39.2083	-98.606	39.622	USA	336	158	-2.35236	-0.564152
-121.542	39.2917	-98.606	39.622	USA	337	158	-4.79212	-0.757555
-121.542	39.375	-98.606	39.622	USA	338	158
-121.542	39.5417	-98.606	39.622	USA	339	158
-121.542	41.875	-98.606	39.622	USA	340	158
-121.542	41.9583	-98.606	39.622	USA	341	158
-121.458	36.5417	-98.606	39.622	USA	342	158	-0.0875397	-0.384616
-121.458	36.625	-98.606	39.622	USA	343	158
-121.458	36.9583	-98.606	39.622	USA	344	158
-121.458	37.7083	-98.606	39.622	USA	345	158
-121.458	37.7917	-98.606	39.622	USA	346	158	5.39174	0.0497341
-121.458	37.875	-98.606	39.622	USA	347	158	-1.29697	-0.480489
-121.458	37.9583	-98.606	39.622	USA	348	158	0.913501	-0.305262
-121.458	38.0417				349
-121.458	38.125	-98.606	39.622	USA	350	158	-4.04956	-0.698691
-121.458	38.2083	-98.606	39.622	USA	351	158	-3.04604	-0.61914
-121.458	38.2917	-98.606	39.622	USA	352	158	-12.2426	-1.34817
-121.458	38.375	-98.606	39.622	USA	353	158	-7.74024	-0.991257
-121.458	38.7083	-98.606	39.622	USA	354	158
-121.458	38.7917	-98.606	39.622	USA	355	158	-9.35954	-1.11962
-121.458	38.875	-98.606	39.622	USA	356	158	-1.95092	-0.532329
-121.458	38.9583	-98.606	39.622	USA	357	158	-6.31996	-0.878669
-121.458	39.0417	-98.606	39.622	USA	358	158	-10.5914	-1.21727
-121.458	39.2083	-98.606	39.622	USA	359	158	3.46894	-0.102689
-121.458	39.2917	-98.606	39.622	USA	360	158	-4.4754	-0.732448
-121.458	41.875	-98.606	39.622	USA	361	158
-121.458	41.9583	-98.606	39.622	USA	362	158	-2.80887	-0.60034
-121.375	36.375	-98.606	39.622	USA	363	158	7.38803	0.207983
-121.375	36.4583	-98.606	39.622	USA	364	158	-0.861074	-0.445935
-121.375	36.875	-98.606	39.622	USA	365	158
-121.375	37.625	-98.606	39.622	USA	366	158	-14.1857	-1.50219
-121.375	37.7083	-98.606	39.622	USA	367	158	-10.3267	-1.19629
-121.375	37.7917	-98.606	39.622	USA	368	158	4.26705	-0.0394217
-121.375	37.875	-98.606	39.622	USA	369	158	2.2539	-0.199007
-121.375	37.9583	-98.606	39.622	USA	370	158	11.3294	0.520418
-121.375	38.0417	-98.606	39.622	USA	371	158	-0.905142	-0.449429
-121.375	38.125	-98.606	39.622	USA	372	158	-12.4735	-1.36647
-121.375	38.2083	-98.606	39.622	USA	373	158	-8.23616	-1.03057
-121.375	38.2917	-98.606	39.622	USA	374	158	-14.2798	-1.50965
-121.375	38.375	-98.606	39.622	USA	375	158	-20.4163	-1.9961
-121.375	38.4583	-98.606	39.622	USA	376	158
-121.375	38.875	-98.606	39.622	USA	377	158	-0.66463	-0.430363
-121.375	38.9583	-98.606	39.622	USA	378	158
-121.375	39.0417	-98.606	39.622	USA	379	158	-10.1311	-1.18079
-121.375	41.0417	-98.606	39.622	USA	380	158
-121.375	41.875	-98.606	39.622	USA	381	158	-5.55277	-0.817852
-121.375	41.9583	-98.606	39.622	USA	382	158	2.31776	-0.193944
-121.375	42.0417	-98.606	39.622	USA	383	158
-121.292	36.2917	-98.606	39.622	USA	384	158
-121.292	36.375	-98.606	39.622	USA	385	158	13.0765	0.658919
-121.292	36.875	-98.606	39.622	USA	386	158
-121.292	37.625	-98.606	39.622	USA	387	158	-5.32202	-0.799561
-121.292	37.7083	-98.606	39.622	USA	388	158	4.6147	-0.0118631
-121.292	37.7917	-98.606	39.622	USA	389	158
-121.292	37.875	-98.606	39.622	USA	390	158	5.2559	0.0389658
-121.292	38.0417	-98.606	39.622	USA	391	158	1.7521	-0.238785
-121.292	38.125	-98.606	39.622	USA	392	158	-4.04185	-0.69808
-121.292	38.2083	-98.606	39.622	USA	393	158	-11.4053	-1.28179
-121.292	38.2917	-98.606	39.622	USA	394	158	-10.6437	-1.22142
-121.292	38.375	-98.606	39.622	USA	395	158
-121.292	38.875	-98.606	39.622	USA	396	158
-121.292	41.0417	-98.606	39.622	USA	397	158
-121.292	41.875	-98.606	39.622	USA	398	158
-121.208	36.2083	-98.606	39.622	USA	399	158
-121.208	36.2917	-98.606	39.622	USA	400	158	0.109636	-0.368986
-121.208	37.5417	-98.606	39.622	USA	401	158	-9.45275	-1.12701
-121.208	37.625	-98.606	39.622	USA	402	158	-5.63973	-0.824746
-121.208	37.7083	-98.606	39.622	USA	403	158	-3.23758	-0.634324
-121.208	38.0417	-98.606	39.622	USA	404	158	19.4665	1.16546
-121.208	38.125	-98.606	39.622	USA	405	158
-121.208	38.2083	-98.606	39.622	USA	406	158	-13.4453	-1.4435
-121.208	38.2917	-98.606	39.622	USA	407	158	-8.29493	-1.03523
-121.208	38.375	-98.606	39.622	USA	408	158
-121.208	45.5417	-98.606	39.622	USA	409	158
-121.125	36.2083	-98.606	39.622	USA	410	158	17.1663	0.98312
-121.125	36.2917	-98.606	39.622	USA	411	158	2.54286	-0.1761
-121.125	37.125	-98.606	39.622	USA	412	158
-121.125	37.375	-98.606	39.622	USA	413	158	-10.0147	-1.17156
-121.125	37.4583	-98.606	39.622	USA	414	158	-8.46177	-1.04845
-121.125	37.5417	-98.606	39.622	USA	415	158	-6.36378	-0.882143
-121.125	37.625	-98.606	39.622	USA	416	158	-5.89399	-0.844902
-121.125	37.7083	-98.606	39.622	USA	417	158	3.47317	-0.102353
-121.125	37.7917	-98.606	39.622	USA	418	158
-121.125	37.875	-98.606	39.622	USA	419	158
-121.125	37.9583	-98.606	39.622	USA	420	158	12.1175	0.582898
-121.125	38.0417	-98.606	39.622	USA	421	158	9.43932	0.370592
-121.125	38.125	-98.606	39.622	USA	422	158	-20.8535	-2.03076
-121.125	38.2083	-98.606	39.622	USA	423	158	-19.7504	-1.94332
-121.125	38.2917	-98.606	39.622	USA	424	158	-8.24071	-1.03093
-121.125	44.7083	-98.606	39.622	USA	425	158	-1.7596	-0.517162
-121.125	45.5417	-98.606	39.622	USA	426	158
-121.125	56.4583	-109.433	59.081	CAN	427	27
-121.042	36.125	-98.606	39.622	USA	428	158
-121.042	36.2083	-98.606	39.622	USA	429	158	5.30741	0.0430493
-121.042	36.2917	-98.606	39.622	USA	430	158
-121.042	37.125	-98.606	39.622	USA	431	158	-1.28375	-0.479442
-121.042	37.2083	-98.606	39.622	USA	432	158
-121.042	37.2917	-98.606	39.622	USA	433	158	-5.29378	-0.797323
-121.042	37.375	-98.606	39.622	USA	434	158	0.140333	-0.366552
-121.042	37.4583	-98.606	39.622	USA	435	158	-2.88384	-0.606283
-121.042	37.5417	-98.606	39.622	USA	436	158	-5.68608	-0.82842
-121.042	37.625	-98.606	39.622	USA	437	158	0.322354	-0.352123
-121.042	37.7917	-98.606	39.622	USA	438	158
-121.042	37.875	-98.606	39.622	USA	439	158	-7.18224	-0.947023
-121.042	37.9583	-98.606	39.622	USA	440	158	-0.764283	-0.438262
-121.042	38.0417	-98.606	39.622	USA	441	158	-15.4832	-1.60505
-121.042	38.125	-98.606	39.622	USA	442	158
-121.042	38.2083	-98.606	39.622	USA	443	158
-121.042	44.7083	-98.606	39.622	USA	444	158	2.90785	-0.147167
-121.042	45.5417	-98.606	39.622	USA	445	158
-121.042	56.2083	-109.433	59.081	CAN	446	27
-121.042	56.375	-109.433	59.081	CAN	447	27	1.33899	-0.271533
-121.042	56.4583	-109.433	59.081	CAN	448	27
-120.958	36.0417	-98.606	39.622	USA	449	158
-120.958	36.125	-98.606	39.622	USA	450	158	16.9818	0.968498
-120.958	36.2083	-98.606	39.622	USA	451	158
-120.958	37.0417	-98.606	39.622	USA	452	158
-120.958	37.125	-98.606	39.622	USA	453	158	11.2823	0.516685
-120.958	37.2083	-98.606	39.622	USA	454	158	-3.18706	-0.630319
-120.958	37.2917	-98.606	39.622	USA	455	158	-3.61179	-0.663988
-120.958	37.375	-98.606	39.622	USA	456	158	-6.01473	-0.854473
-120.958	37.4583	-98.606	39.622	USA	457	158	-0.166668	-0.390889
-120.958	37.5417	-98.606	39.622	USA	458	158	-2.89897	-0.607483
-120.958	37.7083	-98.606	39.622	USA	459	158
-120.958	37.7917	-98.606	39.622	USA	460	158	-5.75209	-0.833653
-120.958	37.875	-98.606	39.622	USA	461	158	-8.43831	-1.04659
-120.958	37.9583	-98.606	39.622	USA	462	158	-13.7247	-1.46565
-120.958	38.0417	-98.606	39.622	USA	463	158	-4.15882	-0.707352
-120.958	43.2917	-98.606	39.622	USA	464	158
-120.958	44.375	-98.606	39.622	USA	465	158	2.22421	-0.20136
-120.958	45.5417	-98.606	39.622	USA	466	158
-120.958	56.2083	-109.433	59.081	CAN	467	27
-120.958	56.375	-109.433	59.081	CAN	468	27	1.2118	-0.281616
-120.958	56.4583	-109.433	59.081	CAN	469	27
-120.875	36.0417	-98.606	39.622	USA	470	158	1.90384	-0.226757
-120.875	36.125	-98.606	39.622	USA	471	158
-120.875	36.9583	-98.606	39.622	USA	472	158
-120.875	37.0417	-98.606	39.622	USA	473	158	-4.68954	-0.749424
-120.875	37.125	-98.606	39.622	USA	474	158	-3.841	-0.682159
-120.875	37.2083	-98.606	39.622	USA	475	158	9.59601	0.383012
-120.875	37.2917	-98.606	39.622	USA	476	158	-4.85257	-0.762347
-120.875	37.375	-98.606	39.622	USA	477	158	2.73482	-0.160884
-120.875	37.4583	-98.606	39.622	USA	478	158	-2.35687	-0.564509
-120.875	37.7083	-98.606	39.622	USA	479	158
-120.875	37.7917	-98.606	39.622	USA	480	158	-6.65307	-0.905075
-120.875	37.875	-98.606	39.622	USA	481	158	-16.0446	-1.64955
-120.875	37.9583	-98.606	39.622	USA	482	158	-12.2293	-1.34711
-120.875	45.4583	-98.606	39.622	USA	483	158
-120.875	45.5417	-98.606	39.622	USA	484	158	8.84924	0.323815
-120.875	56.2083	-109.433	59.081	CAN	485	27
-120.875	56.375	-109.433	59.081	CAN	486	27	1.07663	-0.292331
-120.875	56.4583	-109.433	59.081	CAN	487	27
-120.792	36.0417	-98.606	39.622	USA	488	158
-120.792	36.7917	-98.606	39.622	USA	489	158	-4.53246	-0.736971
-120.792	36.9583	-98.606	39.622	USA	490	158	-1.01459	-0.458105
-120.792	37.125	-98.606	39.622	USA	491	158	-5.17807	-0.78815
-120.792	37.2083	-98.606	39.622	USA	492	158	9.46543	0.372661
-120.792	37.2917	-98.606	39.622	USA	493	158	-10.0628	-1.17537
-120.792	37.375	-98.606	39.622	USA	494	158	14.9855	0.810247
-120.792	37.4583	-98.606	39.622	USA	495	158	8.58867	0.30316
-120.792	37.5417	-98.606	39.622	USA	496	158	0.753425	-0.317952
-120.792	37.625	-98.606	39.622	USA	497	158
-120.792	37.7083	-98.606	39.622	USA	498	158	-16.3667	-1.67509
-120.792	37.7917	-98.606	39.622	USA	499	158	-6.20943	-0.869907
-120.792	37.875	-98.606	39.622	USA	500	158	-14.4366	-1.52209
-120.792	43.2083	-98.606	39.622	USA	501	158	-2.91284	-0.608582
-120.792	44.2917	-98.606	39.622	USA	502	158
-120.792	45.4583	-98.606	39.622	USA	503	158
-120.792	45.5417	-98.606	39.622	USA	504	158	8.74944	0.315904
-120.792	56.125	-109.433	59.081	CAN	505	27
-120.792	56.2083	-109.433	59.081	CAN	506	27	-3.61297	-0.664082
-120.792	56.2917	-109.433	59.081	CAN	507	27	1.279	-0.276288
-120.792	56.375	-109.433	59.081	CAN	508	27	2.86396	-0.150647
-120.792	56.4583	-109.433	59.081	CAN	509	27
-120.708	35.5417	-98.606	39.622	USA	510	158
-120.708	36.7083	-98.606	39.622	USA	511	158
-120.708	36.7917	-98.606	39.622	USA	512	158	-29.2344	-2.69513
-120.708	36.875	-98.606	39.622	USA	513	158	-36.2943	-3.25478
-120.708	36.9583	-98.606	39.622	USA	514	158	5.21519	0.0357392
-120.708	37.0417	-98.606	39.622	USA	515	158	-3.89666	-0.68657
-120.708	37.125	-98.606	39.622	USA	516	158	-0.712112	-0.434127
-120.708	37.2083	-98.606	39.622	USA	517	158
-120.708	37.2917	-98.606	39.622	USA	518	158	4.39272	-0.0294593
-120.708	37.375	-98.606	39.622	USA	519	158	3.94996	-0.0645575
-120.708	37.4583	-98.606	39.622	USA	520	158	-0.278048	-0.399718
-120.708	37.5417	-98.606	39.622	USA	521	158	-0.20879	-0.394228
-120.708	37.625	-98.606	39.622	USA	522	158	0.0144176	-0.376534
-120.708	37.7083	-98.606	39.622	USA	523	158	-14.3388	-1.51434
-120.708	37.7917	-98.606	39.622	USA	524	158	-10.3059	-1.19464
-120.708	44.2917	-98.606	39.622	USA	525	158
-120.708	45.375	-98.606	39.622	USA	526	158
-120.708	45.4583	-98.606	39.622	USA	527	158
-120.708	45.5417	-98.606	39.622	USA	528	158	8.75682	0.316489
-120.708	46.375	-98.606	39.622	USA	529	158
-120.708	46.625	-98.606	39.622	USA	530	158	0.246067	-0.358171
-120.708	47.0417	-98.606	39.622	USA	531	158	-4.42293	-0.728289
-120.708	55.7917	-109.433	59.081	CAN	532	27
-120.708	55.9583	-109.433	59.081	CAN	533	27	-2.27481	-0.558004
-120.708	56.125	-109.433	59.081	CAN	534	27
-120.708	56.2083	-109.433	59.081	CAN	535	27	-3.63934	-0.666173
-120.708	56.2917	-109.433	59.081	CAN	536	27	1.15252	-0.286314
-120.708	56.375	-109.433	59.081	CAN	537	27	2.78889	-0.156597
-120.708	56.4583	-109.433	59.081	CAN	538	27
-120.625	35.5417	-98.606	39.622	USA	539	158
-120.625	35.625	-98.606	39.622	USA	540	158
-120.625	35.7083	-98.606	39.622	USA	541	158
-120.625	36.7083	-98.606	39.622	USA	542	158	-23.2042	-2.2171
-120.625	36.7917	-98.606	39.622	USA	543	158	-27.4956	-2.55729
-120.625	36.875	-98.606	39.622	USA	544	158	-17.4614	-1.76187
-120.625	36.9583	-98.606	39.622	USA	545	158	-6.34038	-0.880288
-120.625	37.0417	-98.606	39.622	USA	546	158	-8.3038	-1.03593
-120.625	37.125	-98.606	39.622	USA	547	158	-0.249717	-0.397472
-120.625	37.2083	-98.606	39.622	USA	548	158	-4.61503	-0.743516
-120.625	37.2917	-98.606	39.622	USA	549	158	0.612046	-0.329159
-120.625	37.375	-98.606	39.622	USA	550	158	-4.14618	-0.70635
-120.625	37.4583	-98.606	39.622	USA	551	158	-16.949	-1.72125
-120.625	37.5417	-98.606	39.622	USA	552	158	0.584819	-0.331317
-120.625	37.625	-98.606	39.622	USA	553	158	-11.2344	-1.26824
-120.625	37.7083	-98.606	39.622	USA	554	158	-25.3399	-2.38641
-120.625	45.375	-98.606	39.622	USA	555	158
-120.625	45.4583	-98.606	39.622	USA	556	158
-120.625	45.5417	-98.606	39.622	USA	557	158	6.16612	0.111121
-120.625	46.375	-98.606	39.622	USA	558	158
-120.625	46.625	-98.606	39.622	USA	559	158	0.792844	-0.314827
-120.625	47.0417	-98.606	39.622	USA	560	158	-4.13629	-0.705566
-120.625	55.7917	-109.433	59.081	CAN	561	27
-120.625	55.9583	-109.433	59.081	CAN	562	27	-2.31728	-0.561371
-120.625	56.125	-109.433	59.081	CAN	563	27
-120.625	56.2083	-109.433	59.081	CAN	564	27	-3.77333	-0.676794
-120.625	56.2917	-109.433	59.081	CAN	565	27	0.988862	-0.299288
-120.625	56.375	-109.433	59.081	CAN	566	27
-120.542	34.9583	-98.606	39.622	USA	567	158
-120.542	35.5417	-98.606	39.622	USA	568	158
-120.542	35.625	-98.606	39.622	USA	569	158
-120.542	35.7083	-98.606	39.622	USA	570	158
-120.542	36.625	-98.606	39.622	USA	571	158	-0.966778	-0.454315
-120.542	36.7083	-98.606	39.622	USA	572	158	-19.6687	-1.93684
-120.542	36.7917	-98.606	39.622	USA	573	158	-17.3108	-1.74993
-120.542	36.875	-98.606	39.622	USA	574	158	-7.61706	-0.981492
-120.542	36.9583	-98.606	39.622	USA	575	158	-10.8199	-1.23538
-120.542	37.0417	-98.606	39.622	USA	576	158	-10.7441	-1.22938
-120.542	37.125	-98.606	39.622	USA	577	158	-7.42863	-0.966555
-120.542	37.2083	-98.606	39.622	USA	578	158	2.41194	-0.186479
-120.542	37.2917	-98.606	39.622	USA	579	158	2.54818	-0.175679
-120.542	37.375	-98.606	39.622	USA	580	158	-14.8018	-1.55103
-120.542	37.4583	-98.606	39.622	USA	581	158	-14.8775	-1.55704
-120.542	37.5417	-98.606	39.622	USA	582	158	-9.13811	-1.10207
-120.542	37.625	-98.606	39.622	USA	583	158	-10.758	-1.23048
-120.542	45.375	-98.606	39.622	USA	584	158
-120.542	45.4583	-98.606	39.622	USA	585	158
-120.542	45.5417	-98.606	39.622	USA	586	158	6.3863	0.128575
-120.542	46.2917	-98.606	39.622	USA	587	158
-120.542	46.375	-98.606	39.622	USA	588	158	2.79225	-0.156331
-120.542	46.4583	-98.606	39.622	USA	589	158
-120.542	46.5417	-98.606	39.622	USA	590	158	1.15842	-0.285847
-120.542	47.0417	-98.606	39.622	USA	591	158	-4.01867	-0.696243
-120.542	55.7917	-109.433	59.081	CAN	592	27
-120.542	55.9583	-109.433	59.081	CAN	593	27	-2.34915	-0.563897
-120.542	56.125	-109.433	59.081	CAN	594	27	1.10937	-0.289736
-120.542	56.2083	-109.433	59.081	CAN	595	27	2.60481	-0.17119
-120.542	56.2917	-109.433	59.081	CAN	596	27	2.57749	-0.173356
-120.542	56.375	-109.433	59.081	CAN	597	27
-120.458	34.875	-98.606	39.622	USA	598	158
-120.458	34.9583	-98.606	39.622	USA	599	158
-120.458	35.0417	-98.606	39.622	USA	600	158
-120.458	35.625	-98.606	39.622	USA	601	158
-120.458	36.5417	-98.606	39.622	USA	602	158	-9.81792	-1.15596
-120.458	36.625	-98.606	39.622	USA	603	158	-12.4506	-1.36465
-120.458	36.7083	-98.606	39.622	USA	604	158	-26.614	-2.48741
-120.458	36.7917	-98.606	39.622	USA	605	158	-8.84725	-1.07901
-120.458	36.875	-98.606	39.622	USA	606	158	-11.3837	-1.28008
-120.458	36.9583	-98.606	39.622	USA	607	158	-20.1938	-1.97847
-120.458	37.0417	-98.606	39.622	USA	608	158	-16.7168	-1.70284
-120.458	37.125	-98.606	39.622	USA	609	158	2.09252	-0.2118
-120.458	37.2083	-98.606	39.622	USA	610	158	10.8285	0.48071
-120.458	37.375	-98.606	39.622	USA	611	158	-10.9591	-1.24642
-120.458	37.5417	-98.606	39.622	USA	612	158
-120.458	37.625	-98.606	39.622	USA	613	158	-13.5428	-1.45124
-120.458	40.875	-98.606	39.622	USA	614	158
-120.458	42.125	-98.606	39.622	USA	615	158
-120.458	42.625	-98.606	39.622	USA	616	158
-120.458	45.375	-98.606	39.622	USA	617	158
-120.458	45.5417	-98.606	39.622	USA	618	158
-120.458	46.2917	-98.606	39.622	USA	619	158
-120.458	46.375	-98.606	39.622	USA	620	158	2.98245	-0.141253
-120.458	46.4583	-98.606	39.622	USA	621	158
-120.458	46.5417	-98.606	39.622	USA	622	158	1.31437	-0.273485
-120.458	46.9583	-98.606	39.622	USA	623	158	-4.66789	-0.747707
-120.458	47.0417	-98.606	39.622	USA	624	158	6.13747	0.108849
-120.458	55.7917	-109.433	59.081	CAN	625	27	4.83553	0.00564266
-120.458	55.875	-109.433	59.081	CAN	626	27	-2.46985	-0.573465
-120.458	55.9583	-109.433	59.081	CAN	627	27
-120.458	56.0417	-109.433	59.081	CAN	628	27
-120.458	56.125	-109.433	59.081	CAN	629	27	1.0136	-0.297327
-120.458	56.2083	-109.433	59.081	CAN	630	27	2.56223	-0.174565
-120.458	56.2917	-109.433	59.081	CAN	631	27	2.44619	-0.183764
-120.458	56.375	-109.433	59.081	CAN	632	27
-120.375	34.875	-98.606	39.622	USA	633	158
-120.375	35.625	-98.606	39.622	USA	634	158
-120.375	36.375	-98.606	39.622	USA	635	158
-120.375	36.4583	-98.606	39.622	USA	636	158	-46.8497	-4.09152
-120.375	36.5417	-98.606	39.622	USA	637	158	-38.3119	-3.41472
-120.375	36.625	-98.606	39.622	USA	638	158	-4.12969	-0.705043
-120.375	36.7083	-98.606	39.622	USA	639	158	6.64305	0.148927
-120.375	36.7917	-98.606	39.622	USA	640	158	-1.5406	-0.499802
-120.375	36.875	-98.606	39.622	USA	641	158	-12.623	-1.37832
-120.375	36.9583	-98.606	39.622	USA	642	158	-10.7505	-1.22989
-120.375	37.0417	-98.606	39.622	USA	643	158	-2.60818	-0.584431
-120.375	37.125	-98.606	39.622	USA	644	158	-1.01575	-0.458197
-120.375	37.2083	-98.606	39.622	USA	645	158	-4.94917	-0.770005
-120.375	45.375	-98.606	39.622	USA	646	158
-120.375	45.5417	-98.606	39.622	USA	647	158
-120.375	46.2917	-98.606	39.622	USA	648	158	3.10106	-0.131851
-120.375	46.375	-98.606	39.622	USA	649	158	5.65802	0.0708427
-120.375	46.9583	-98.606	39.622	USA	650	158	-4.36553	-0.723738
-120.375	47.0417	-98.606	39.622	USA	651	158	6.21346	0.114873
-120.375	55.7917	-109.433	59.081	CAN	652	27	4.7531	-0.000891407
-120.375	55.875	-109.433	59.081	CAN	653	27	-2.48094	-0.574344
-120.375	55.9583	-109.433	59.081	CAN	654	27
-120.375	56.0417	-109.433	59.081	CAN	655	27
-120.375	56.125	-109.433	59.081	CAN	656	27	0.837019	-0.311325
-120.375	56.2083	-109.433	59.081	CAN	657	27	2.42921	-0.18511
-120.375	56.2917	-109.433	59.081	CAN	658	27	2.32161	-0.193639
-120.292	34.875	-98.606	39.622	USA	659	158
-120.292	36.375	-98.606	39.622	USA	660	158	-25.0896	-2.36657
-120.292	36.4583	-98.606	39.622	USA	661	158	-38.4152	-3.42291
-120.292	36.5417	-98.606	39.622	USA	662	158	-2.26433	-0.557173
-120.292	36.625	-98.606	39.622	USA	663	158	14.1119	0.740997
-120.292	36.7083	-98.606	39.622	USA	664	158	-9.52636	-1.13285
-120.292	36.7917	-98.606	39.622	USA	665	158	-12.5325	-1.37115
-120.292	36.875	-98.606	39.622	USA	666	158	-5.59978	-0.821579
-120.292	36.9583	-98.606	39.622	USA	667	158	-0.629021	-0.42754
-120.292	37.0417	-98.606	39.622	USA	668	158	-3.43895	-0.650288
-120.292	37.125	-98.606	39.622	USA	669	158	-18.3803	-1.83471
-120.292	37.2083	-98.606	39.622	USA	670	158	0.637554	-0.327137
-120.292	37.2917	-98.606	39.622	USA	671	158	-13.3203	-1.4336
-120.292	45.5417	-98.606	39.622	USA	672	158
-120.292	46.2917	-98.606	39.622	USA	673	158	3.03743	-0.136896
-120.292	46.375	-98.606	39.622	USA	674	158	5.36328	0.0474784
-120.292	46.9583	-98.606	39.622	USA	675	158	6.6886	0.152538
-120.292	55.7917	-109.433	59.081	CAN	676	27	4.68557	-0.00624469
-120.292	55.875	-109.433	59.081	CAN	677	27	-2.5766	-0.581928
-120.292	55.9583	-109.433	59.081	CAN	678	27
-120.292	56.0417	-109.433	59.081	CAN	679	27	0.841555	-0.310965
-120.292	56.125	-109.433	59.081	CAN	680	27	1.46949	-0.261188
-120.292	56.2083	-109.433	59.081	CAN	681	27	5.98994	0.0971543
-120.292	56.2917	-109.433	59.081	CAN	682	27
-120.208	36.2083	-98.606	39.622	USA	683	158	-5.59304	-0.821045
-120.208	36.2917	-98.606	39.622	USA	684	158	-7.02087	-0.934231
-120.208	36.375	-98.606	39.622	USA	685	158	-10.3423	-1.19753
-120.208	36.4583	-98.606	39.622	USA	686	158	-23.9222	-2.27402
-120.208	36.5417	-98.606	39.622	USA	687	158	-15.5726	-1.61214
-120.208	36.625	-98.606	39.622	USA	688	158	-18.1967	-1.82015
-120.208	36.7083	-98.606	39.622	USA	689	158	-10.605	-1.21835
-120.208	36.7917	-98.606	39.622	USA	690	158	-9.99095	-1.16967
-120.208	36.875	-98.606	39.622	USA	691	158	-8.98012	-1.08954
-120.208	36.9583	-98.606	39.622	USA	692	158	3.01434	-0.138726
-120.208	37.0417	-98.606	39.622	USA	693	158	4.30102	-0.0367285
-120.208	37.125	-98.606	39.622	USA	694	158	-8	-1.01185
-120.208	37.2083	-98.606	39.622	USA	695	158	-0.684344	-0.431926
-120.208	45.5417	-98.606	39.622	USA	696	158
-120.208	46.2917	-98.606	39.622	USA	697	158	5.23482	0.0372948
-120.208	46.375	-98.606	39.622	USA	698	158	5.3387	0.04553
-120.208	46.9583	-98.606	39.622	USA	699	158	6.66349	0.150548
-120.208	55.7917	-109.433	59.081	CAN	700	27	2.16302	-0.206211
-120.208	55.875	-109.433	59.081	CAN	701	27
-120.208	55.9583	-109.433	59.081	CAN	702	27	0.828274	-0.312018
-120.208	56.0417	-109.433	59.081	CAN	703	27	0.899181	-0.306397
-120.208	56.125	-109.433	59.081	CAN	704	27	1.39673	-0.266956
-120.208	56.2083	-109.433	59.081	CAN	705	27	5.90442	0.090375
-120.208	56.2917	-109.433	59.081	CAN	706	27
-120.125	36.125	-98.606	39.622	USA	707	158	6.25745	0.11836
-120.125	36.2083	-98.606	39.622	USA	708	158	-3.96024	-0.691611
-120.125	36.2917	-98.606	39.622	USA	709	158	-0.938482	-0.452072
-120.125	36.375	-98.606	39.622	USA	710	158	0.853569	-0.310013
-120.125	36.4583	-98.606	39.622	USA	711	158	-3.66125	-0.667909
-120.125	36.5417	-98.606	39.622	USA	712	158	-11.0407	-1.25289
-120.125	36.625	-98.606	39.622	USA	713	158	-21.2671	-2.06355
-120.125	36.7083	-98.606	39.622	USA	714	158	-9.90213	-1.16263
-120.125	36.7917	-98.606	39.622	USA	715	158	-10.2149	-1.18743
-120.125	36.875	-98.606	39.622	USA	716	158	-9.61143	-1.13959
-120.125	36.9583	-98.606	39.622	USA	717	158	-2.6524	-0.587936
-120.125	37.0417	-98.606	39.622	USA	718	158	-9.332	-1.11744
-120.125	37.125	-98.606	39.622	USA	719	158	-8.81509	-1.07646
-120.125	37.2083	-98.606	39.622	USA	720	158	-15.1549	-1.57903
-120.125	45.5417	-98.606	39.622	USA	721	158
-120.125	46.2917	-98.606	39.622	USA	722	158	4.99164	0.0180179
-120.125	46.375	-98.606	39.622	USA	723	158
-120.125	55.7917	-109.433	59.081	CAN	724	27	2.08007	-0.212787
-120.125	55.875	-109.433	59.081	CAN	725	27
-120.125	55.9583	-109.433	59.081	CAN	726	27	0.705167	-0.321777
-120.125	56.0417	-109.433	59.081	CAN	727	27	0.871632	-0.308581
-120.125	56.125	-109.433	59.081	CAN	728	27	1.44413	-0.263198
-120.125	56.2083	-109.433	59.081	CAN	729	27	5.84374	0.085565
-120.042	36.0417	-98.606	39.622	USA	730	158	16.6161	0.939506
-120.042	36.125	-98.606	39.622	USA	731	158	-10.7125	-1.22687
-120.042	36.2083	-98.606	39.622	USA	732	158	-16.1053	-1.65437
-120.042	36.2917	-98.606	39.622	USA	733	158	2.02632	-0.217047
-120.042	36.375	-98.606	39.622	USA	734	158	-10.437	-1.20503
-120.042	36.4583	-98.606	39.622	USA	735	158	-21.3804	-2.07253
-120.042	36.5417	-98.606	39.622	USA	736	158	-7.56133	-0.977074
-120.042	36.625	-98.606	39.622	USA	737	158	3.99651	-0.0608677
-120.042	36.7083	-98.606	39.622	USA	738	158	-3.36018	-0.644043
-120.042	36.7917	-98.606	39.622	USA	739	158	-7.29798	-0.956198
-120.042	36.875	-98.606	39.622	USA	740	158	5.74773	0.0779541
-120.042	36.9583	-98.606	39.622	USA	741	158	-11.845	-1.31664
-120.042	37.0417	-98.606	39.622	USA	742	158	-18.3098	-1.82912
-120.042	46.2917	-98.606	39.622	USA	743	158	5.17567	0.032606
-120.042	46.375	-98.606	39.622	USA	744	158
-120.042	47.7083	-98.606	39.622	USA	745	158
-120.042	55.7917	-109.433	59.081	CAN	746	27	2.18339	-0.204596
-120.042	55.875	-109.433	59.081	CAN	747	27
-120.042	55.9583	-109.433	59.081	CAN	748	27	8.16002	0.26918
-120.042	56.0417	-109.433	59.081	CAN	749	27	1.47132	-0.261043
-120.042	56.125	-109.433	59.081	CAN	750	27	-0.112926	-0.386629
-120.042	56.2083	-109.433	59.081	CAN	751	27	1.86326	-0.229974
-119.958	35.625	-98.606	39.622	USA	752	158
-119.958	36.0417	-98.606	39.622	USA	753	158	8.15185	0.268532
-119.958	36.125	-98.606	39.622	USA	754	158	6.22554	0.11583
-119.958	36.2083	-98.606	39.622	USA	755	158	-23.7101	-2.25721
-119.958	36.2917	-98.606	39.622	USA	756	158	-24.2109	-2.29691
-119.958	36.375	-98.606	39.622	USA	757	158	-12.0385	-1.33199
-119.958	36.4583	-98.606	39.622	USA	758	158	-19.771	-1.94495
-119.958	36.5417	-98.606	39.622	USA	759	158	-2.51254	-0.576849
-119.958	36.625	-98.606	39.622	USA	760	158	-11.111	-1.25846
-119.958	36.7083	-98.606	39.622	USA	761	158	-10.5157	-1.21127
-119.958	36.7917	-98.606	39.622	USA	762	158	-15.0388	-1.56983
-119.958	36.875	-98.606	39.622	USA	763	158	-0.406973	-0.409938
-119.958	36.9583	-98.606	39.622	USA	764	158	-31.2452	-2.85453
-119.958	37.0417	-98.606	39.622	USA	765	158
-119.958	46.2083	-98.606	39.622	USA	766	158	8.24243	0.275713
-119.958	46.2917	-98.606	39.622	USA	767	158
-119.958	46.375	-98.606	39.622	USA	768	158	14.7455	0.791222
-119.958	47.7083	-98.606	39.622	USA	769	158
-119.958	55.7917	-109.433	59.081	CAN	770	27	-1.94157	-0.531588
-119.958	55.875	-109.433	59.081	CAN	771	27	0.697634	-0.322374
-119.958	55.9583	-109.433	59.081	CAN	772	27	8.21939	0.273886
-119.958	56.0417	-109.433	59.081	CAN	773	27	1.46185	-0.261794
-119.958	56.125	-109.433	59.081	CAN	774	27	0.0021944	-0.377503
-119.958	56.2083	-109.433	59.081	CAN	775	27	1.94296	-0.223655
-119.875	35.625	-98.606	39.622	USA	776	158
-119.875	35.7083	-98.606	39.622	USA	777	158
-119.875	35.7917	-98.606	39.622	USA	778	158
-119.875	36.0417	-98.606	39.622	USA	779	158	-1.7209	-0.514095
-119.875	36.125	-98.606	39.622	USA	780	158	-5.84433	-0.840965
-119.875	36.2083	-98.606	39.622	USA	781	158	1.46266	-0.26173
-119.875	36.2917	-98.606	39.622	USA	782	158	-10.1482	-1.18214
-119.875	36.375	-98.606	39.622	USA	783	158	-7.97559	-1.00991
-119.875	36.4583	-98.606	39.622	USA	784	158	-4.1141	-0.703807
-119.875	36.5417	-98.606	39.622	USA	785	158	-2.19244	-0.551474
-119.875	36.625	-98.606	39.622	USA	786	158	-8.12648	-1.02187
-119.875	36.7083	-98.606	39.622	USA	787	158	-7.73008	-0.990451
-119.875	36.875	-98.606	39.622	USA	788	158	-8.64144	-1.0627
-119.875	36.9583	-98.606	39.622	USA	789	158
-119.875	46.2083	-98.606	39.622	USA	790	158	8.15979	0.269162
-119.875	46.2917	-98.606	39.622	USA	791	158
-119.875	46.375	-98.606	39.622	USA	792	158	14.9869	0.810358
-119.875	47.0417	-98.606	39.622	USA	793	158	-1.92339	-0.530146
-119.875	47.125	-98.606	39.622	USA	794	158	-8.82378	-1.07715
-119.875	47.625	-98.606	39.622	USA	795	158
-119.875	55.2917	-109.433	59.081	CAN	796	27	9.77506	0.397206
-119.875	55.4583	-109.433	59.081	CAN	797	27
-119.875	55.7917	-109.433	59.081	CAN	798	27	-1.82671	-0.522482
-119.875	55.875	-109.433	59.081	CAN	799	27	0.716043	-0.320915
-119.875	55.9583	-109.433	59.081	CAN	800	27	8.29128	0.279585
-119.875	56.0417	-109.433	59.081	CAN	801	27	1.62292	-0.249025
-119.875	56.125	-109.433	59.081	CAN	802	27	0.0512552	-0.373614
-119.875	56.2083	-109.433	59.081	CAN	803	27	1.9745	-0.221155
-119.875	56.375	-109.433	59.081	CAN	804	27
-119.792	35.7083	-98.606	39.622	USA	805	158
-119.792	35.7917	-98.606	39.622	USA	806	158
-119.792	35.875	-98.606	39.622	USA	807	158
-119.792	35.9583	-98.606	39.622	USA	808	158	-10.4878	-1.20906
-119.792	36.0417	-98.606	39.622	USA	809	158	4.05868	-0.0559393
-119.792	36.125	-98.606	39.622	USA	810	158	-4.53256	-0.736979
-119.792	36.2083	-98.606	39.622	USA	811	158	8.37809	0.286466
-119.792	36.2917	-98.606	39.622	USA	812	158	-8.73371	-1.07001
-119.792	36.375	-98.606	39.622	USA	813	158	-16.3527	-1.67398
-119.792	36.4583	-98.606	39.622	USA	814	158	-1.83309	-0.522988
-119.792	36.5417	-98.606	39.622	USA	815	158	-2.80312	-0.599884
-119.792	36.625	-98.606	39.622	USA	816	158	-5.1906	-0.789143
-119.792	36.875	-98.606	39.622	USA	817	158	-9.69109	-1.1459
-119.792	38.875	-98.606	39.622	USA	818	158
-119.792	38.9583	-98.606	39.622	USA	819	158	-4.48609	-0.733296
-119.792	45.9583	-98.606	39.622	USA	820	158	11.0548	0.498652
-119.792	46.2083	-98.606	39.622	USA	821	158	14.2248	0.749947
-119.792	46.2917	-98.606	39.622	USA	822	158	15.2915	0.834501
-119.792	47.0417	-98.606	39.622	USA	823	158	-1.83965	-0.523509
-119.792	47.125	-98.606	39.622	USA	824	158	-8.79475	-1.07485
-119.792	47.625	-98.606	39.622	USA	825	158
-119.792	55.125	-109.433	59.081	CAN	826	27
-119.792	55.2917	-109.433	59.081	CAN	827	27	9.78354	0.397879
-119.792	55.4583	-109.433	59.081	CAN	828	27
-119.792	55.7917	-109.433	59.081	CAN	829	27	-1.76916	-0.517921
-119.792	55.875	-109.433	59.081	CAN	830	27	0.799809	-0.314275
-119.792	55.9583	-109.433	59.081	CAN	831	27	3.10201	-0.131776
-119.792	56.0417	-109.433	59.081	CAN	832	27	0.134655	-0.367002
-119.792	56.125	-109.433	59.081	CAN	833	27	4.62054	-0.0113999
-119.792	56.2083	-109.433	59.081	CAN	834	27	0.764763	-0.317053
-119.792	56.375	-109.433	59.081	CAN	835	27
-119.708	35.5417	-98.606	39.622	USA	836	158
-119.708	35.625	-98.606	39.622	USA	837	158
-119.708	35.7083	-98.606	39.622	USA	838	158
-119.708	35.875	-98.606	39.622	USA	839	158	49.6796	3.56049
-119.708	35.9583	-98.606	39.622	USA	840	158	-12.2605	-1.34959
-119.708	36.0417	-98.606	39.622	USA	841	158	1.37039	-0.269044
-119.708	36.125	-98.606	39.622	USA	842	158	-2.76668	-0.596996
-119.708	36.2083	-98.606	39.622	USA	843	158	-1.25571	-0.477219
-119.708	36.2917	-98.606	39.622	USA	844	158	-13.7528	-1.46788
-119.708	36.375	-98.606	39.622	USA	845	158	-18.1817	-1.81896
-119.708	36.4583	-98.606	39.622	USA	846	158	-4.48104	-0.732895
-119.708	36.5417	-98.606	39.622	USA	847	158
-119.708	36.625	-98.606	39.622	USA	848	158	-5.6296	-0.823943
-119.708	36.7917	-98.606	39.622	USA	849	158
-119.708	36.875	-98.606	39.622	USA	850	158
-119.708	38.875	-98.606	39.622	USA	851	158	-9.00032	-1.09115
-119.708	38.9583	-98.606	39.622	USA	852	158	-4.51151	-0.735311
-119.708	45.5417	-98.606	39.622	USA	853	158
-119.708	45.9583	-98.606	39.622	USA	854	158	11.1167	0.503558
-119.708	46.2083	-98.606	39.622	USA	855	158	14.1978	0.747801
-119.708	46.2917	-98.606	39.622	USA	856	158	15.4206	0.844739
-119.708	46.875	-98.606	39.622	USA	857	158	5.10218	0.02678
-119.708	46.9583	-98.606	39.622	USA	858	158	-1.8708	-0.525978
-119.708	47.0417	-98.606	39.622	USA	859	158	6.45557	0.134065
-119.708	47.125	-98.606	39.622	USA	860	158	-0.810022	-0.441888
-119.708	47.625	-98.606	39.622	USA	861	158
-119.708	55.125	-109.433	59.081	CAN	862	27
-119.708	55.2917	-109.433	59.081	CAN	863	27	9.85452	0.403505
-119.708	55.4583	-109.433	59.081	CAN	864	27
-119.708	55.875	-109.433	59.081	CAN	865	27	8.27822	0.27855
-119.708	55.9583	-109.433	59.081	CAN	866	27	3.14137	-0.128656
-119.708	56.0417	-109.433	59.081	CAN	867	27	0.194705	-0.362242
-119.708	56.125	-109.433	59.081	CAN	868	27	4.73496	-0.00232979
-119.708	56.2083	-109.433	59.081	CAN	869	27	0.954358	-0.302023
-119.708	56.375	-109.433	59.081	CAN	870	27
-119.625	34.9583	-98.606	39.622	USA	871	158
-119.625	35.4583	-98.606	39.622	USA	872	158
-119.625	35.5417	-98.606	39.622	USA	873	158
-119.625	35.625	-98.606	39.622	USA	874	158	26.3233	1.70901
-119.625	35.875	-98.606	39.622	USA	875	158	33.8775	2.30784
-119.625	35.9583	-98.606	39.622	USA	876	158	5.17706	0.0327158
-119.625	36.0417	-98.606	39.622	USA	877	158	-13.0255	-1.41022
-119.625	36.125	-98.606	39.622	USA	878	158	-21.1702	-2.05587
-119.625	36.2083	-98.606	39.622	USA	879	158	3.90201	-0.068359
-119.625	36.2917	-98.606	39.622	USA	880	158	-10.8105	-1.23464
-119.625	36.375	-98.606	39.622	USA	881	158	-6.78389	-0.915446
-119.625	36.4583	-98.606	39.622	USA	882	158	-5.281	-0.79631
-119.625	36.5417	-98.606	39.622	USA	883	158
-119.625	36.625	-98.606	39.622	USA	884	158	-0.0466766	-0.381377
-119.625	36.7083	-98.606	39.622	USA	885	158
-119.625	36.7917	-98.606	39.622	USA	886	158	-5.78098	-0.835943
-119.625	45.5417	-98.606	39.622	USA	887	158
-119.625	45.7917	-98.606	39.622	USA	888	158
-119.625	45.875	-98.606	39.622	USA	889	158	11.0791	0.500579
-119.625	45.9583	-98.606	39.622	USA	890	158	9.13367	0.346362
-119.625	46.125	-98.606	39.622	USA	891	158	-0.371331	-0.407113
-119.625	46.2083	-98.606	39.622	USA	892	158	6.35057	0.125742
-119.625	46.875	-98.606	39.622	USA	893	158	5.14574	0.0302338
-119.625	46.9583	-98.606	39.622	USA	894	158	-1.83748	-0.523336
-119.625	47.0417	-98.606	39.622	USA	895	158	6.49063	0.136845
-119.625	47.125	-98.606	39.622	USA	896	158	-0.781176	-0.439602
-119.625	55.125	-109.433	59.081	CAN	897	27
-119.625	55.2083	-109.433	59.081	CAN	898	27	9.39934	0.367422
-119.625	55.2917	-109.433	59.081	CAN	899	27	10.7644	0.47563
-119.625	55.375	-109.433	59.081	CAN	900	27
-119.625	55.4583	-109.433	59.081	CAN	901	27	11.0904	0.501476
-119.625	55.875	-109.433	59.081	CAN	902	27	8.42581	0.290249
-119.625	55.9583	-109.433	59.081	CAN	903	27	3.22163	-0.122294
-119.625	56.0417	-109.433	59.081	CAN	904	27	0.21062	-0.360981
-119.625	56.125	-109.433	59.081	CAN	905	27	4.70839	-0.00443629
-119.625	56.2083	-109.433	59.081	CAN	906	27
-119.625	56.2917	-109.433	59.081	CAN	907	27
-119.625	56.375	-109.433	59.081	CAN	908	27
-119.542	35.4583	-98.606	39.622	USA	909	158	-21.9612	-2.11857
-119.542	35.5417	-98.606	39.622	USA	910	158
-119.542	35.625	-98.606	39.622	USA	911	158
-119.542	35.7917	-98.606	39.622	USA	912	158
-119.542	35.875	-98.606	39.622	USA	913	158	16.0391	0.893763
-119.542	35.9583	-98.606	39.622	USA	914	158	18.2565	1.06954
-119.542	36.0417	-98.606	39.622	USA	915	158	-5.59794	-0.821433
-119.542	36.125	-98.606	39.622	USA	916	158	0.480901	-0.339555
-119.542	36.2083	-98.606	39.622	USA	917	158	5.12214	0.0283627
-119.542	36.2917	-98.606	39.622	USA	918	158
-119.542	36.375	-98.606	39.622	USA	919	158	2.76998	-0.158096
-119.542	36.4583	-98.606	39.622	USA	920	158	-5.59666	-0.821332
-119.542	36.5417	-98.606	39.622	USA	921	158	-8.28824	-1.0347
-119.542	36.625	-98.606	39.622	USA	922	158	-7.58977	-0.979329
-119.542	36.7083	-98.606	39.622	USA	923	158	-6.84118	-0.919987
-119.542	36.7917	-98.606	39.622	USA	924	158
-119.542	45.5417	-98.606	39.622	USA	925	158
-119.542	45.7917	-98.606	39.622	USA	926	158
-119.542	45.875	-98.606	39.622	USA	927	158	10.9494	0.490295
-119.542	45.9583	-98.606	39.622	USA	928	158	9.23519	0.35441
-119.542	46.125	-98.606	39.622	USA	929	158	-0.500848	-0.41738
-119.542	46.2083	-98.606	39.622	USA	930	158	6.26569	0.119013
-119.542	46.875	-98.606	39.622	USA	931	158	-0.443222	-0.412812
-119.542	46.9583	-98.606	39.622	USA	932	158	6.54985	0.141539
-119.542	47.125	-98.606	39.622	USA	933	158	-0.712025	-0.43412
-119.542	55.0417	-109.433	59.081	CAN	934	27	-1.06007	-0.46171
-119.542	55.125	-109.433	59.081	CAN	935	27
-119.542	55.2083	-109.433	59.081	CAN	936	27	9.41904	0.368984
-119.542	55.2917	-109.433	59.081	CAN	937	27	10.7018	0.470668
-119.542	55.375	-109.433	59.081	CAN	938	27
-119.542	55.4583	-109.433	59.081	CAN	939	27	11.0509	0.498342
-119.542	55.875	-109.433	59.081	CAN	940	27	3.2386	-0.120948
-119.542	56.0417	-109.433	59.081	CAN	941	27	4.80316	0.00307694
-119.542	56.125	-109.433	59.081	CAN	942	27	7.95128	0.252632
-119.542	56.2083	-109.433	59.081	CAN	943	27
-119.542	56.2917	-109.433	59.081	CAN	944	27
-119.542	56.375	-109.433	59.081	CAN	945	27
-119.458	34.875	-98.606	39.622	USA	946	158
-119.458	35.375	-98.606	39.622	USA	947	158
-119.458	35.4583	-98.606	39.622	USA	948	158	-8.2617	-1.03259
-119.458	35.5417	-98.606	39.622	USA	949	158
-119.458	35.625	-98.606	39.622	USA	950	158
-119.458	35.7083	-98.606	39.622	USA	951	158
-119.458	35.7917	-98.606	39.622	USA	952	158
-119.458	35.875	-98.606	39.622	USA	953	158	28.6292	1.8918
-119.458	35.9583	-98.606	39.622	USA	954	158	24.6845	1.5791
-119.458	36.0417	-98.606	39.622	USA	955	158	4.08612	-0.0537638
-119.458	36.125	-98.606	39.622	USA	956	158	3.04439	-0.136344
-119.458	36.2083	-98.606	39.622	USA	957	158	-7.25121	-0.95249
-119.458	36.2917	-98.606	39.622	USA	958	158	6.62837	0.147764
-119.458	36.375	-98.606	39.622	USA	959	158	-9.96287	-1.16745
-119.458	36.4583	-98.606	39.622	USA	960	158	-0.321083	-0.403129
-119.458	36.5417	-98.606	39.622	USA	961	158	-5.15108	-0.78601
-119.458	36.625	-98.606	39.622	USA	962	158	-5.0981	-0.78181
-119.458	36.7083	-98.606	39.622	USA	963	158	-3.84189	-0.682229
-119.458	45.5417	-98.606	39.622	USA	964	158
-119.458	45.7083	-98.606	39.622	USA	965	158	17.0748	0.975864
-119.458	45.7917	-98.606	39.622	USA	966	158	-1.94017	-0.531477
-119.458	45.875	-98.606	39.622	USA	967	158	9.11905	0.345204
-119.458	45.9583	-98.606	39.622	USA	968	158	14.4224	0.76561
-119.458	46.0417	-98.606	39.622	USA	969	158	-0.672384	-0.430978
-119.458	46.125	-98.606	39.622	USA	970	158
-119.458	46.2083	-98.606	39.622	USA	971	158	6.14968	0.109817
-119.458	46.875	-98.606	39.622	USA	972	158	-0.435792	-0.412223
-119.458	46.9583	-98.606	39.622	USA	973	158	6.50031	0.137612
-119.458	47.125	-98.606	39.622	USA	974	158	1.03149	-0.295909
-119.458	55.0417	-109.433	59.081	CAN	975	27	-1.11554	-0.466107
-119.458	55.125	-109.433	59.081	CAN	976	27
-119.458	55.2083	-109.433	59.081	CAN	977	27	9.26663	0.356903
-119.458	55.2917	-109.433	59.081	CAN	978	27	10.4902	0.453898
-119.458	55.375	-109.433	59.081	CAN	979	27
-119.458	55.4583	-109.433	59.081	CAN	980	27	10.851	0.482497
-119.458	55.875	-109.433	59.081	CAN	981	27	3.15367	-0.127681
-119.458	56.0417	-109.433	59.081	CAN	982	27	4.88042	0.00920085
-119.458	56.125	-109.433	59.081	CAN	983	27	7.99222	0.255878
-119.458	56.2083	-109.433	59.081	CAN	984	27
-119.458	56.2917	-109.433	59.081	CAN	985	27
-119.458	56.375	-109.433	59.081	CAN	986	27
-119.375	35.125	-98.606	39.622	USA	987	158
-119.375	35.375	-98.606	39.622	USA	988	158	-36.0166	-3.23276
-119.375	35.4583	-98.606	39.622	USA	989	158	-3.7219	-0.672717
-119.375	35.5417	-98.606	39.622	USA	990	158	-19.0366	-1.88674
-119.375	35.625	-98.606	39.622	USA	991	158	-9.02289	-1.09293
-119.375	35.7083	-98.606	39.622	USA	992	158	5.10485	0.0269919
-119.375	35.7917	-98.606	39.622	USA	993	158	-60.3182	-5.15918
-119.375	35.875	-98.606	39.622	USA	994	158	-3.2732	-0.637148
-119.375	35.9583	-98.606	39.622	USA	995	158	6.54362	0.141045
-119.375	36.0417	-98.606	39.622	USA	996	158	-0.38599	-0.408275
-119.375	36.125	-98.606	39.622	USA	997	158	-4.82057	-0.75981
-119.375	36.2083	-98.606	39.622	USA	998	158	-9.44657	-1.12652
-119.375	36.2917	-98.606	39.622	USA	999	158	-9.35033	-1.11889
-119.375	36.375	-98.606	39.622	USA	1000	158	-16.262	-1.66679
-119.375	36.4583	-98.606	39.622	USA	1001	158	15.3157	0.836421
-119.375	36.5417	-98.606	39.622	USA	1002	158
-119.375	36.625	-98.606	39.622	USA	1003	158	-10.1742	-1.1842
-119.375	36.7083	-98.606	39.622	USA	1004	158
-119.375	38.7917	-98.606	39.622	USA	1005	158
-119.375	45.5417	-98.606	39.622	USA	1006	158
-119.375	45.7083	-98.606	39.622	USA	1007	158	17.1595	0.982585
-119.375	45.7917	-98.606	39.622	USA	1008	158	-1.94596	-0.531936
-119.375	45.875	-98.606	39.622	USA	1009	158	9.05262	0.339937
-119.375	45.9583	-98.606	39.622	USA	1010	158	14.5862	0.778592
-119.375	46.0417	-98.606	39.622	USA	1011	158	-0.569709	-0.422838
-119.375	46.125	-98.606	39.622	USA	1012	158
-119.375	46.625	-98.606	39.622	USA	1013	158	6.09877	0.105781
-119.375	46.7917	-98.606	39.622	USA	1014	158	5.40892	0.0510963
-119.375	46.875	-98.606	39.622	USA	1015	158	-0.443957	-0.41287
-119.375	46.9583	-98.606	39.622	USA	1016	158	6.48112	0.136091
-119.375	47.125	-98.606	39.622	USA	1017	158	1.06638	-0.293144
-119.375	55.125	-109.433	59.081	CAN	1018	27	9.9906	0.414293
-119.375	55.2083	-109.433	59.081	CAN	1019	27	10.1566	0.427449
-119.375	55.2917	-109.433	59.081	CAN	1020	27	8.27275	0.278116
-119.375	55.375	-109.433	59.081	CAN	1021	27	10.5966	0.462333
-119.375	55.4583	-109.433	59.081	CAN	1022	27	16.3816	0.920917
-119.375	55.875	-109.433	59.081	CAN	1023	27	3.13776	-0.128942
-119.375	56.0417	-109.433	59.081	CAN	1024	27	4.82415	0.00474016
-119.375	56.125	-109.433	59.081	CAN	1025	27	7.96375	0.253621
-119.375	56.2083	-109.433	59.081	CAN	1026	27
-119.375	56.2917	-109.433	59.081	CAN	1027	27
-119.375	56.375	-109.433	59.081	CAN	1028	27
-119.292	35.125	-98.606	39.622	USA	1029	158
-119.292	35.375	-98.606	39.622	USA	1030	158	-1.51626	-0.497873
-119.292	35.4583	-98.606	39.622	USA	1031	158	0.126106	-0.36768
-119.292	35.5417	-98.606	39.622	USA	1032	158	0.220803	-0.360173
-119.292	35.625	-98.606	39.622	USA	1033	158	1.03559	-0.295584
-119.292	35.7083	-98.606	39.622	USA	1034	158	3.38452	-0.109381
-119.292	35.7917	-98.606	39.622	USA	1035	158
-119.292	35.875	-98.606	39.622	USA	1036	158	7.3976	0.208742
-119.292	35.9583	-98.606	39.622	USA	1037	158	10.0863	0.421875
-119.292	36.0417	-98.606	39.622	USA	1038	158	3.90545	-0.0680861
-119.292	36.125	-98.606	39.622	USA	1039	158	4.55985	-0.0162107
-119.292	36.2083	-98.606	39.622	USA	1040	158	-5.71117	-0.830409
-119.292	36.2917	-98.606	39.622	USA	1041	158	-8.03093	-1.0143
-119.292	36.375	-98.606	39.622	USA	1042	158	-5.20792	-0.790516
-119.292	36.4583	-98.606	39.622	USA	1043	158	0.18806	-0.362769
-119.292	36.5417	-98.606	39.622	USA	1044	158	1.62872	-0.248566
-119.292	36.625	-98.606	39.622	USA	1045	158	8.5753	0.3021
-119.292	45.625	-98.606	39.622	USA	1046	158	16.956	0.966447
-119.292	45.7083	-98.606	39.622	USA	1047	158	8.36501	0.285429
-119.292	45.7917	-98.606	39.622	USA	1048	158	2.31901	-0.193845
-119.292	45.875	-98.606	39.622	USA	1049	158	14.4658	0.769052
-119.292	45.9583	-98.606	39.622	USA	1050	158
-119.292	46.0417	-98.606	39.622	USA	1051	158	-0.553941	-0.421588
-119.292	46.125	-98.606	39.622	USA	1052	158
-119.292	46.625	-98.606	39.622	USA	1053	158	5.96155	0.094904
-119.292	46.7917	-98.606	39.622	USA	1054	158	5.35594	0.046896
-119.292	46.875	-98.606	39.622	USA	1055	158	-1.8707	-0.525969
-119.292	47.0417	-98.606	39.622	USA	1056	158	1.54563	-0.255152
-119.292	54.9583	-109.433	59.081	CAN	1057	27	-1.42862	-0.490926
-119.292	55.125	-109.433	59.081	CAN	1058	27	9.77076	0.396866
-119.292	55.2083	-109.433	59.081	CAN	1059	27	10.0352	0.417827
-119.292	55.2917	-109.433	59.081	CAN	1060	27	8.08675	0.263371
-119.292	55.375	-109.433	59.081	CAN	1061	27	10.5653	0.459849
-119.292	55.4583	-109.433	59.081	CAN	1062	27	16.3653	0.919623
-119.292	55.7917	-109.433	59.081	CAN	1063	27	-0.734221	-0.435879
-119.292	55.9583	-109.433	59.081	CAN	1064	27
-119.292	56.0417	-109.433	59.081	CAN	1065	27	8.10789	0.265047
-119.292	56.125	-109.433	59.081	CAN	1066	27	-1.14853	-0.468723
-119.292	56.2083	-109.433	59.081	CAN	1067	27
-119.292	56.2917	-109.433	59.081	CAN	1068	27
-119.292	56.375	-109.433	59.081	CAN	1069	27
-119.208	35.0417	-98.606	39.622	USA	1070	158
-119.208	35.125	-98.606	39.622	USA	1071	158
-119.208	35.2083	-98.606	39.622	USA	1072	158
-119.208	35.2917	-98.606	39.622	USA	1073	158
-119.208	35.375	-98.606	39.622	USA	1074	158	-6.36456	-0.882205
-119.208	35.4583	-98.606	39.622	USA	1075	158	-8.23711	-1.03064
-119.208	35.5417	-98.606	39.622	USA	1076	158	-0.471577	-0.415059
-119.208	35.625	-98.606	39.622	USA	1077	158	3.00804	-0.139225
-119.208	35.7083	-98.606	39.622	USA	1078	158	1.55527	-0.254389
-119.208	35.7917	-98.606	39.622	USA	1079	158	1.80363	-0.2347
-119.208	35.875	-98.606	39.622	USA	1080	158	-0.808976	-0.441805
-119.208	35.9583	-98.606	39.622	USA	1081	158	3.22571	-0.12197
-119.208	36.0417	-98.606	39.622	USA	1082	158	3.8189	-0.0749474
-119.208	36.125	-98.606	39.622	USA	1083	158	-3.8908	-0.686106
-119.208	36.2083	-98.606	39.622	USA	1084	158	-2.10856	-0.544825
-119.208	36.2917	-98.606	39.622	USA	1085	158
-119.208	36.375	-98.606	39.622	USA	1086	158	-4.36707	-0.723861
-119.208	36.4583	-98.606	39.622	USA	1087	158	-6.90168	-0.924783
-119.208	36.5417	-98.606	39.622	USA	1088	158
-119.208	36.625	-98.606	39.622	USA	1089	158
-119.208	39.0417	-98.606	39.622	USA	1090	158
-119.208	39.125	-98.606	39.622	USA	1091	158
-119.208	45.625	-98.606	39.622	USA	1092	158	16.9322	0.964565
-119.208	45.7083	-98.606	39.622	USA	1093	158	8.31008	0.281075
-119.208	45.7917	-98.606	39.622	USA	1094	158	2.2332	-0.200648
-119.208	45.875	-98.606	39.622	USA	1095	158	14.3796	0.762212
-119.208	45.9583	-98.606	39.622	USA	1096	158
-119.208	46.0417	-98.606	39.622	USA	1097	158
-119.208	46.125	-98.606	39.622	USA	1098	158
-119.208	46.375	-98.606	39.622	USA	1099	158	-0.534658	-0.42006
-119.208	46.4583	-98.606	39.622	USA	1100	158	7.8123	0.241615
-119.208	46.5417	-98.606	39.622	USA	1101	158	5.94432	0.0935376
-119.208	46.625	-98.606	39.622	USA	1102	158	5.95881	0.0946864
-119.208	46.7917	-98.606	39.622	USA	1103	158	5.32775	0.044662
-119.208	46.875	-98.606	39.622	USA	1104	158	-1.96691	-0.533596
-119.208	47.0417	-98.606	39.622	USA	1105	158	1.42041	-0.265079
-119.208	47.7083	-98.606	39.622	USA	1106	158	-0.94311	-0.452438
-119.208	54.9583	-109.433	59.081	CAN	1107	27	-1.69296	-0.51188
-119.208	55.125	-109.433	59.081	CAN	1108	27	9.6521	0.387459
-119.208	55.2083	-109.433	59.081	CAN	1109	27	9.99131	0.414349
-119.208	55.2917	-109.433	59.081	CAN	1110	27	8.01161	0.257415
-119.208	55.375	-109.433	59.081	CAN	1111	27	10.382	0.445322
-119.208	55.4583	-109.433	59.081	CAN	1112	27	9.54394	0.378885
-119.208	55.7917	-109.433	59.081	CAN	1113	27	-0.886445	-0.447946
-119.208	55.9583	-109.433	59.081	CAN	1114	27
-119.208	56.0417	-109.433	59.081	CAN	1115	27	8.01942	0.258034
-119.208	56.125	-109.433	59.081	CAN	1116	27	-1.15558	-0.469281
-119.208	56.2083	-109.433	59.081	CAN	1117	27
-119.208	56.2917	-109.433	59.081	CAN	1118	27
-119.208	56.375	-109.433	59.081	CAN	1119	27
-119.125	35.0417	-98.606	39.622	USA	1120	158	9.24012	0.354801
-119.125	35.125	-98.606	39.622	USA	1121	158	-15.1644	-1.57978
-119.125	35.2083	-98.606	39.622	USA	1122	158	16.4716	0.928047
-119.125	35.2917	-98.606	39.622	USA	1123	158
-119.125	35.4583	-98.606	39.622	USA	1124	158	8.45135	0.292274
-119.125	35.5417	-98.606	39.622	USA	1125	158	9.66806	0.388724
-119.125	35.625	-98.606	39.622	USA	1126	158	2.95387	-0.143519
-119.125	35.7083	-98.606	39.622	USA	1127	158	-0.335997	-0.404312
-119.125	35.7917	-98.606	39.622	USA	1128	158	1.57717	-0.252652
-119.125	35.875	-98.606	39.622	USA	1129	158	13.0933	0.66025
-119.125	35.9583	-98.606	39.622	USA	1130	158	-3.22044	-0.632966
-119.125	36.0417	-98.606	39.622	USA	1131	158	7.29764	0.200818
-119.125	36.125	-98.606	39.622	USA	1132	158	-5.75052	-0.833529
-119.125	36.2083	-98.606	39.622	USA	1133	158	-2.73723	-0.594661
-119.125	36.2917	-98.606	39.622	USA	1134	158	-4.31018	-0.719351
-119.125	36.375	-98.606	39.622	USA	1135	158	-0.599565	-0.425205
-119.125	36.4583	-98.606	39.622	USA	1136	158
-119.125	38.9583	-98.606	39.622	USA	1137	158
-119.125	39.0417	-98.606	39.622	USA	1138	158
-119.125	45.625	-98.606	39.622	USA	1139	158	7.72473	0.234673
-119.125	45.7083	-98.606	39.622	USA	1140	158	3.24097	-0.12076
-119.125	45.7917	-98.606	39.622	USA	1141	158	25.7556	1.66401
-119.125	45.875	-98.606	39.622	USA	1142	158	14.1508	0.744075
-119.125	45.9583	-98.606	39.622	USA	1143	158
-119.125	46.0417	-98.606	39.622	USA	1144	158
-119.125	46.125	-98.606	39.622	USA	1145	158
-119.125	46.375	-98.606	39.622	USA	1146	158	-0.63822	-0.428269
-119.125	46.4583	-98.606	39.622	USA	1147	158	7.83628	0.243517
-119.125	46.5417	-98.606	39.622	USA	1148	158	5.82031	0.0837079
-119.125	46.625	-98.606	39.622	USA	1149	158	15.232	0.829785
-119.125	46.7083	-98.606	39.622	USA	1150	158	5.31634	0.0437574
-119.125	46.7917	-98.606	39.622	USA	1151	158	3.2321	-0.121464
-119.125	46.875	-98.606	39.622	USA	1152	158	8.38265	0.286828
-119.125	46.9583	-98.606	39.622	USA	1153	158	1.3258	-0.272579
-119.125	47.0417	-98.606	39.622	USA	1154	158	0.380063	-0.347549
-119.125	47.125	-98.606	39.622	USA	1155	158	1.47845	-0.260478
-119.125	47.7083	-98.606	39.622	USA	1156	158	-1.13582	-0.467715
-119.125	50.4583	-109.433	59.081	CAN	1157	27
-119.125	55.125	-109.433	59.081	CAN	1158	27	10.3309	0.441266
-119.125	55.2083	-109.433	59.081	CAN	1159	27	7.68115	0.231219
-119.125	55.2917	-109.433	59.081	CAN	1160	27	10.0438	0.41851
-119.125	55.375	-109.433	59.081	CAN	1161	27	15.8065	0.875328
-119.125	55.4583	-109.433	59.081	CAN	1162	27	9.43305	0.370095
-119.125	55.7917	-109.433	59.081	CAN	1163	27	-0.981303	-0.455466
-119.125	55.9583	-109.433	59.081	CAN	1164	27
-119.125	56.0417	-109.433	59.081	CAN	1165	27	7.97497	0.254511
-119.125	56.125	-109.433	59.081	CAN	1166	27
-119.125	56.2917	-109.433	59.081	CAN	1167	27
-119.125	56.375	-109.433	59.081	CAN	1168	27
-119.125	56.4583	-109.433	59.081	CAN	1169	27
-119.042	34.9583	-98.606	39.622	USA	1170	158
-119.042	35.0417	-98.606	39.622	USA	1171	158	7.90951	0.249322
-119.042	35.125	-98.606	39.622	USA	1172	158	6.14108	0.109135
-119.042	35.2083	-98.606	39.622	USA	1173	158	-24.5375	-2.3228
-119.042	35.4583	-98.606	39.622	USA	1174	158
-119.042	35.5417	-98.606	39.622	USA	1175	158
-119.042	35.625	-98.606	39.622	USA	1176	158	3.23646	-0.121118
-119.042	35.7917	-98.606	39.622	USA	1177	158
-119.042	35.875	-98.606	39.622	USA	1178	158	4.87202	0.00853554
-119.042	35.9583	-98.606	39.622	USA	1179	158	-1.35089	-0.484764
-119.042	36.0417	-98.606	39.622	USA	1180	158
-119.042	36.125	-98.606	39.622	USA	1181	158
-119.042	36.2083	-98.606	39.622	USA	1182	158	-6.23055	-0.871582
-119.042	36.2917	-98.606	39.622	USA	1183	158	-4.45047	-0.730471
-119.042	36.375	-98.606	39.622	USA	1184	158
-119.042	36.4583	-98.606	39.622	USA	1185	158
-119.042	38.875	-98.606	39.622	USA	1186	158
-119.042	45.625	-98.606	39.622	USA	1187	158	7.42496	0.210911
-119.042	45.7083	-98.606	39.622	USA	1188	158	3.0382	-0.136834
-119.042	45.7917	-98.606	39.622	USA	1189	158	25.8099	1.66831
-119.042	45.875	-98.606	39.622	USA	1190	158
-119.042	45.9583	-98.606	39.622	USA	1191	158
-119.042	46.0417	-98.606	39.622	USA	1192	158
-119.042	46.125	-98.606	39.622	USA	1193	158	8.91391	0.328942
-119.042	46.2083	-98.606	39.622	USA	1194	158	2.42778	-0.185223
-119.042	46.2917	-98.606	39.622	USA	1195	158	-0.701626	-0.433296
-119.042	46.375	-98.606	39.622	USA	1196	158	14.4287	0.766108
-119.042	46.4583	-98.606	39.622	USA	1197	158	7.7475	0.236479
-119.042	46.5417	-98.606	39.622	USA	1198	158	5.84917	0.0859956
-119.042	46.625	-98.606	39.622	USA	1199	158	15.1324	0.82189
-119.042	46.7083	-98.606	39.622	USA	1200	158	5.23819	0.0375617
-119.042	46.7917	-98.606	39.622	USA	1201	158	3.1607	-0.127123
-119.042	46.875	-98.606	39.622	USA	1202	158	8.29312	0.279731
-119.042	46.9583	-98.606	39.622	USA	1203	158	1.30715	-0.274057
-119.042	47.0417	-98.606	39.622	USA	1204	158	0.228934	-0.359529
-119.042	47.125	-98.606	39.622	USA	1205	158	1.41937	-0.265161
-119.042	47.5417	-98.606	39.622	USA	1206	158
-119.042	47.625	-98.606	39.622	USA	1207	158	-1.02976	-0.459307
-119.042	47.7083	-98.606	39.622	USA	1208	158	2.46141	-0.182557
-119.042	50.4583	-109.433	59.081	CAN	1209	27
-119.042	55.125	-109.433	59.081	CAN	1210	27	10.3252	0.440814
-119.042	55.2083	-109.433	59.081	CAN	1211	27	7.58942	0.223947
-119.042	55.2917	-109.433	59.081	CAN	1212	27	9.98188	0.413601
-119.042	55.375	-109.433	59.081	CAN	1213	27	15.8384	0.877855
-119.042	55.4583	-109.433	59.081	CAN	1214	27	9.40666	0.368003
-119.042	55.7917	-109.433	59.081	CAN	1215	27	6.33751	0.124707
-119.042	55.875	-109.433	59.081	CAN	1216	27
-119.042	55.9583	-109.433	59.081	CAN	1217	27	5.01358	0.0197572
-119.042	56.0417	-109.433	59.081	CAN	1218	27	-1.21607	-0.474076
-119.042	56.125	-109.433	59.081	CAN	1219	27
-119.042	56.2917	-109.433	59.081	CAN	1220	27
-119.042	56.375	-109.433	59.081	CAN	1221	27
-119.042	56.4583	-109.433	59.081	CAN	1222	27
-118.958	34.2917	-98.606	39.622	USA	1223	158
-118.958	34.9583	-98.606	39.622	USA	1224	158
-118.958	35.0417	-98.606	39.622	USA	1225	158	10.3865	0.445677
-118.958	35.125	-98.606	39.622	USA	1226	158	13.5603	0.69727
-118.958	35.2083	-98.606	39.622	USA	1227	158	1.41355	-0.265623
-118.958	35.2917	-98.606	39.622	USA	1228	158
-118.958	35.875	-98.606	39.622	USA	1229	158
-118.958	35.9583	-98.606	39.622	USA	1230	158	4.97469	0.0166739
-118.958	36.125	-98.606	39.622	USA	1231	158
-118.958	36.2083	-98.606	39.622	USA	1232	158	-8.52131	-1.05317
-118.958	36.2917	-98.606	39.622	USA	1233	158
-118.958	43.5417	-98.606	39.622	USA	1234	158
-118.958	45.625	-98.606	39.622	USA	1235	158	2.93035	-0.145384
-118.958	45.7083	-98.606	39.622	USA	1236	158	2.90159	-0.147663
-118.958	45.7917	-98.606	39.622	USA	1237	158	25.8972	1.67523
-118.958	45.875	-98.606	39.622	USA	1238	158
-118.958	45.9583	-98.606	39.622	USA	1239	158
-118.958	46.0417	-98.606	39.622	USA	1240	158
-118.958	46.125	-98.606	39.622	USA	1241	158	8.92633	0.329926
-118.958	46.2083	-98.606	39.622	USA	1242	158	2.24123	-0.200011
-118.958	46.2917	-98.606	39.622	USA	1243	158	-0.726496	-0.435267
-118.958	46.375	-98.606	39.622	USA	1244	158	14.3854	0.762675
-118.958	46.4583	-98.606	39.622	USA	1245	158	-1.6852	-0.511265
-118.958	46.5417	-98.606	39.622	USA	1246	158	15.0021	0.81156
-118.958	46.7083	-98.606	39.622	USA	1247	158	3.17989	-0.125603
-118.958	46.7917	-98.606	39.622	USA	1248	158	10.8415	0.481743
-118.958	46.875	-98.606	39.622	USA	1249	158	19.7344	1.1867
-118.958	46.9583	-98.606	39.622	USA	1250	158	0.333756	-0.351219
-118.958	47.0417	-98.606	39.622	USA	1251	158	2.77719	-0.157525
-118.958	47.125	-98.606	39.622	USA	1252	158	1.36055	-0.269824
-118.958	47.5417	-98.606	39.622	USA	1253	158
-118.958	47.625	-98.606	39.622	USA	1254	158	-1.01979	-0.458517
-118.958	47.7083	-98.606	39.622	USA	1255	158	2.9909	-0.140584
-118.958	50.4583	-109.433	59.081	CAN	1256	27
-118.958	55.125	-109.433	59.081	CAN	1257	27	10.2614	0.435759
-118.958	55.2083	-109.433	59.081	CAN	1258	27	7.56658	0.222137
-118.958	55.2917	-109.433	59.081	CAN	1259	27	9.86062	0.403989
-118.958	55.375	-109.433	59.081	CAN	1260	27	8.9886	0.334862
-118.958	55.4583	-109.433	59.081	CAN	1261	27
-118.958	55.7083	-109.433	59.081	CAN	1262	27	2.88814	-0.14873
-118.958	55.7917	-109.433	59.081	CAN	1263	27	6.35083	0.125762
-118.958	55.875	-109.433	59.081	CAN	1264	27
-118.958	55.9583	-109.433	59.081	CAN	1265	27	4.90863	0.0114373
-118.958	56.0417	-109.433	59.081	CAN	1266	27	-1.22811	-0.475031
-118.958	56.125	-109.433	59.081	CAN	1267	27
-118.958	56.2917	-109.433	59.081	CAN	1268	27
-118.958	56.375	-109.433	59.081	CAN	1269	27
-118.958	56.4583	-109.433	59.081	CAN	1270	27	2.33064	-0.192923
-118.875	34.2917	-98.606	39.622	USA	1271	158
-118.875	35.0417	-98.606	39.622	USA	1272	158	-7.93909	-1.00702
-118.875	35.125	-98.606	39.622	USA	1273	158	12.0201	0.575172
-118.875	35.2083	-98.606	39.622	USA	1274	158	2.41494	-0.186241
-118.875	35.2917	-98.606	39.622	USA	1275	158	1.79681	-0.235241
-118.875	35.9583	-98.606	39.622	USA	1276	158
-118.875	36.125	-98.606	39.622	USA	1277	158
-118.875	39.4583	-98.606	39.622	USA	1278	158
-118.875	43.5417	-98.606	39.622	USA	1279	158
-118.875	45.625	-98.606	39.622	USA	1280	158	2.97267	-0.142029
-118.875	45.7083	-98.606	39.622	USA	1281	158	-0.204785	-0.39391
-118.875	45.7917	-98.606	39.622	USA	1282	158	13.1674	0.666126
-118.875	45.875	-98.606	39.622	USA	1283	158
-118.875	45.9583	-98.606	39.622	USA	1284	158	14.1356	0.742869
-118.875	46.0417	-98.606	39.622	USA	1285	158	8.26767	0.277713
-118.875	46.125	-98.606	39.622	USA	1286	158	5.70522	0.0745844
-118.875	46.2083	-98.606	39.622	USA	1287	158	7.68101	0.231208
-118.875	46.2917	-98.606	39.622	USA	1288	158	-0.896526	-0.448746
-118.875	46.375	-98.606	39.622	USA	1289	158	14.3073	0.756485
-118.875	46.4583	-98.606	39.622	USA	1290	158	-2.12557	-0.546174
-118.875	46.5417	-98.606	39.622	USA	1291	158	14.3863	0.76275
-118.875	46.7083	-98.606	39.622	USA	1292	158	3.23344	-0.121357
-118.875	46.7917	-98.606	39.622	USA	1293	158	10.8467	0.482154
-118.875	46.875	-98.606	39.622	USA	1294	158	19.5409	1.17136
-118.875	46.9583	-98.606	39.622	USA	1295	158	0.213773	-0.360731
-118.875	47.0417	-98.606	39.622	USA	1296	158	2.61636	-0.170274
-118.875	47.125	-98.606	39.622	USA	1297	158	9.26625	0.356872
-118.875	47.2917	-98.606	39.622	USA	1298	158	-0.209642	-0.394295
-118.875	47.5417	-98.606	39.622	USA	1299	158	3.3361	-0.113219
-118.875	47.625	-98.606	39.622	USA	1300	158	3.08792	-0.132893
-118.875	47.7083	-98.606	39.622	USA	1301	158
-118.875	47.7917	-98.606	39.622	USA	1302	158	7.43472	0.211684
-118.875	55.125	-109.433	59.081	CAN	1303	27	6.29903	0.121656
-118.875	55.2083	-109.433	59.081	CAN	1304	27	9.67749	0.389472
-118.875	55.2917	-109.433	59.081	CAN	1305	27	5.74368	0.0776329
-118.875	55.375	-109.433	59.081	CAN	1306	27	8.95639	0.332309
-118.875	55.4583	-109.433	59.081	CAN	1307	27
-118.875	55.7083	-109.433	59.081	CAN	1308	27	2.84621	-0.152054
-118.875	55.7917	-109.433	59.081	CAN	1309	27	6.29157	0.121065
-118.875	55.875	-109.433	59.081	CAN	1310	27
-118.875	55.9583	-109.433	59.081	CAN	1311	27	4.81019	0.00363369
-118.875	56.0417	-109.433	59.081	CAN	1312	27	-1.25675	-0.477301
-118.875	56.125	-109.433	59.081	CAN	1313	27	12.9188	0.646418
-118.875	56.2083	-109.433	59.081	CAN	1314	27
-118.875	56.2917	-109.433	59.081	CAN	1315	27
-118.875	56.375	-109.433	59.081	CAN	1316	27	14.9724	0.809205
-118.875	56.4583	-109.433	59.081	CAN	1317	27	2.32701	-0.193211
-118.792	34.375	-98.606	39.622	USA	1318	158
-118.792	34.9583	-98.606	39.622	USA	1319	158
-118.792	35.0417	-98.606	39.622	USA	1320	158
-118.792	35.125	-98.606	39.622	USA	1321	158
-118.792	35.2083	-98.606	39.622	USA	1322	158	2.00272	-0.218918
-118.792	35.2917	-98.606	39.622	USA	1323	158	-16.9106	-1.7182
-118.792	39.375	-98.606	39.622	USA	1324	158
-118.792	39.4583	-98.606	39.622	USA	1325	158	-1.97048	-0.533879
-118.792	45.625	-98.606	39.622	USA	1326	158	2.8289	-0.153426
-118.792	45.7083	-98.606	39.622	USA	1327	158	-0.289464	-0.400623
-118.792	45.7917	-98.606	39.622	USA	1328	158	12.8858	0.643797
-118.792	45.875	-98.606	39.622	USA	1329	158
-118.792	45.9583	-98.606	39.622	USA	1330	158	13.8783	0.722478
-118.792	46.0417	-98.606	39.622	USA	1331	158	8.28846	0.279362
-118.792	46.125	-98.606	39.622	USA	1332	158	5.47091	0.0560102
-118.792	46.2083	-98.606	39.622	USA	1333	158	7.4425	0.212301
-118.792	46.2917	-98.606	39.622	USA	1334	158	14.0217	0.733845
-118.792	46.625	-98.606	39.622	USA	1335	158
-118.792	46.7083	-98.606	39.622	USA	1336	158	10.405	0.447146
-118.792	46.7917	-98.606	39.622	USA	1337	158	-10.8284	-1.23606
-118.792	46.875	-98.606	39.622	USA	1338	158	19.4551	1.16456
-118.792	46.9583	-98.606	39.622	USA	1339	158	0.0579477	-0.373083
-118.792	47.0417	-98.606	39.622	USA	1340	158	2.5015	-0.179379
-118.792	47.125	-98.606	39.622	USA	1341	158	8.87056	0.325505
-118.792	47.2917	-98.606	39.622	USA	1342	158	-0.261431	-0.398401
-118.792	47.5417	-98.606	39.622	USA	1343	158	3.09145	-0.132613
-118.792	47.625	-98.606	39.622	USA	1344	158	2.78556	-0.156861
-118.792	47.7083	-98.606	39.622	USA	1345	158
-118.792	47.7917	-98.606	39.622	USA	1346	158	7.28477	0.199797
-118.792	55.125	-109.433	59.081	CAN	1347	27	6.36377	0.126788
-118.792	55.2083	-109.433	59.081	CAN	1348	27	9.60822	0.38398
-118.792	55.2917	-109.433	59.081	CAN	1349	27	5.58507	0.0650598
-118.792	55.375	-109.433	59.081	CAN	1350	27	8.84945	0.323831
-118.792	55.4583	-109.433	59.081	CAN	1351	27
-118.792	55.7083	-109.433	59.081	CAN	1352	27	8.31831	0.281728
-118.792	55.7917	-109.433	59.081	CAN	1353	27	1.54565	-0.255151
-118.792	55.875	-109.433	59.081	CAN	1354	27	4.74843	-0.00126203
-118.792	55.9583	-109.433	59.081	CAN	1355	27	5.82812	0.0843269
-118.792	56.0417	-109.433	59.081	CAN	1356	27
-118.792	56.125	-109.433	59.081	CAN	1357	27	12.96	0.649683
-118.792	56.2083	-109.433	59.081	CAN	1358	27
-118.792	56.2917	-109.433	59.081	CAN	1359	27
-118.792	56.375	-109.433	59.081	CAN	1360	27	14.9943	0.810941
-118.792	56.4583	-109.433	59.081	CAN	1361	27	2.30555	-0.194912
-118.708	34.9583	-98.606	39.622	USA	1362	158
-118.708	35.2083	-98.606	39.622	USA	1363	158
-118.708	45.625	-98.606	39.622	USA	1364	158	-0.359919	-0.406208
-118.708	45.7083	-98.606	39.622	USA	1365	158	6.45048	0.133662
-118.708	45.7917	-98.606	39.622	USA	1366	158	1.43845	-0.263649
-118.708	45.875	-98.606	39.622	USA	1367	158	13.2898	0.675825
-118.708	45.9583	-98.606	39.622	USA	1368	158	9.29726	0.35933
-118.708	46.0417	-98.606	39.622	USA	1369	158	5.03314	0.0213074
-118.708	46.125	-98.606	39.622	USA	1370	158	5.12339	0.0284617
-118.708	46.2083	-98.606	39.622	USA	1371	158	7.10776	0.185765
-118.708	46.2917	-98.606	39.622	USA	1372	158	13.6688	0.705871
-118.708	46.625	-98.606	39.622	USA	1373	158
-118.708	46.7083	-98.606	39.622	USA	1374	158	10.4849	0.453475
-118.708	46.7917	-98.606	39.622	USA	1375	158	-10.8847	-1.24053
-118.708	46.875	-98.606	39.622	USA	1376	158	9.59242	0.382728
-118.708	46.9583	-98.606	39.622	USA	1377	158	2.67596	-0.16555
-118.708	47.125	-98.606	39.622	USA	1378	158	9.3926	0.366888
-118.708	47.2083	-98.606	39.622	USA	1379	158	-0.218861	-0.395026
-118.708	47.5417	-98.606	39.622	USA	1380	158	2.95848	-0.143154
-118.708	47.625	-98.606	39.622	USA	1381	158	2.78849	-0.156629
-118.708	47.7083	-98.606	39.622	USA	1382	158
-118.708	47.7917	-98.606	39.622	USA	1383	158	7.2473	0.196827
-118.708	55.125	-109.433	59.081	CAN	1384	27	6.29444	0.121292
-118.708	55.2083	-109.433	59.081	CAN	1385	27	9.45247	0.371634
-118.708	55.2917	-109.433	59.081	CAN	1386	27	11.1473	0.505987
-118.708	55.375	-109.433	59.081	CAN	1387	27
-118.708	55.4583	-109.433	59.081	CAN	1388	27	3.04828	-0.136035
-118.708	55.5417	-109.433	59.081	CAN	1389	27	-3.23819	-0.634372
-118.708	55.625	-109.433	59.081	CAN	1390	27	2.56579	-0.174283
-118.708	55.7083	-109.433	59.081	CAN	1391	27	8.38762	0.287221
-118.708	55.7917	-109.433	59.081	CAN	1392	27	1.6073	-0.250263
-118.708	55.875	-109.433	59.081	CAN	1393	27	4.71745	-0.0037181
-118.708	55.9583	-109.433	59.081	CAN	1394	27	5.84263	0.0854772
-118.708	56.0417	-109.433	59.081	CAN	1395	27
-118.708	56.125	-109.433	59.081	CAN	1396	27	13.0328	0.655455
-118.708	56.2083	-109.433	59.081	CAN	1397	27
-118.708	56.2917	-109.433	59.081	CAN	1398	27
-118.708	56.375	-109.433	59.081	CAN	1399	27	14.9005	0.803506
-118.708	56.4583	-109.433	59.081	CAN	1400	27
-118.625	45.625	-98.606	39.622	USA	1401	158	-0.539055	-0.420408
-118.625	45.7083	-98.606	39.622	USA	1402	158	6.27154	0.119477
-118.625	45.7917	-98.606	39.622	USA	1403	158	1.416	-0.265428
-118.625	45.875	-98.606	39.622	USA	1404	158	12.9591	0.649609
-118.625	45.9583	-98.606	39.622	USA	1405	158	9.37441	0.365446
-118.625	46.0417	-98.606	39.622	USA	1406	158	4.98386	0.017401
-118.625	46.125	-98.606	39.622	USA	1407	158	4.06713	-0.0552699
-118.625	46.2083	-98.606	39.622	USA	1408	158	11.2659	0.51539
-118.625	46.375	-98.606	39.622	USA	1409	158
-118.625	46.5417	-98.606	39.622	USA	1410	158
-118.625	46.625	-98.606	39.622	USA	1411	158
-118.625	46.7083	-98.606	39.622	USA	1412	158	10.743	0.473934
-118.625	46.7917	-98.606	39.622	USA	1413	158	-10.8362	-1.23668
-118.625	46.875	-98.606	39.622	USA	1414	158	9.56419	0.38049
-118.625	46.9583	-98.606	39.622	USA	1415	158	2.64236	-0.168213
-118.625	47.125	-98.606	39.622	USA	1416	158	9.27846	0.35784
-118.625	47.2083	-98.606	39.622	USA	1417	158	-0.293758	-0.400963
-118.625	47.625	-98.606	39.622	USA	1418	158
-118.625	47.7083	-98.606	39.622	USA	1419	158
-118.625	47.7917	-98.606	39.622	USA	1420	158	-2.48874	-0.574962
-118.625	55.125	-109.433	59.081	CAN	1421	27	-4.03454	-0.697501
-118.625	55.2083	-109.433	59.081	CAN	1422	27	5.29341	0.0419396
-118.625	55.2917	-109.433	59.081	CAN	1423	27	11.0951	0.501844
-118.625	55.375	-109.433	59.081	CAN	1424	27
-118.625	55.4583	-109.433	59.081	CAN	1425	27	2.96676	-0.142498
-118.625	55.5417	-109.433	59.081	CAN	1426	27	-3.21566	-0.632587
-118.625	55.625	-109.433	59.081	CAN	1427	27	2.60295	-0.171337
-118.625	55.7083	-109.433	59.081	CAN	1428	27	8.4172	0.289567
-118.625	55.7917	-109.433	59.081	CAN	1429	27	1.5939	-0.251326
-118.625	55.875	-109.433	59.081	CAN	1430	27	4.75018	-0.00112308
-118.625	55.9583	-109.433	59.081	CAN	1431	27	5.94442	0.0935456
-118.625	56.0417	-109.433	59.081	CAN	1432	27	13.0047	0.653228
-118.625	56.125	-109.433	59.081	CAN	1433	27	17.9414	1.04457
-118.625	56.2083	-109.433	59.081	CAN	1434	27	9.30356	0.359829
-118.625	56.2917	-109.433	59.081	CAN	1435	27	14.9247	0.805424
-118.625	56.4583	-109.433	59.081	CAN	1436	27
-118.542	40.125	-98.606	39.622	USA	1437	158	16.7827	0.952708
-118.542	45.625	-98.606	39.622	USA	1438	158	5.4272	0.0525455
-118.542	45.7083	-98.606	39.622	USA	1439	158	5.52706	0.0604616
-118.542	45.7917	-98.606	39.622	USA	1440	158	4.09142	-0.0533439
-118.542	45.875	-98.606	39.622	USA	1441	158	8.49722	0.29591
-118.542	45.9583	-98.606	39.622	USA	1442	158	9.30232	0.359732
-118.542	46.0417	-98.606	39.622	USA	1443	158	4.62616	-0.0109541
-118.542	46.125	-98.606	39.622	USA	1444	158	3.63156	-0.0897979
-118.542	46.2083	-98.606	39.622	USA	1445	158	10.7958	0.47812
-118.542	46.375	-98.606	39.622	USA	1446	158
-118.542	46.5417	-98.606	39.622	USA	1447	158
-118.542	46.7083	-98.606	39.622	USA	1448	158	-10.9489	-1.24561
-118.542	46.7917	-98.606	39.622	USA	1449	158
-118.542	46.875	-98.606	39.622	USA	1450	158	4.18184	-0.046176
-118.542	47.0417	-98.606	39.622	USA	1451	158
-118.542	47.125	-98.606	39.622	USA	1452	158	8.02722	0.258652
-118.542	47.625	-98.606	39.622	USA	1453	158
-118.542	47.7083	-98.606	39.622	USA	1454	158
-118.542	47.7917	-98.606	39.622	USA	1455	158	-2.44556	-0.57154
-118.542	55.125	-109.433	59.081	CAN	1456	27	-4.11708	-0.704044
-118.542	55.2083	-109.433	59.081	CAN	1457	27	5.24158	0.0378305
-118.542	55.2917	-109.433	59.081	CAN	1458	27	10.9924	0.493706
-118.542	55.375	-109.433	59.081	CAN	1459	27
-118.542	55.4583	-109.433	59.081	CAN	1460	27	2.95221	-0.143651
-118.542	55.5417	-109.433	59.081	CAN	1461	27	-3.22213	-0.633099
-118.542	55.625	-109.433	59.081	CAN	1462	27	8.19166	0.271687
-118.542	55.7083	-109.433	59.081	CAN	1463	27	0.53146	-0.335547
-118.542	55.7917	-109.433	59.081	CAN	1464	27	1.26905	-0.277077
-118.542	55.875	-109.433	59.081	CAN	1465	27	5.78838	0.0811764
-118.542	55.9583	-109.433	59.081	CAN	1466	27	8.09862	0.264312
-118.542	56.0417	-109.433	59.081	CAN	1467	27	13.2168	0.670036
-118.542	56.125	-109.433	59.081	CAN	1468	27	17.9645	1.04639
-118.542	56.2083	-109.433	59.081	CAN	1469	27	9.35715	0.364078
-118.542	56.2917	-109.433	59.081	CAN	1470	27	14.8852	0.802298
-118.542	56.4583	-109.433	59.081	CAN	1471	27
-118.458	40.0417	-98.606	39.622	USA	1472	158
-118.458	40.125	-98.606	39.622	USA	1473	158
-118.458	43.2083	-98.606	39.622	USA	1474	158
-118.458	45.625	-98.606	39.622	USA	1475	158	5.19268	0.0339542
-118.458	45.7083	-98.606	39.622	USA	1476	158	5.31881	0.0439532
-118.458	45.7917	-98.606	39.622	USA	1477	158	3.90214	-0.0683484
-118.458	45.875	-98.606	39.622	USA	1478	158	8.5825	0.302671
-118.458	45.9583	-98.606	39.622	USA	1479	158	2.62222	-0.16981
-118.458	46.0417	-98.606	39.622	USA	1480	158	3.49968	-0.100252
-118.458	46.125	-98.606	39.622	USA	1481	158	3.3458	-0.11245
-118.458	46.2083	-98.606	39.622	USA	1482	158	11.0409	0.497553
-118.458	46.2917	-98.606	39.622	USA	1483	158
-118.458	46.375	-98.606	39.622	USA	1484	158	2.61433	-0.170435
-118.458	46.5417	-98.606	39.622	USA	1485	158
-118.458	46.7083	-98.606	39.622	USA	1486	158	-10.8525	-1.23797
-118.458	46.7917	-98.606	39.622	USA	1487	158
-118.458	46.875	-98.606	39.622	USA	1488	158	3.99087	-0.0613147
-118.458	47.0417	-98.606	39.622	USA	1489	158
-118.458	47.125	-98.606	39.622	USA	1490	158	7.84055	0.243855
-118.458	47.4583	-98.606	39.622	USA	1491	158
-118.458	47.625	-98.606	39.622	USA	1492	158
-118.458	55.125	-109.433	59.081	CAN	1493	27	0.266309	-0.356566
-118.458	55.2083	-109.433	59.081	CAN	1494	27	10.845	0.482022
-118.458	55.2917	-109.433	59.081	CAN	1495	27	6.19507	0.113415
-118.458	55.375	-109.433	59.081	CAN	1496	27	2.42746	-0.185248
-118.458	55.4583	-109.433	59.081	CAN	1497	27	0.238861	-0.358742
-118.458	55.5417	-109.433	59.081	CAN	1498	27	4.44186	-0.0255643
-118.458	55.625	-109.433	59.081	CAN	1499	27	8.13584	0.267263
-118.458	55.7083	-109.433	59.081	CAN	1500	27	0.556719	-0.333545
-118.458	55.7917	-109.433	59.081	CAN	1501	27	1.29034	-0.27539
-118.458	55.875	-109.433	59.081	CAN	1502	27	5.79115	0.081396
-118.458	55.9583	-109.433	59.081	CAN	1503	27	8.11281	0.265437
-118.458	56.0417	-109.433	59.081	CAN	1504	27	13.2981	0.676483
-118.458	56.125	-109.433	59.081	CAN	1505	27	17.8845	1.04005
-118.458	56.2083	-109.433	59.081	CAN	1506	27	9.36232	0.364488
-118.458	56.2917	-109.433	59.081	CAN	1507	27	14.9687	0.808914
-118.375	45.625	-98.606	39.622	USA	1508	158	5.18502	0.0333475
-118.375	45.7917	-98.606	39.622	USA	1509	158	3.69635	-0.0846617
-118.375	45.875	-98.606	39.622	USA	1510	158	8.58463	0.302839
-118.375	45.9583	-98.606	39.622	USA	1511	158	2.4158	-0.186173
-118.375	46.0417	-98.606	39.622	USA	1512	158	3.371	-0.110453
-118.375	46.125	-98.606	39.622	USA	1513	158	3.0534	-0.135629
-118.375	46.2083	-98.606	39.622	USA	1514	158	10.7146	0.471686
-118.375	46.2917	-98.606	39.622	USA	1515	158
-118.375	46.375	-98.606	39.622	USA	1516	158	2.12319	-0.209369
-118.375	46.7083	-98.606	39.622	USA	1517	158
-118.375	46.875	-98.606	39.622	USA	1518	158	-0.823259	-0.442938
-118.375	46.9583	-98.606	39.622	USA	1519	158
-118.375	47.0417	-98.606	39.622	USA	1520	158
-118.375	47.125	-98.606	39.622	USA	1521	158	7.62557	0.226813
-118.375	47.4583	-98.606	39.622	USA	1522	158
-118.375	47.625	-98.606	39.622	USA	1523	158
-118.375	55.125	-109.433	59.081	CAN	1524	27	0.273022	-0.356034
-118.375	55.2083	-109.433	59.081	CAN	1525	27	10.8618	0.483355
-118.375	55.2917	-109.433	59.081	CAN	1526	27	6.16522	0.111049
-118.375	55.375	-109.433	59.081	CAN	1527	27	2.52256	-0.17771
-118.375	55.4583	-109.433	59.081	CAN	1528	27	0.197392	-0.362029
-118.375	55.5417	-109.433	59.081	CAN	1529	27	4.25774	-0.0401593
-118.375	55.625	-109.433	59.081	CAN	1530	27	8.09361	0.263915
-118.375	55.7083	-109.433	59.081	CAN	1531	27	0.438324	-0.34293
-118.375	55.7917	-109.433	59.081	CAN	1532	27	1.26499	-0.277399
-118.375	55.875	-109.433	59.081	CAN	1533	27	5.72905	0.0764736
-118.375	55.9583	-109.433	59.081	CAN	1534	27	8.66455	0.309174
-118.375	56.0417	-109.433	59.081	CAN	1535	27	17.8513	1.03742
-118.375	56.125	-109.433	59.081	CAN	1536	27	10.6476	0.466375
-118.375	56.2083	-109.433	59.081	CAN	1537	27
-118.292	45.625	-98.606	39.622	USA	1538	158	4.86931	0.00832023
-118.292	45.7917	-98.606	39.622	USA	1539	158	4.73961	-0.00196106
-118.292	45.875	-98.606	39.622	USA	1540	158	1.82057	-0.233357
-118.292	45.9583	-98.606	39.622	USA	1541	158	5.19073	0.0338001
-118.292	46.0417	-98.606	39.622	USA	1542	158	2.90948	-0.147038
-118.292	46.125	-98.606	39.622	USA	1543	158	8.83971	0.323059
-118.292	46.2083	-98.606	39.622	USA	1544	158	4.34255	-0.0334365
-118.292	46.2917	-98.606	39.622	USA	1545	158
-118.292	46.375	-98.606	39.622	USA	1546	158	1.85684	-0.230482
-118.292	46.7083	-98.606	39.622	USA	1547	158
-118.292	46.875	-98.606	39.622	USA	1548	158	-0.70961	-0.433929
-118.292	46.9583	-98.606	39.622	USA	1549	158
-118.292	47.125	-98.606	39.622	USA	1550	158	-1.3616	-0.485613
-118.292	47.375	-98.606	39.622	USA	1551	158
-118.292	47.4583	-98.606	39.622	USA	1552	158	1.60259	-0.250637
-118.292	47.5417	-98.606	39.622	USA	1553	158
-118.292	47.7083	-98.606	39.622	USA	1554	158	-4.81544	-0.759403
-118.292	55.125	-109.433	59.081	CAN	1555	27	0.177728	-0.363588
-118.292	55.2083	-109.433	59.081	CAN	1556	27	10.9457	0.490004
-118.292	55.2917	-109.433	59.081	CAN	1557	27	6.20681	0.114346
-118.292	55.375	-109.433	59.081	CAN	1558	27	2.47134	-0.18177
-118.292	55.4583	-109.433	59.081	CAN	1559	27	0.0895309	-0.370579
-118.292	55.5417	-109.433	59.081	CAN	1560	27	4.18034	-0.0462948
-118.292	55.625	-109.433	59.081	CAN	1561	27	0.0850401	-0.370935
-118.292	55.7083	-109.433	59.081	CAN	1562	27	2.88414	-0.149046
-118.292	55.7917	-109.433	59.081	CAN	1563	27	6.16665	0.111162
-118.292	55.875	-109.433	59.081	CAN	1564	27	7.9518	0.252674
-118.292	55.9583	-109.433	59.081	CAN	1565	27	8.62502	0.306041
-118.292	56.0417	-109.433	59.081	CAN	1566	27	17.8993	1.04123
-118.292	56.125	-109.433	59.081	CAN	1567	27	10.7966	0.478188
-118.292	56.2083	-109.433	59.081	CAN	1568	27
-118.208	45.4583	-98.606	39.622	USA	1569	158	5.78083	0.0805783
-118.208	45.625	-98.606	39.622	USA	1570	158	4.9431	0.0141697
-118.208	45.7917	-98.606	39.622	USA	1571	158	4.68845	-0.00601665
-118.208	45.875	-98.606	39.622	USA	1572	158	1.70631	-0.242415
-118.208	45.9583	-98.606	39.622	USA	1573	158	4.89042	0.009994
-118.208	46.0417	-98.606	39.622	USA	1574	158	2.62102	-0.169905
-118.208	46.125	-98.606	39.622	USA	1575	158	8.67778	0.310223
-118.208	46.2083	-98.606	39.622	USA	1576	158	4.23723	-0.0417852
-118.208	46.2917	-98.606	39.622	USA	1577	158	1.51124	-0.257879
-118.208	46.375	-98.606	39.622	USA	1578	158	14.0799	0.738457
-118.208	46.875	-98.606	39.622	USA	1579	158	-0.730127	-0.435555
-118.208	46.9583	-98.606	39.622	USA	1580	158
-118.208	47.125	-98.606	39.622	USA	1581	158	-1.2316	-0.475308
-118.208	47.375	-98.606	39.622	USA	1582	158
-118.208	47.4583	-98.606	39.622	USA	1583	158	1.45535	-0.262309
-118.208	47.5417	-98.606	39.622	USA	1584	158
-118.208	47.7083	-98.606	39.622	USA	1585	158	-5.11721	-0.783325
-118.208	55.125	-109.433	59.081	CAN	1586	27	-1.69051	-0.511686
-118.208	55.2083	-109.433	59.081	CAN	1587	27	6.04046	0.101159
-118.208	55.2917	-109.433	59.081	CAN	1588	27	4.57772	-0.0147944
-118.208	55.375	-109.433	59.081	CAN	1589	27	-0.110682	-0.386451
-118.208	55.4583	-109.433	59.081	CAN	1590	27
-118.208	55.5417	-109.433	59.081	CAN	1591	27	4.25775	-0.0401584
-118.208	55.625	-109.433	59.081	CAN	1592	27	0.0691977	-0.372191
-118.208	55.7083	-109.433	59.081	CAN	1593	27	2.89206	-0.148419
-118.208	55.7917	-109.433	59.081	CAN	1594	27	6.23714	0.11675
-118.208	55.875	-109.433	59.081	CAN	1595	27	7.96379	0.253625
-118.208	55.9583	-109.433	59.081	CAN	1596	27	8.62647	0.306156
-118.208	56.0417	-109.433	59.081	CAN	1597	27	17.8772	1.03947
-118.208	56.125	-109.433	59.081	CAN	1598	27	10.7652	0.475696
-118.208	56.2083	-109.433	59.081	CAN	1599	27
-118.125	45.4583	-98.606	39.622	USA	1600	158	5.90756	0.090624
-118.125	45.875	-98.606	39.622	USA	1601	158	4.52364	-0.0190814
-118.125	46.0417	-98.606	39.622	USA	1602	158	8.68454	0.310759
-118.125	46.125	-98.606	39.622	USA	1603	158	8.64341	0.307499
-118.125	46.2083	-98.606	39.622	USA	1604	158	4.28032	-0.0383693
-118.125	46.2917	-98.606	39.622	USA	1605	158	1.56771	-0.253402
-118.125	46.375	-98.606	39.622	USA	1606	158	14.0571	0.73665
-118.125	47.2917	-98.606	39.622	USA	1607	158
-118.125	47.375	-98.606	39.622	USA	1608	158	1.4847	-0.259983
-118.125	47.4583	-98.606	39.622	USA	1609	158	1.31318	-0.273579
-118.125	47.5417	-98.606	39.622	USA	1610	158
-118.125	47.7083	-98.606	39.622	USA	1611	158	-5.21737	-0.791265
-118.125	55.125	-109.433	59.081	CAN	1612	27	-1.69576	-0.512102
-118.125	55.2083	-109.433	59.081	CAN	1613	27	6.08642	0.104803
-118.125	55.2917	-109.433	59.081	CAN	1614	27	4.64602	-0.00937972
-118.125	55.375	-109.433	59.081	CAN	1615	27	-0.0951614	-0.38522
-118.125	55.4583	-109.433	59.081	CAN	1616	27
-118.125	55.5417	-109.433	59.081	CAN	1617	27	4.32267	-0.0350126
-118.125	55.625	-109.433	59.081	CAN	1618	27	0.0798311	-0.371348
-118.125	55.7083	-109.433	59.081	CAN	1619	27	2.98267	-0.141236
-118.125	55.7917	-109.433	59.081	CAN	1620	27	6.27353	0.119635
-118.125	55.875	-109.433	59.081	CAN	1621	27	7.99416	0.256032
-118.125	55.9583	-109.433	59.081	CAN	1622	27	10.5713	0.460322
-118.125	56.0417	-109.433	59.081	CAN	1623	27	10.5672	0.459997
-118.125	56.125	-109.433	59.081	CAN	1624	27	13.6165	0.701719
-118.125	56.2083	-109.433	59.081	CAN	1625	27	11.3437	0.521557
-118.042	44.9583	-98.606	39.622	USA	1626	158	-8.86645	-1.08053
-118.042	45.2917	-98.606	39.622	USA	1627	158
-118.042	45.375	-98.606	39.622	USA	1628	158	6.83972	0.164518
-118.042	45.4583	-98.606	39.622	USA	1629	158	1.23434	-0.279829
-118.042	45.875	-98.606	39.622	USA	1630	158	4.59312	-0.0135733
-118.042	46.0417	-98.606	39.622	USA	1631	158	8.59726	0.303841
-118.042	46.2083	-98.606	39.622	USA	1632	158	12.4333	0.607931
-118.042	46.2917	-98.606	39.622	USA	1633	158	13.8631	0.721274
-118.042	46.375	-98.606	39.622	USA	1634	158	11.9931	0.573035
-118.042	47.2917	-98.606	39.622	USA	1635	158
-118.042	47.375	-98.606	39.622	USA	1636	158	1.31252	-0.273631
-118.042	47.4583	-98.606	39.622	USA	1637	158
-118.042	47.5417	-98.606	39.622	USA	1638	158	-5.57151	-0.819338
-118.042	47.625	-98.606	39.622	USA	1639	158	-5.28749	-0.796824
-118.042	47.7083	-98.606	39.622	USA	1640	158	-9.83386	-1.15722
-118.042	55.125	-109.433	59.081	CAN	1641	27	-1.70134	-0.512545
-118.042	55.2083	-109.433	59.081	CAN	1642	27	6.07699	0.104055
-118.042	55.2917	-109.433	59.081	CAN	1643	27	4.64544	-0.00942625
-118.042	55.375	-109.433	59.081	CAN	1644	27	-0.053669	-0.381931
-118.042	55.4583	-109.433	59.081	CAN	1645	27
-118.042	55.5417	-109.433	59.081	CAN	1646	27	-3.78875	-0.678016
-118.042	55.625	-109.433	59.081	CAN	1647	27	2.57074	-0.17389
-118.042	55.7083	-109.433	59.081	CAN	1648	27	3.57366	-0.0943878
-118.042	55.7917	-109.433	59.081	CAN	1649	27	4.98628	0.017593
-118.042	55.875	-109.433	59.081	CAN	1650	27	8.41396	0.28931
-118.042	55.9583	-109.433	59.081	CAN	1651	27	10.5591	0.459358
-118.042	56.0417	-109.433	59.081	CAN	1652	27	10.573	0.460462
-118.042	56.125	-109.433	59.081	CAN	1653	27	13.4735	0.690386
-118.042	56.2083	-109.433	59.081	CAN	1654	27	11.3238	0.519974
-117.958	44.875	-98.606	39.622	USA	1655	158	3.37109	-0.110445
-117.958	44.9583	-98.606	39.622	USA	1656	158	-8.44152	-1.04685
-117.958	45.2917	-98.606	39.622	USA	1657	158	8.97455	0.333749
-117.958	45.375	-98.606	39.622	USA	1658	158	7.01712	0.178581
-117.958	45.4583	-98.606	39.622	USA	1659	158	1.49344	-0.259289
-117.958	46.0417	-98.606	39.622	USA	1660	158	8.47918	0.29448
-117.958	46.2083	-98.606	39.622	USA	1661	158	12.5024	0.613408
-117.958	46.2917	-98.606	39.622	USA	1662	158	13.9624	0.729144
-117.958	46.375	-98.606	39.622	USA	1663	158	11.9781	0.571848
-117.958	46.7917	-98.606	39.622	USA	1664	158
-117.958	46.875	-98.606	39.622	USA	1665	158
-117.958	47.2083	-98.606	39.622	USA	1666	158
-117.958	47.2917	-98.606	39.622	USA	1667	158
-117.958	47.375	-98.606	39.622	USA	1668	158	1.22604	-0.280487
-117.958	47.4583	-98.606	39.622	USA	1669	158
-117.958	47.5417	-98.606	39.622	USA	1670	158	-5.66951	-0.827107
-117.958	47.625	-98.606	39.622	USA	1671	158	-5.31299	-0.798845
-117.958	47.7083	-98.606	39.622	USA	1672	158	-9.96358	-1.1675
-117.958	55.0417	-109.433	59.081	CAN	1673	27
-117.958	55.125	-109.433	59.081	CAN	1674	27	0.938155	-0.303308
-117.958	55.2083	-109.433	59.081	CAN	1675	27	4.55326	-0.0167332
-117.958	55.375	-109.433	59.081	CAN	1676	27
-117.958	55.4583	-109.433	59.081	CAN	1677	27
-117.958	55.5417	-109.433	59.081	CAN	1678	27	-3.69507	-0.67059
-117.958	55.625	-109.433	59.081	CAN	1679	27	2.67858	-0.165342
-117.958	55.7083	-109.433	59.081	CAN	1680	27	3.56193	-0.0953178
-117.958	55.7917	-109.433	59.081	CAN	1681	27	4.96175	0.0156481
-117.958	55.875	-109.433	59.081	CAN	1682	27	8.47995	0.294541
-117.958	55.9583	-109.433	59.081	CAN	1683	27	10.6317	0.465117
-117.958	56.0417	-109.433	59.081	CAN	1684	27	10.5158	0.455926
-117.958	56.125	-109.433	59.081	CAN	1685	27	13.4929	0.691921
-117.958	56.2083	-109.433	59.081	CAN	1686	27	11.1923	0.50955
-117.875	44.7917	-98.606	39.622	USA	1687	158
-117.875	44.875	-98.606	39.622	USA	1688	158
-117.875	44.9583	-98.606	39.622	USA	1689	158
-117.875	45.0417	-98.606	39.622	USA	1690	158
-117.875	45.2083	-98.606	39.622	USA	1691	158	-1.67402	-0.510379
-117.875	45.2917	-98.606	39.622	USA	1692	158	7.17301	0.190938
-117.875	45.375	-98.606	39.622	USA	1693	158	7.08756	0.184164
-117.875	45.4583	-98.606	39.622	USA	1694	158	1.53293	-0.256159
-117.875	46.2083	-98.606	39.622	USA	1695	158
-117.875	46.2917	-98.606	39.622	USA	1696	158	11.9868	0.57253
-117.875	46.375	-98.606	39.622	USA	1697	158	11.7736	0.55563
-117.875	46.7917	-98.606	39.622	USA	1698	158
-117.875	46.875	-98.606	39.622	USA	1699	158
-117.875	47.2083	-98.606	39.622	USA	1700	158
-117.875	47.375	-98.606	39.622	USA	1701	158
-117.875	47.5417	-98.606	39.622	USA	1702	158	-4.08807	-0.701744
-117.875	47.625	-98.606	39.622	USA	1703	158	-9.90952	-1.16322
-117.875	47.7083	-98.606	39.622	USA	1704	158	-4.49667	-0.734134
-117.875	55.0417	-109.433	59.081	CAN	1705	27
-117.875	55.125	-109.433	59.081	CAN	1706	27	1.09584	-0.290808
-117.875	55.2083	-109.433	59.081	CAN	1707	27	4.76772	0.000267452
-117.875	55.375	-109.433	59.081	CAN	1708	27
-117.875	55.4583	-109.433	59.081	CAN	1709	27
-117.875	55.5417	-109.433	59.081	CAN	1710	27	-3.72314	-0.672815
-117.875	55.625	-109.433	59.081	CAN	1711	27	2.76018	-0.158874
-117.875	55.7083	-109.433	59.081	CAN	1712	27	3.57189	-0.0945282
-117.875	55.7917	-109.433	59.081	CAN	1713	27	4.93775	0.0137457
-117.875	55.875	-109.433	59.081	CAN	1714	27	10.3766	0.444889
-117.875	55.9583	-109.433	59.081	CAN	1715	27	11.6356	0.544693
-117.875	56.0417	-109.433	59.081	CAN	1716	27	13.3727	0.682397
-117.875	56.125	-109.433	59.081	CAN	1717	27	2.65523	-0.167193
-117.875	56.2083	-109.433	59.081	CAN	1718	27	12.7857	0.635866
-117.875	57.0417	-109.433	59.081	CAN	1719	27
-117.792	44.875	-98.606	39.622	USA	1720	158
-117.792	45.2917	-98.606	39.622	USA	1721	158	11.2192	0.511683
-117.792	45.375	-98.606	39.622	USA	1722	158	1.56465	-0.253645
-117.792	46.2083	-98.606	39.622	USA	1723	158
-117.792	46.2917	-98.606	39.622	USA	1724	158	12.0681	0.578982
-117.792	46.375	-98.606	39.622	USA	1725	158	11.9252	0.567654
-117.792	46.7083	-98.606	39.622	USA	1726	158
-117.792	46.7917	-98.606	39.622	USA	1727	158	-5.30002	-0.797817
-117.792	46.875	-98.606	39.622	USA	1728	158	-4.01933	-0.696295
-117.792	47.2083	-98.606	39.622	USA	1729	158
-117.792	47.375	-98.606	39.622	USA	1730	158
-117.792	47.5417	-98.606	39.622	USA	1731	158	-4.01624	-0.69605
-117.792	47.625	-98.606	39.622	USA	1732	158	-9.96284	-1.16745
-117.792	47.7083	-98.606	39.622	USA	1733	158	-4.86739	-0.763522
-117.792	55.0417	-109.433	59.081	CAN	1734	27
-117.792	55.125	-109.433	59.081	CAN	1735	27	1.17546	-0.284496
-117.792	55.2083	-109.433	59.081	CAN	1736	27	4.9357	0.0135831
-117.792	55.375	-109.433	59.081	CAN	1737	27
-117.792	55.625	-109.433	59.081	CAN	1738	27	3.40316	-0.107904
-117.792	55.7083	-109.433	59.081	CAN	1739	27	0.119771	-0.368182
-117.792	55.7917	-109.433	59.081	CAN	1740	27	-0.596667	-0.424975
-117.792	55.875	-109.433	59.081	CAN	1741	27	10.3506	0.442828
-117.792	55.9583	-109.433	59.081	CAN	1742	27	11.6423	0.545222
-117.792	56.0417	-109.433	59.081	CAN	1743	27	13.257	0.673223
-117.792	56.125	-109.433	59.081	CAN	1744	27	2.5736	-0.173664
-117.792	56.2083	-109.433	59.081	CAN	1745	27	12.6972	0.628846
-117.792	56.7917	-109.433	59.081	CAN	1746	27
-117.792	57.0417	-109.433	59.081	CAN	1747	27
-117.708	44.875	-98.606	39.622	USA	1748	158
-117.708	45.2917	-98.606	39.622	USA	1749	158	10.6713	0.468252
-117.708	45.375	-98.606	39.622	USA	1750	158	1.31011	-0.273822
-117.708	46.2917	-98.606	39.622	USA	1751	158	12.1233	0.583354
-117.708	46.375	-98.606	39.622	USA	1752	158	12.1468	0.585218
-117.708	46.7083	-98.606	39.622	USA	1753	158
-117.708	46.7917	-98.606	39.622	USA	1754	158	-5.37784	-0.803986
-117.708	46.875	-98.606	39.622	USA	1755	158	-4.10401	-0.703008
-117.708	47.0417	-98.606	39.622	USA	1756	158
-117.708	47.125	-98.606	39.622	USA	1757	158	2.33487	-0.192588
-117.708	47.5417	-98.606	39.622	USA	1758	158
-117.708	47.625	-98.606	39.622	USA	1759	158	-4.37235	-0.724279
-117.708	47.7083	-98.606	39.622	USA	1760	158	-4.66254	-0.747283
-117.708	54.9583	-109.433	59.081	CAN	1761	27
-117.708	55.125	-109.433	59.081	CAN	1762	27	-2.96412	-0.612647
-117.708	55.375	-109.433	59.081	CAN	1763	27
-117.708	55.625	-109.433	59.081	CAN	1764	27	3.44074	-0.104924
-117.708	55.7083	-109.433	59.081	CAN	1765	27	0.127065	-0.367604
-117.708	55.7917	-109.433	59.081	CAN	1766	27	-0.663415	-0.430267
-117.708	55.875	-109.433	59.081	CAN	1767	27	10.2181	0.432328
-117.708	55.9583	-109.433	59.081	CAN	1768	27	11.4429	0.529421
-117.708	56.0417	-109.433	59.081	CAN	1769	27	13.2879	0.675677
-117.708	56.125	-109.433	59.081	CAN	1770	27	2.53364	-0.176832
-117.708	56.2083	-109.433	59.081	CAN	1771	27	5.2924	0.0418595
-117.708	56.7917	-109.433	59.081	CAN	1772	27
-117.708	57.0417	-109.433	59.081	CAN	1773	27
-117.625	46.2917	-98.606	39.622	USA	1774	158	11.9125	0.566641
-117.625	46.375	-98.606	39.622	USA	1775	158
-117.625	46.4583	-98.606	39.622	USA	1776	158
-117.625	46.625	-98.606	39.622	USA	1777	158
-117.625	46.7083	-98.606	39.622	USA	1778	158	-5.16474	-0.787093
-117.625	46.7917	-98.606	39.622	USA	1779	158	-6.23649	-0.872053
-117.625	46.875	-98.606	39.622	USA	1780	158	-4.22064	-0.712253
-117.625	47.0417	-98.606	39.622	USA	1781	158
-117.625	47.125	-98.606	39.622	USA	1782	158	2.13793	-0.2082
-117.625	47.5417	-98.606	39.622	USA	1783	158
-117.625	47.625	-98.606	39.622	USA	1784	158	-4.47723	-0.732593
-117.625	47.9583	-98.606	39.622	USA	1785	158
-117.625	54.9583	-109.433	59.081	CAN	1786	27
-117.625	55.125	-109.433	59.081	CAN	1787	27	-2.88814	-0.606624
-117.625	55.375	-109.433	59.081	CAN	1788	27
-117.625	55.625	-109.433	59.081	CAN	1789	27	3.3869	-0.109192
-117.625	55.7083	-109.433	59.081	CAN	1790	27	0.0823021	-0.371153
-117.625	55.7917	-109.433	59.081	CAN	1791	27	6.7821	0.15995
-117.625	55.875	-109.433	59.081	CAN	1792	27	11.2319	0.512696
-117.625	55.9583	-109.433	59.081	CAN	1793	27	12.2295	0.591776
-117.625	56.0417	-109.433	59.081	CAN	1794	27	2.54362	-0.17604
-117.625	56.125	-109.433	59.081	CAN	1795	27	11.5417	0.53725
-117.625	56.2083	-109.433	59.081	CAN	1796	27	5.17131	0.0322602
-117.625	56.7917	-109.433	59.081	CAN	1797	27
-117.625	57.0417	-109.433	59.081	CAN	1798	27	8.72824	0.314223
-117.625	57.125	-109.433	59.081	CAN	1799	27
-117.542	41.0417	-98.606	39.622	USA	1800	158
-117.542	46.2917	-98.606	39.622	USA	1801	158	11.8571	0.562255
-117.542	46.375	-98.606	39.622	USA	1802	158
-117.542	46.4583	-98.606	39.622	USA	1803	158
-117.542	46.625	-98.606	39.622	USA	1804	158
-117.542	46.7083	-98.606	39.622	USA	1805	158	-5.29257	-0.797226
-117.542	46.7917	-98.606	39.622	USA	1806	158	-6.24414	-0.872658
-117.542	46.875	-98.606	39.622	USA	1807	158	3.96235	-0.0635752
-117.542	46.9583	-98.606	39.622	USA	1808	158
-117.542	47.0417	-98.606	39.622	USA	1809	158	-4.15758	-0.707254
-117.542	47.125	-98.606	39.622	USA	1810	158	-6.88836	-0.923727
-117.542	47.2917	-98.606	39.622	USA	1811	158	-4.83809	-0.761199
-117.542	47.5417	-98.606	39.622	USA	1812	158
-117.542	47.625	-98.606	39.622	USA	1813	158	-4.52896	-0.736694
-117.542	47.9583	-98.606	39.622	USA	1814	158
-117.542	54.9583	-109.433	59.081	CAN	1815	27
-117.542	55.125	-109.433	59.081	CAN	1816	27	-2.86033	-0.604419
-117.542	55.4583	-109.433	59.081	CAN	1817	27	14.0096	0.732886
-117.542	55.5417	-109.433	59.081	CAN	1818	27
-117.542	55.625	-109.433	59.081	CAN	1819	27	-0.0449657	-0.381241
-117.542	55.7083	-109.433	59.081	CAN	1820	27	6.6873	0.152435
-117.542	55.7917	-109.433	59.081	CAN	1821	27	6.6954	0.153077
-117.542	55.875	-109.433	59.081	CAN	1822	27	11.1306	0.50466
-117.542	55.9583	-109.433	59.081	CAN	1823	27	12.3068	0.597902
-117.542	56.0417	-109.433	59.081	CAN	1824	27	2.46894	-0.18196
-117.542	56.125	-109.433	59.081	CAN	1825	27	11.5422	0.537291
-117.542	56.2083	-109.433	59.081	CAN	1826	27	5.1898	0.0337258
-117.542	56.7083	-109.433	59.081	CAN	1827	27
-117.542	56.7917	-109.433	59.081	CAN	1828	27	2.81471	-0.154551
-117.542	56.875	-109.433	59.081	CAN	1829	27	6.16992	0.111422
-117.542	56.9583	-109.433	59.081	CAN	1830	27
-117.542	57.0417	-109.433	59.081	CAN	1831	27	8.80172	0.320048
-117.542	57.125	-109.433	59.081	CAN	1832	27
-117.458	45.4583	-98.606	39.622	USA	1833	158
-117.458	46.2917	-98.606	39.622	USA	1834	158
-117.458	46.4583	-98.606	39.622	USA	1835	158
-117.458	46.5417	-98.606	39.622	USA	1836	158
-117.458	46.625	-98.606	39.622	USA	1837	158
-117.458	46.7083	-98.606	39.622	USA	1838	158	-5.15618	-0.786415
-117.458	46.7917	-98.606	39.622	USA	1839	158	-6.28448	-0.875857
-117.458	46.875	-98.606	39.622	USA	1840	158	3.88634	-0.0696008
-117.458	46.9583	-98.606	39.622	USA	1841	158
-117.458	47.0417	-98.606	39.622	USA	1842	158	-4.21405	-0.711731
-117.458	47.125	-98.606	39.622	USA	1843	158	-6.91657	-0.925963
-117.458	47.2917	-98.606	39.622	USA	1844	158	-5.05853	-0.778674
-117.458	47.4583	-98.606	39.622	USA	1845	158	-4.81931	-0.759711
-117.458	47.7917	-98.606	39.622	USA	1846	158
-117.458	47.875	-98.606	39.622	USA	1847	158
-117.458	55.4583	-109.433	59.081	CAN	1848	27	13.9641	0.729274
-117.458	55.5417	-109.433	59.081	CAN	1849	27
-117.458	55.625	-109.433	59.081	CAN	1850	27	-0.19138	-0.392848
-117.458	55.7083	-109.433	59.081	CAN	1851	27	6.47605	0.135689
-117.458	55.7917	-109.433	59.081	CAN	1852	27	6.60839	0.14618
-117.458	55.875	-109.433	59.081	CAN	1853	27	11.1097	0.503001
-117.458	55.9583	-109.433	59.081	CAN	1854	27	12.1658	0.586726
-117.458	56.0417	-109.433	59.081	CAN	1855	27	2.39561	-0.187773
-117.458	56.125	-109.433	59.081	CAN	1856	27	11.5622	0.538872
-117.458	56.2083	-109.433	59.081	CAN	1857	27	9.86345	0.404213
-117.458	56.7083	-109.433	59.081	CAN	1858	27
-117.458	56.7917	-109.433	59.081	CAN	1859	27	2.88019	-0.14936
-117.458	56.875	-109.433	59.081	CAN	1860	27	6.1537	0.110136
-117.458	56.9583	-109.433	59.081	CAN	1861	27
-117.458	57.0417	-109.433	59.081	CAN	1862	27	8.8228	0.321719
-117.458	57.125	-109.433	59.081	CAN	1863	27
-117.375	44.125	-98.606	39.622	USA	1864	158	8.16545	0.26961
-117.375	45.4583	-98.606	39.622	USA	1865	158
-117.375	46.2917	-98.606	39.622	USA	1866	158
-117.375	46.4583	-98.606	39.622	USA	1867	158
-117.375	46.5417	-98.606	39.622	USA	1868	158
-117.375	46.625	-98.606	39.622	USA	1869	158	8.61178	0.304991
-117.375	46.7083	-98.606	39.622	USA	1870	158	-6.16659	-0.866511
-117.375	46.7917	-98.606	39.622	USA	1871	158	-12.7809	-1.39084
-117.375	46.875	-98.606	39.622	USA	1872	158	-6.85718	-0.921255
-117.375	46.9583	-98.606	39.622	USA	1873	158	-4.36757	-0.7239
-117.375	47.0417	-98.606	39.622	USA	1874	158	-7.32633	-0.958445
-117.375	47.125	-98.606	39.622	USA	1875	158	-10.7096	-1.22664
-117.375	47.2917	-98.606	39.622	USA	1876	158	-4.99617	-0.773731
-117.375	47.4583	-98.606	39.622	USA	1877	158	-4.9477	-0.769888
-117.375	47.7917	-98.606	39.622	USA	1878	158
-117.375	47.875	-98.606	39.622	USA	1879	158
-117.375	55.4583	-109.433	59.081	CAN	1880	27	13.9475	0.727959
-117.375	55.5417	-109.433	59.081	CAN	1881	27
-117.375	55.625	-109.433	59.081	CAN	1882	27	-0.337816	-0.404456
-117.375	55.7083	-109.433	59.081	CAN	1883	27	3.40868	-0.107466
-117.375	55.7917	-109.433	59.081	CAN	1884	27	2.30821	-0.194701
-117.375	55.875	-109.433	59.081	CAN	1885	27	11.9311	0.568115
-117.375	55.9583	-109.433	59.081	CAN	1886	27	5.95235	0.0941745
-117.375	56.0417	-109.433	59.081	CAN	1887	27	11.3168	0.519419
-117.375	56.125	-109.433	59.081	CAN	1888	27	13.3733	0.682443
-117.375	56.2083	-109.433	59.081	CAN	1889	27	9.86792	0.404567
-117.375	56.7083	-109.433	59.081	CAN	1890	27
-117.375	56.7917	-109.433	59.081	CAN	1891	27	2.88459	-0.149011
-117.375	56.875	-109.433	59.081	CAN	1892	27	6.12472	0.107838
-117.375	56.9583	-109.433	59.081	CAN	1893	27	8.83895	0.323
-117.375	57.125	-109.433	59.081	CAN	1894	27
-117.292	43.9583	-98.606	39.622	USA	1895	158	-4.45915	-0.73116
-117.292	44.0417	-98.606	39.622	USA	1896	158	-5.62605	-0.823662
-117.292	45.375	-98.606	39.622	USA	1897	158
-117.292	45.4583	-98.606	39.622	USA	1898	158
-117.292	46.4583	-98.606	39.622	USA	1899	158
-117.292	46.5417	-98.606	39.622	USA	1900	158
-117.292	46.625	-98.606	39.622	USA	1901	158	8.05218	0.260631
-117.292	46.7083	-98.606	39.622	USA	1902	158	-6.29505	-0.876694
-117.292	46.7917	-98.606	39.622	USA	1903	158	-12.8141	-1.39347
-117.292	46.875	-98.606	39.622	USA	1904	158	-7.04924	-0.93648
-117.292	46.9583	-98.606	39.622	USA	1905	158	-4.4403	-0.729666
-117.292	47.0417	-98.606	39.622	USA	1906	158	-7.55121	-0.976272
-117.292	47.125	-98.606	39.622	USA	1907	158	-10.8554	-1.2382
-117.292	47.2083	-98.606	39.622	USA	1908	158	-5.07644	-0.780093
-117.292	47.2917	-98.606	39.622	USA	1909	158	-11.1703	-1.26316
-117.292	47.375	-98.606	39.622	USA	1910	158	-5.08281	-0.780598
-117.292	47.4583	-98.606	39.622	USA	1911	158	-9.00799	-1.09175
-117.292	47.5417	-98.606	39.622	USA	1912	158
-117.292	47.7917	-98.606	39.622	USA	1913	158
-117.292	47.875	-98.606	39.622	USA	1914	158
-117.292	55.2917	-109.433	59.081	CAN	1915	27
-117.292	55.375	-109.433	59.081	CAN	1916	27	13.9421	0.727537
-117.292	55.4583	-109.433	59.081	CAN	1917	27	3.81966	-0.0748871
-117.292	55.5417	-109.433	59.081	CAN	1918	27	3.67654	-0.0862319
-117.292	55.625	-109.433	59.081	CAN	1919	27	6.20641	0.114315
-117.292	55.7083	-109.433	59.081	CAN	1920	27	3.24727	-0.120261
-117.292	55.7917	-109.433	59.081	CAN	1921	27	2.20751	-0.202684
-117.292	55.875	-109.433	59.081	CAN	1922	27	11.8339	0.56041
-117.292	55.9583	-109.433	59.081	CAN	1923	27	5.99735	0.0977417
-117.292	56.0417	-109.433	59.081	CAN	1924	27	11.2793	0.516446
-117.292	56.125	-109.433	59.081	CAN	1925	27	13.3183	0.678085
-117.292	56.2083	-109.433	59.081	CAN	1926	27	9.88302	0.405764
-117.292	56.7083	-109.433	59.081	CAN	1927	27	2.8652	-0.150549
-117.292	56.875	-109.433	59.081	CAN	1928	27
-117.292	56.9583	-109.433	59.081	CAN	1929	27	8.80542	0.320341
-117.292	57.125	-109.433	59.081	CAN	1930	27
-117.208	43.875	-98.606	39.622	USA	1931	158	-5.418	-0.807169
-117.208	45.375	-98.606	39.622	USA	1932	158
-117.208	46.4583	-98.606	39.622	USA	1933	158
-117.208	46.5417	-98.606	39.622	USA	1934	158	8.29136	0.279591
-117.208	46.625	-98.606	39.622	USA	1935	158	-14.1093	-1.49614
-117.208	46.7083	-98.606	39.622	USA	1936	158	-12.9012	-1.40038
-117.208	46.7917	-98.606	39.622	USA	1937	158	-11.8067	-1.31361
-117.208	46.875	-98.606	39.622	USA	1938	158	-9.65596	-1.14312
-117.208	46.9583	-98.606	39.622	USA	1939	158	-7.60006	-0.980144
-117.208	47.0417	-98.606	39.622	USA	1940	158	-7.58503	-0.978953
-117.208	47.125	-98.606	39.622	USA	1941	158	-10.9255	-1.24375
-117.208	47.2083	-98.606	39.622	USA	1942	158	-5.20881	-0.790587
-117.208	47.2917	-98.606	39.622	USA	1943	158	-11.3375	-1.27642
-117.208	47.375	-98.606	39.622	USA	1944	158	-5.2447	-0.793432
-117.208	47.4583	-98.606	39.622	USA	1945	158	-9.144	-1.10253
-117.208	47.5417	-98.606	39.622	USA	1946	158
-117.208	47.7917	-98.606	39.622	USA	1947	158
-117.208	55.0417	-109.433	59.081	CAN	1948	27
-117.208	55.2917	-109.433	59.081	CAN	1949	27
-117.208	55.375	-109.433	59.081	CAN	1950	27	13.8754	0.722249
-117.208	55.4583	-109.433	59.081	CAN	1951	27	3.74481	-0.0808203
-117.208	55.5417	-109.433	59.081	CAN	1952	27	3.49781	-0.1004
-117.208	55.625	-109.433	59.081	CAN	1953	27	6.07861	0.104184
-117.208	55.7083	-109.433	59.081	CAN	1954	27	3.20373	-0.123713
-117.208	55.7917	-109.433	59.081	CAN	1955	27	2.15993	-0.206456
-117.208	55.875	-109.433	59.081	CAN	1956	27	11.7509	0.553831
-117.208	55.9583	-109.433	59.081	CAN	1957	27	5.9286	0.0922915
-117.208	56.0417	-109.433	59.081	CAN	1958	27	11.24	0.513334
-117.208	56.125	-109.433	59.081	CAN	1959	27	6.3278	0.123937
-117.208	56.2083	-109.433	59.081	CAN	1960	27	8.09017	0.263642
-117.208	56.375	-109.433	59.081	CAN	1961	27
-117.208	56.7083	-109.433	59.081	CAN	1962	27	2.89715	-0.148016
-117.208	56.875	-109.433	59.081	CAN	1963	27
-117.208	56.9583	-109.433	59.081	CAN	1964	27	8.95837	0.332466
-117.208	57.125	-109.433	59.081	CAN	1965	27
-117.125	33.625	-98.606	39.622	USA	1966	158
-117.125	43.7083	-98.606	39.622	USA	1967	158
-117.125	43.7917	-98.606	39.622	USA	1968	158	-5.6543	-0.825901
-117.125	43.9583	-98.606	39.622	USA	1969	158	1.70823	-0.242263
-117.125	44.0417	-98.606	39.622	USA	1970	158
-117.125	45.2917	-98.606	39.622	USA	1971	158
-117.125	45.375	-98.606	39.622	USA	1972	158
-117.125	46.4583	-98.606	39.622	USA	1973	158
-117.125	46.5417	-98.606	39.622	USA	1974	158	7.79328	0.240108
-117.125	46.625	-98.606	39.622	USA	1975	158	-14.3381	-1.51428
-117.125	46.7083	-98.606	39.622	USA	1976	158	-13.055	-1.41256
-117.125	46.7917	-98.606	39.622	USA	1977	158	-11.912	-1.32196
-117.125	46.875	-98.606	39.622	USA	1978	158	-9.63578	-1.14152
-117.125	46.9583	-98.606	39.622	USA	1979	158	-7.67803	-0.986325
-117.125	47.0417	-98.606	39.622	USA	1980	158	-8.17333	-1.02559
-117.125	47.125	-98.606	39.622	USA	1981	158	-13.444	-1.44341
-117.125	47.2083	-98.606	39.622	USA	1982	158	-11.3332	-1.27608
-117.125	47.2917	-98.606	39.622	USA	1983	158	-3.56799	-0.660516
-117.125	47.375	-98.606	39.622	USA	1984	158	-9.22838	-1.10922
-117.125	47.4583	-98.606	39.622	USA	1985	158	5.24687	0.0382504
-117.125	47.7917	-98.606	39.622	USA	1986	158
-117.125	55.0417	-109.433	59.081	CAN	1987	27
-117.125	55.2917	-109.433	59.081	CAN	1988	27
-117.125	55.375	-109.433	59.081	CAN	1989	27	13.8778	0.722435
-117.125	55.4583	-109.433	59.081	CAN	1990	27	3.75904	-0.0796925
-117.125	55.5417	-109.433	59.081	CAN	1991	27	3.42799	-0.105935
-117.125	55.625	-109.433	59.081	CAN	1992	27	3.12066	-0.130298
-117.125	55.7083	-109.433	59.081	CAN	1993	27	-3.56007	-0.659888
-117.125	55.7917	-109.433	59.081	CAN	1994	27	7.92657	0.250673
-117.125	55.875	-109.433	59.081	CAN	1995	27	5.69568	0.073828
-117.125	55.9583	-109.433	59.081	CAN	1996	27	12.3784	0.603577
-117.125	56.0417	-109.433	59.081	CAN	1997	27	13.0551	0.65722
-117.125	56.125	-109.433	59.081	CAN	1998	27	6.22873	0.116083
-117.125	56.2083	-109.433	59.081	CAN	1999	27	7.97826	0.254771
[truncated: 63,536 more rows]

## Sheet: b_temporal_cropland_change
year	Region	crop_cond_norm
2001	East Asia & Pacific	0
2002	East Asia & Pacific	-2.12477
2003	East Asia & Pacific	-3.40201
2004	East Asia & Pacific	-0.325842
2005	East Asia & Pacific	0.243178
2006	East Asia & Pacific	0.23758
2007	East Asia & Pacific	-3.49174
2008	East Asia & Pacific	-1.43027
2009	East Asia & Pacific	0.0649103
2010	East Asia & Pacific	1.60969
2011	East Asia & Pacific	0.0234333
2012	East Asia & Pacific	3.52215
2013	East Asia & Pacific	3.05888
2014	East Asia & Pacific	1.07961
2015	East Asia & Pacific	2.43072
2016	East Asia & Pacific	5.73205
2017	East Asia & Pacific	6.48114
2018	East Asia & Pacific	6.12885
2019	East Asia & Pacific	9.84584
2001	Europe & Central Asia	0
2002	Europe & Central Asia	2.22378
2003	Europe & Central Asia	-0.453281
2004	Europe & Central Asia	0.185239
2005	Europe & Central Asia	2.52151
2006	Europe & Central Asia	2.34254
2007	Europe & Central Asia	2.02861
2008	Europe & Central Asia	5.65285
2009	Europe & Central Asia	3.09996
2010	Europe & Central Asia	0.391155
2011	Europe & Central Asia	6.25765
2012	Europe & Central Asia	0.756104
2013	Europe & Central Asia	3.80679
2014	Europe & Central Asia	6.43518
2015	Europe & Central Asia	6.48764
2016	Europe & Central Asia	6.21973
2017	Europe & Central Asia	7.30782
2018	Europe & Central Asia	6.35056
2019	Europe & Central Asia	9.34586
2001	Global	0
2002	Global	-1.55677
2003	Global	-1.44931
2004	Global	-1.16247
2005	Global	-0.471831
2006	Global	-0.760336
2007	Global	-0.630391
2008	Global	-1.35092
2009	Global	1.12625
2010	Global	1.448
2011	Global	0.482885
2012	Global	0.282092
2013	Global	1.59806
2014	Global	1.63819
2015	Global	2.8531
2016	Global	2.62809
2017	Global	3.50881
2018	Global	2.63768
2019	Global	3.87963
2001	Latin America & Caribbean	0
2002	Latin America & Caribbean	-1.35521
2003	Latin America & Caribbean	0.791169
2004	Latin America & Caribbean	-0.445833
2005	Latin America & Caribbean	3.30085
2006	Latin America & Caribbean	1.91483
2007	Latin America & Caribbean	5.24761
2008	Latin America & Caribbean	6.46137
2009	Latin America & Caribbean	2.09272
2010	Latin America & Caribbean	7.31311
2011	Latin America & Caribbean	6.91361
2012	Latin America & Caribbean	1.74959
2013	Latin America & Caribbean	5.15041
2014	Latin America & Caribbean	4.33737
2015	Latin America & Caribbean	7.37231
2016	Latin America & Caribbean	6.61013
2017	Latin America & Caribbean	5.4048
2018	Latin America & Caribbean	5.37665
2019	Latin America & Caribbean	10.9422
2001	Middle East & North Africa	0
2002	Middle East & North Africa	-11.603
2003	Middle East & North Africa	-6.53762
2004	Middle East & North Africa	-6.97754
2005	Middle East & North Africa	-9.3877
2006	Middle East & North Africa	-5.16338
2007	Middle East & North Africa	-5.96013
2008	Middle East & North Africa	-14.6105
2009	Middle East & North Africa	-3.14761
2010	Middle East & North Africa	-0.759629
2011	Middle East & North Africa	-6.9079
2012	Middle East & North Africa	-7.46174
2013	Middle East & North Africa	-1.65386
2014	Middle East & North Africa	-4.16826
2015	Middle East & North Africa	0.668061
2016	Middle East & North Africa	-7.06902
2017	Middle East & North Africa	1.76948
2018	Middle East & North Africa	-4.94836
2019	Middle East & North Africa	0.449873
2001	North America	0
2002	North America	-2.32488
2003	North America	1.55036
2004	North America	2.1201
2005	North America	3.52521
2006	North America	2.5957
2007	North America	2.02064
2008	North America	1.55172
2009	North America	1.11249
2010	North America	2.43234
2011	North America	1.64785
2012	North America	6.13838
2013	North America	3.95923
2014	North America	5.03111
2015	North America	5.71382
2016	North America	10.3403
2017	North America	6.95015
2018	North America	6.29672
2019	North America	3.45991
2001	South Asia	0
2002	South Asia	0.900089
2003	South Asia	-1.11549
2004	South Asia	-0.649352
2005	South Asia	-0.947168
2006	South Asia	-3.5761
2007	South Asia	0.085362
2008	South Asia	-2.37665
2009	South Asia	5.71788
2010	South Asia	1.39108
2011	South Asia	-1.88707
2012	South Asia	0.913092
2013	South Asia	-2.4488
2014	South Asia	1.31416
2015	South Asia	-0.300501
2016	South Asia	0.93152
2017	South Asia	2.46196
2018	South Asia	1.72086
2019	South Asia	-5.81005
2001	Sub-Saharan Africa	0
2002	Sub-Saharan Africa	3.38658
2003	Sub-Saharan Africa	-0.978266
2004	Sub-Saharan Africa	-2.04409
2005	Sub-Saharan Africa	-2.5587
2006	Sub-Saharan Africa	-3.67352
2007	Sub-Saharan Africa	-4.34309
2008	Sub-Saharan Africa	-4.70493
2009	Sub-Saharan Africa	-1.05661
2010	Sub-Saharan Africa	-2.24175
2011	Sub-Saharan Africa	-2.66737
2012	Sub-Saharan Africa	-3.64294
2013	Sub-Saharan Africa	-0.686225
2014	Sub-Saharan Africa	-2.56185
2015	Sub-Saharan Africa	-2.40032
2016	Sub-Saharan Africa	-4.36812
2017	Sub-Saharan Africa	-5.81365
2018	Sub-Saharan Africa	-2.46152
2019	Sub-Saharan Africa	-1.07621

## Sheet: c_map_number_policies
Economy	CountryName	ISO3	pol_cum_f	pay_pol_cum_f	fer_pes_f	for_bio_f	landuse_re_f
Afghanistan	Afghanistan	AFG	4	0	0	1	3
Algeria	Algeria	DZA	5	0	2	2	1
Azerbaijan	Azerbaijan	AZE	27	2	21	3	3
Albania	Albania	ALB	40	2	17	6	17
Armenia	Armenia	ARM	14	5	6	3	5
Angola	Angola	AGO	7	3	3	1	3
Argentina	Argentina	ARG	88	1	21	54	13
Austria	Austria	AUT	77	6	21	13	43
Botswana	Botswana	BWA	4	0	2	2	0
Belgium	Belgium	BEL	28	0	25	1	2
Bangladesh	Bangladesh	BGD	15	4	3	7	4
Belize	Belize	BLZ	19	1	9	5	5
Bosnia and Herzegovina	Bosnia and Herzegovina	BIH	49	0	33	13	3
Bolivia	Bolivia	BOL	16	1	5	11	0
Myanmar	Myanmar	MMR	11	0	5	1	5
Benin	Benin	BEN	9	0	5	1	3
Belarus	Belarus	BLR	48	3	35	8	5
Brazil	Brazil	BRA	102	13	42	45	15
Bhutan	Bhutan	BTN	10	2	3	7	0
Bulgaria	Bulgaria	BGR	21	1	9	7	5
Burundi	Burundi	BDI	9	0	4	5	0
Canada	Canada	CAN	162	5	80	57	25
Cambodia	Cambodia	KHM	10	0	7	2	1
Chad	Chad	TCD	3	0	2	1	0
Congo, Rep.	Congo, Rep.	COG	9	0	2	3	4
Congo, Dem. Rep.	Congo, Dem. Rep.	COD	8	2	3	4	1
China	China	CHN	113	4	80	9	24
Chile	Chile	CHL	20	0	11	2	7
Cameroon	Cameroon	CMR	6	0	3	1	2
Colombia	Colombia	COL	49	1	37	4	8
Costa Rica	Costa Rica	CRI	25	1	15	4	6
Central African Republic	Central African Republic	CAF	3	0	1	2	0
Denmark	Denmark	DNK	64	1	32	3	29
Dominican Republic	Dominican Republic	DOM	20	1	9	7	4
Ecuador	Ecuador	ECU	43	2	22	7	14
Egypt, Arab Rep.	Egypt, Arab Rep.	EGY	8	0	8	0	0
Ireland	Ireland	IRL	43	2	33	3	7
Estonia	Estonia	EST	18	3	9	4	5
Eritrea	Eritrea	ERI	3	0	2	1	0
El Salvador	El Salvador	SLV	16	0	11	2	3
Ethiopia	Ethiopia	ETH	29	0	8	16	5
Czechia	Czechia	CZE	23	1	11	3	9
	French Guiana	GUF	1	0	0	0	1
Finland	Finland	FIN	26	4	8	10	8
France	France	FRA	36	2	16	6	14
Gambia, The	Gambia, The	GMB	2	0	1	1	0
Gabon	Gabon	GAB	4	0	2	1	1
Georgia	Georgia	GEO	55	1	34	9	12
Ghana	Ghana	GHA	7	0	2	5	0
Germany	Germany	DEU	95	4	22	25	48
Greece	Greece	GRC	59	2	52	1	6
Guatemala	Guatemala	GTM	16	2	11	5	0
Guinea	Guinea	GIN	2	0	2	0	0
Guyana	Guyana	GUY	9	2	5	3	1
Haiti	Haiti	HTI	1	0	0	0	1
Honduras	Honduras	HND	21	0	11	5	5
Croatia	Croatia	HRV	37	0	31	3	3
Hungary	Hungary	HUN	16	1	8	4	4
Indonesia	Indonesia	IDN	34	1	24	5	5
India	India	IND	38	1	10	10	18
Iran, Islamic Rep.	Iran, Islamic Rep.	IRN	6	0	3	0	3
Israel	Israel	ISR	2	0	1	0	1
Italy	Italy	ITA	127	1	16	51	60
Côte d’Ivoire	Cote d'Ivoire	CIV	4	0	0	3	1
Iraq	Iraq	IRQ	11	0	2	6	3
Jordan	Jordan	JOR	18	0	15	3	0
Kenya	Kenya	KEN	46	1	9	21	16
Kyrgyz Republic	Kyrgyz Republic	KGZ	33	0	14	6	13
Kazakhstan	Kazakhstan	KAZ	31	0	24	6	1
Lao PDR	Lao PDR	LAO	12	0	5	4	3
Lebanon	Lebanon	LBN	22	0	15	4	3
Latvia	Latvia	LVA	17	2	8	3	6
Lithuania	Lithuania	LTU	7	1	1	3	3
Liberia	Liberia	LBR	16	1	1	11	4
Slovak Republic	Slovak Republic	SVK	17	3	11	4	2
Lesotho	Lesotho	LSO	10	2	3	2	5
Luxembourg	Luxembourg	LUX	13	0	5	2	6
Libya	Libya	LBY	3	0	1	1	1
Moldova	Moldova	MDA	30	3	13	6	11
Mongolia	Mongolia	MNG	10	0	4	3	3
Malawi	Malawi	MWI	15	0	8	5	2
Montenegro	Montenegro	MNE	37	0	31	4	2
North Macedonia	North Macedonia	MKD	9	0	4	3	2
Mali	Mali	MLI	14	0	5	7	2
Morocco	Morocco	MAR	15	0	9	5	1
Oman	Oman	OMN	8	0	5	0	3
Mexico	Mexico	MEX	123	2	40	46	37
Malaysia	Malaysia	MYS	19	0	8	4	7
Mozambique	Mozambique	MOZ	14	0	8	4	2
Niger	Niger	NER	5	0	3	1	1
Nigeria	Nigeria	NGA	11	0	3	4	4
Netherlands	Netherlands	NLD	35	1	7	3	25
Norway	Norway	NOR	20	1	8	7	5
Nepal	Nepal	NPL	4	2	1	2	1
Suriname	Suriname	SUR	1	0	1	0	0
Nicaragua	Nicaragua	NIC	32	0	15	7	10
Paraguay	Paraguay	PRY	16	2	10	3	3
Peru	Peru	PER	76	3	22	12	42
Pakistan	Pakistan	PAK	20	6	8	7	5
Poland	Poland	POL	24	2	12	4	8
Panama	Panama	PAN	29	3	17	5	7
Portugal	Portugal	PRT	88	3	34	36	18
Papua New Guinea	Papua New Guinea	PNG	19	3	9	4	6
Serbia	Serbia	SRB	51	6	26	15	10
Romania	Romania	ROU	13	7	0	5	8
Russian Federation	Russian Federation	RUS	242	4	35	91	116
Rwanda	Rwanda	RWA	30	2	17	7	6
Saudi Arabia	Saudi Arabia	SAU	5	1	2	1	2
South Africa	South Africa	ZAF	39	2	22	15	2
Senegal	Senegal	SEN	12	3	4	5	3
Slovenia	Slovenia	SVN	12	5	2	6	4
Sierra Leone	Sierra Leone	SLE	7	5	0	4	3
San Marino	San Marino	SMR	1	0	1	0	0
Somalia	Somalia	SOM	0	0	0	0	0
Spain	Spain	ESP	39	2	21	18	0
Sudan	Sudan	SDN	5	0	3	2	0
Sweden	Sweden	SWE	7	1	5	2	0
Syrian Arab Republic	Syrian Arab Republic	SYR	10	0	8	1	1
Switzerland	Switzerland	CHE	74	3	20	34	20
Thailand	Thailand	THA	9	0	6	3	0
Tajikistan	Tajikistan	TJK	9	0	3	3	3
Togo	Togo	TGO	8	0	5	1	2
Tunisia	Tunisia	TUN	7	0	5	1	1
Timor-Leste	Timor-Leste	TLS	8	0	3	2	3
Türkiye	Turkiye	TUR	59	2	47	5	7
Turkmenistan	Turkmenistan	TKM	10	2	1	2	7
Tanzania	Tanzania	TZA	12	0	5	6	1
Uganda	Uganda	UGA	14	3	3	7	4
United Kingdom	United Kingdom	GBR	61	7	29	14	18
Ukraine	Ukraine	UKR	25	1	4	3	18
United States	United States	USA	48	8	14	12	22
Burkina Faso	Burkina Faso	BFA	28	1	17	5	6
Uruguay	Uruguay	URY	16	0	10	1	5
Uzbekistan	Uzbekistan	UZB	18	0	10	2	6
Venezuela, RB	Venezuela, RB	VEN	26	0	7	7	12
Vietnam	Vietnam	VNM	46	3	30	10	6
Namibia	Namibia	NAM	12	0	4	5	3
West Bank and Gaza	West Bank and Gaza	PSE	2	0	0	1	1
Eswatini	Eswatini	SWZ	3	0	2	0	1
Yemen, Rep.	Yemen, Rep.	YEM	3	0	3	0	0
Zambia	Zambia	ZMB	19	1	7	8	4
Zimbabwe	Zimbabwe	ZWE	9	0	3	3	3
		TON			0	0	0
2011	Global	15.1277
2012	Global	16.7887
2013	Global	18.669
2014	Global	20.7535
2015	Global	22.5916
2016	Global	24.2183
2017	Global	25.5493
2018	Global	26.4155
2019	Global	26.7958

## Sheet: d_temporal_number_policies
year	Region	pol_cum_f
2001	East Asia & Pacific	2.11111
2002	East Asia & Pacific	4.44444
2003	East Asia & Pacific	5.66667
2004	East Asia & Pacific	7.22222
2005	East Asia & Pacific	7.77778
2006	East Asia & Pacific	9.4
2007	East Asia & Pacific	11.3
2008	East Asia & Pacific	12.6
2009	East Asia & Pacific	13.8
2010	East Asia & Pacific	15.5
2011	East Asia & Pacific	16.1818
2012	East Asia & Pacific	18.5454
2013	East Asia & Pacific	19.5454
2014	East Asia & Pacific	22.0909
2015	East Asia & Pacific	23.6364
2016	East Asia & Pacific	25
2017	East Asia & Pacific	26.1818
2018	East Asia & Pacific	26.2727
2019	East Asia & Pacific	26.4546
2001	Europe & Central Asia	3.13636
2002	Europe & Central Asia	4.86364
2003	Europe & Central Asia	6.52273
2004	Europe & Central Asia	8.53333
2005	Europe & Central Asia	10.5111
2006	Europe & Central Asia	11.9556
2007	Europe & Central Asia	13.5217
2008	Europe & Central Asia	15.5435
2009	Europe & Central Asia	17.6957
2010	Europe & Central Asia	19.7174
2011	Europe & Central Asia	22.1739
2012	Europe & Central Asia	24.2979
2013	Europe & Central Asia	27.5106
2014	Europe & Central Asia	30.9575
2015	Europe & Central Asia	33.6808
2016	Europe & Central Asia	35.9575
2017	Europe & Central Asia	37.9149
2018	Europe & Central Asia	39.383
2019	Europe & Central Asia	40.1064
2001	Latin America & Caribbean	2.86364
2002	Latin America & Caribbean	4.36364
2003	Latin America & Caribbean	5.40909
2004	Latin America & Caribbean	6.63636
2005	Latin America & Caribbean	7.86364
2006	Latin America & Caribbean	9.95454
2007	Latin America & Caribbean	11.9545
2008	Latin America & Caribbean	14.3182
2009	Latin America & Caribbean	16.4546
2010	Latin America & Caribbean	19.0454
2011	Latin America & Caribbean	21.1364
2012	Latin America & Caribbean	23.2273
2013	Latin America & Caribbean	25.3182
2014	Latin America & Caribbean	27.2727
2015	Latin America & Caribbean	29.5454
2016	Latin America & Caribbean	31.6364
2017	Latin America & Caribbean	33.2727
2018	Latin America & Caribbean	34.3636
2019	Latin America & Caribbean	34.7273
2001	Middle East & North Africa	0.733333
2002	Middle East & North Africa	1.2
2003	Middle East & North Africa	2.46667
2004	Middle East & North Africa	3.06667
2005	Middle East & North Africa	3.4
2006	Middle East & North Africa	3.86667
2007	Middle East & North Africa	4.06667
2008	Middle East & North Africa	4.33333
2009	Middle East & North Africa	4.93333
2010	Middle East & North Africa	5.53333
2011	Middle East & North Africa	5.8
2012	Middle East & North Africa	6.26667
2013	Middle East & North Africa	6.66667
2014	Middle East & North Africa	6.93333
2015	Middle East & North Africa	7.46667
2016	Middle East & North Africa	7.8
2017	Middle East & North Africa	8.2
2018	Middle East & North Africa	8.33333
2019	Middle East & North Africa	8.33333
2001	North America	1
2002	North America	2.5
2003	North America	5.5
2004	North America	9
2005	North America	11
2006	North America	12.5
2007	North America	13
2008	North America	17.5
2009	North America	21.5
2010	North America	27
2011	North America	31
2012	North America	38
2013	North America	43
2014	North America	60
2015	North America	73
2016	North America	87.5
2017	North America	93
2018	North America	101.5
2019	North America	105
2001	South Asia	3.16667
2002	South Asia	4.5
2003	South Asia	5.16667
2004	South Asia	5.66667
2005	South Asia	6.33333
2006	South Asia	6.66667
2007	South Asia	7.33333
2008	South Asia	8
2009	South Asia	8.33333
2010	South Asia	10
2011	South Asia	11.1667
2012	South Asia	12
2013	South Asia	12.3333
2014	South Asia	13
2015	South Asia	13.8333
2016	South Asia	14.5
2017	South Asia	15
2018	South Asia	15.1667
2019	South Asia	15.1667
2001	Sub-Saharan Africa	0.777778
2002	Sub-Saharan Africa	1.33333
2003	Sub-Saharan Africa	1.77778
2004	Sub-Saharan Africa	2.30556
2005	Sub-Saharan Africa	2.78378
2006	Sub-Saharan Africa	3.43243
2007	Sub-Saharan Africa	3.76316
2008	Sub-Saharan Africa	4.42105
2009	Sub-Saharan Africa	5.15789
2010	Sub-Saharan Africa	5.89474
2011	Sub-Saharan Africa	6.65789
2012	Sub-Saharan Africa	7.47368
2013	Sub-Saharan Africa	8.55263
2014	Sub-Saharan Africa	9.10526
2015	Sub-Saharan Africa	9.81579
2016	Sub-Saharan Africa	10.4737
2017	Sub-Saharan Africa	11.2105
2018	Sub-Saharan Africa	11.4474
2019	Sub-Saharan Africa	11.5263
2001	Global	2.07407
2002	Global	3.31852
2003	Global	4.44444
2004	Global	5.70588
2005	Global	6.79562
2006	Global	7.98551
2007	Global	9.09286
2008	Global	10.5214
2009	Global	11.9857
2010	Global	13.5929
2011	Global	15.1277
2012	Global	16.7887
2013	Global	18.669
2014	Global	20.7535
2015	Global	22.5916
2016	Global	24.2183
2017	Global	25.5493
2018	Global	26.4155
2019	Global	26.7958
