# Supplementary material for: Agri-environmental policies have reduced cropland degradation globally
Source: Nat Food. 2026 May 18;7(6):527–38. doi: 10.1038/s43016-026-01359-4 (PMC13290496; doi:10.1038/s43016-026-01359-4)
Supplement: Supplementary file 5 — Source data for Fig. 2. [file 43016_2026_1359_MOESM5_ESM.xlsx]

## Sheet: All_countries
ID	year	countryPairID	Country	more_policies	distance_border	ch_log_residx100
18145918	2003	2072	Iran	0	-8.19823
12486771	2015	2072	Iran	1	96.7811	-13.0743
18141115	2018	2072	Afghanistan	0	-77.1163	-4.59996
18169071	2014	2072	Afghanistan	0	-55.1287	-42.1085
18177690	2004	2072	Iran	0	-71.0391	89.8142
18167175	2007	2072	Iran	0	-26.0144	-58.3561
18175975	2019	2072	Iran	1	69.3818	42.184
18179364	2019	2072	Iran	1	87.5251	-2.08328
18169936	2007	2072	Afghanistan	1	62.5126	-40.3112
12486116	2016	2072	Iran	1	94.385	29.259
18193604	2003	2072	Iran	0	-35.9898	-6.93581
18169502	2002	2072	Afghanistan	1	59.0343	-34.1741
35025213	2008	2072	Iran	0	-82.9102	74.2447
18176808	2009	2072	Iran	0	-79.5822	-59.0602
18141371	2006	2072	Afghanistan	1	76.0558	11.9252
12486448	2017	2072	Iran	1	95.1092	-16.3979
18146537	2018	2072	Iran	1	8.76411	18.2843
18168415	2009	2072	Iran	0	-32.2821	-10.7222
18177660	2016	2072	Iran	1	82.5218	13.9332
18166763	2011	2072	Iran	1	24.2768	-12.0393
35135090	2014	2072	Afghanistan	0	-98.2426	-44.2327
18146537	2011	2072	Iran	1	8.76411	32.5464
18140099	2002	2072	Afghanistan	1	75.3122	30.4772
35135090	2015	2072	Afghanistan	0	-98.2426	-15.3171
18146538	2019	2072	Iran	1	8.41983	13.9949
18179802	2004	2072	Iran	0	-83.5729	-64.4907
18167369	2003	2072	Afghanistan	1	44.7369	36.7662
35142816	2017	2072	Afghanistan	0	-91.6604	-11.4433
18176840	2001	2072	Iran	0	-67.2851	29.8996
18179364	2018	2072	Iran	1	87.5251	-27.4431
18145038	2015	2072	Iran	1	4.07915	52.8282
18169075	2004	2072	Afghanistan	1	57.2367	-63.4226
18167602	2001	2072	Iran	0	-22.4744	-8.2669
18168853	2004	2072	Iran	0	-24.6635	34.8936
18140832	2002	2072	Afghanistan	1	62.3579	18.1868
12485443	2005	2072	Iran	0	-91.6319	1.84151
18146539	2006	2072	Iran	0	-8.13273	-3.46842
18168421	2013	2072	Iran	1	30.0206	-16.7252
18140859	2002	2072	Afghanistan	1	77.477	-16.3348
18153689	2005	2072	Iran	0	-28.1972	1.66557
18146540	2012	2072	Iran	1	7.90787	20.7082
18141855	2006	2072	Afghanistan	1	54.7691	-0.550207
18170102	2010	2072	Iran	1	31.4491	-38.2183
18156525	2005	2072	Afghanistan	1	51.2573	-0.157101
18145622	2015	2072	Iran	1	5.81181	40.7461
35142578	2017	2072	Afghanistan	0	-90.6007	-40.6779
18145329	2015	2072	Iran	1	4.07835	25.0723
18146851	2004	2072	Iran	0	-10.423	-32.7176
18146542	2019	2072	Iran	1	7.5063	34.318
18146542	2002	2072	Iran	0	-7.5063	-29.3793
18141113	2009	2072	Afghanistan	0	-76.4099	67.3718
18166977	2005	2072	Afghanistan	1	54.7483	-67.614
18174701	2016	2072	Iran	1	64.8199	77.7415
18178108	2002	2072	Iran	0	-74.9061	13.4071
18176818	2017	2072	Iran	1	75.9465	-30.3123
18165100	2006	2072	Iran	0	-27.2994	-56.3206
18145623	2001	2072	Iran	0	-5.27813	76.0435
18174953	2002	2072	Afghanistan	1	26.536	-49.0973
20738513	2005	2072	Afghanistan	1	4.85492	4.79476
18169680	2008	2072	Iran	0	-31.4117	23.8643
18141856	2004	2072	Afghanistan	1	55.4444	-60.0257
18146849	2007	2072	Iran	0	-11.1345	37.1009
12487078	2007	2072	Iran	0	-97.8691	17.63
18140859	2001	2072	Afghanistan	1	77.477	-15.5446
18153679	2013	2072	Iran	1	32.9976	37.6889
18154112	2005	2072	Iran	0	-8.36403	-62.7039
18161438	2001	2072	Iran	0	-27.0145	-23.7556
18153000	2016	2072	Iran	1	12.2561	49.6102
18177668	2002	2072	Iran	0	-79.6339	3.10763
18163464	2001	2072	Iran	0	-25.8665	43.3137
18170936	2005	2072	Iran	0	-36.2184	-81.8719
18167814	2012	2072	Afghanistan	0	-55.7058	-65.7319
18164282	2017	2072	Iran	1	25.4419	33.9804
18168008	2005	2072	Iran	0	-27.1087	49.2733
18174679	2004	2072	Iran	0	-73.6842	-29.1077
18146851	2011	2072	Iran	1	10.423	86.4137
12486765	2016	2072	Iran	1	97.04	-44.0671
35025212	2003	2072	Iran	0	-83.6371	-15.5143
12477102	2010	2072	Iran	1	64.0682	-11.2288
18140100	2011	2072	Afghanistan	0	-76.0764	36.5165
18140100	2005	2072	Afghanistan	1	76.0764	19.5028
18146857	2019	2072	Iran	1	9.09179	10.4386
18168431	2011	2072	Iran	1	25.5024	-85.6832
18147165	2018	2072	Iran	1	12.7451	57.5053
18146849	2010	2072	Iran	1	11.1345	12.8933
18179374	2005	2072	Iran	0	-83.2537	-24.7076
18164668	2002	2072	Iran	0	-35.683	-22.0111
18180645	2013	2072	Iran	1	88.7889	52.404
18163456	2007	2072	Iran	0	-28.8034	-88.8666
18146223	2013	2072	Iran	1	9.39346	88.6016
18169674	2004	2072	Iran	0	-33.6808	-27.9548
18177235	2014	2072	Iran	1	80.5561	8.24607
18169702	2004	2072	Iran	0	-22.3379	-71.5287
18147166	2012	2072	Iran	1	12.3234	46.2014
18147166	2001	2072	Iran	0	-12.3234	12.871
18169107	2001	2072	Afghanistan	1	69.1709	-12.2679
18147167	2015	2072	Iran	1	11.9356	42.9601
18141855	2017	2072	Afghanistan	0	-54.7691	-4.51357
18175547	2014	2072	Iran	1	69.1453	17.2394
18178522	2011	2072	Iran	1	80.9193	-32.9837
12485090	2003	2072	Iran	0	-91.0655	14.509
18175545	2014	2072	Iran	1	69.8777	14.3337
18181922	2002	2072	Iran	0	-91.5739	-48.0225
18144762	2003	2072	Iran	0	-0.508568	55.8505
18167175	2003	2072	Iran	0	-26.0144	-23.9657
18175991	2006	2072	Iran	0	-62.8497	-15.8342
18140845	2005	2072	Afghanistan	1	71.8929	-14.5388
18152998	2007	2072	Iran	0	-12.858	1.66292
18166735	2011	2072	Iran	1	35.603	-56.796
18181066	2015	2072	Iran	1	91.2317	97.4814
18167582	2018	2072	Iran	1	30.6463	-38.0927
18163456	2005	2072	Iran	0	-28.8034	0.806738
18167584	2005	2072	Iran	0	-29.8999	29.0579
18176808	2006	2072	Iran	0	-79.5822	-26.0708
18174703	2008	2072	Iran	0	-64.083	25.1674
18179366	2009	2072	Iran	0	-86.811	-21.7943
18164704	2014	2072	Iran	1	21.3854	-48.4483
18165928	2009	2072	Iran	0	-26.4471	34.1806
18179790	2009	2072	Iran	0	-88.54	26.4779
35025418	2009	2072	Iran	0	-84.3791	-19.7006
18168415	2008	2072	Iran	0	-32.2821	-16.573
12480246	2013	2072	Iran	1	73.5926	15.4477
18178542	2015	2072	Iran	1	73.0905	7.13554
18164692	2005	2072	Iran	0	-25.8898	-17.7984
18175113	2007	2072	Iran	0	-71.124	28.5465
18147490	2004	2072	Iran	0	-12.1384	-16.0094
12487367	2011	2072	Iran	1	99.8006	-36.3274
18147493	2018	2072	Iran	1	11.4845	-16.9185
18147495	2007	2072	Iran	0	-11.0814	58.4303
18176808	2004	2072	Iran	0	-79.5822	-37.7193
18145328	2007	2072	Iran	0	-4.62466	17.5749
18176832	2004	2072	Iran	0	-70.1604	26.02
18168006	2013	2072	Iran	1	27.8475	-26.3637
18147811	2002	2072	Iran	0	-13.9283	53.255
18176838	2001	2072	Iran	0	-68.0027	-44.7559
18176836	2007	2072	Iran	0	-68.7217	58.4857
18140597	2015	2072	Afghanistan	0	-74.7599	-19.4832
18168659	2014	2072	Afghanistan	0	-58.9846	-51.252
18169672	2008	2072	Iran	0	-34.4365	26.4145
18163045	2017	2072	Iran	1	31.4763	5.81153
18168018	2001	2072	Iran	0	-23.4311	-35.6133
18168431	2006	2072	Iran	0	-25.5024	7.87847
18166977	2003	2072	Afghanistan	1	54.7483	-19.9797
35142578	2015	2072	Afghanistan	0	-90.6007	3.9614
18148069	2005	2072	Iran	0	-64.5003	45.9693
18170509	2001	2072	Iran	0	-37.5469	-60.9994
18178952	2016	2072	Iran	1	80.8113	79.964
18146535	2007	2072	Iran	0	-9.5995	-22.7345
18154112	2010	2072	Iran	1	8.36403	14.234
18174699	2002	2072	Iran	0	-65.556	7.20125
12485447	2015	2072	Iran	1	91.4307	-36.5166
18174699	2008	2072	Iran	0	-65.556	8.23518
18176391	2015	2072	Iran	1	74.9693	46.3142
4530357	2017	2072	Afghanistan	0	-17.0128	17.3734
18148731	2006	2072	Iran	0	-64.2174	-48.5006
18167185	2002	2072	Iran	0	-22.2845	-68.7082
18140346	2005	2072	Afghanistan	1	74.4813	95.6966
18153320	2006	2072	Iran	0	-30.0689	-27.8988
12485445	2002	2072	Iran	0	-91.5283	-11.9432
18176409	2008	2072	Iran	0	-67.7231	-1.20315
18175545	2013	2072	Iran	1	69.8777	54.8588
18168429	2015	2072	Iran	1	26.2554	-73.1839
18151540	2005	2072	Iran	0	-25.2579	62.7575
18178936	2006	2072	Iran	0	-87.2311	-36.1428
18169079	2016	2072	Afghanistan	0	-58.6478	-18.3696
18177670	2010	2072	Iran	1	78.9138	42.2632
18166350	2008	2072	Iran	0	-23.4519	-56.9898
18168014	2009	2072	Iran	0	-24.8977	-23.7951
18146542	2004	2072	Iran	0	-7.5063	29.4648
18166324	2012	2072	Iran	1	34.0437	-38.3073
18167590	2009	2072	Iran	0	-26.9201	30.765
18145624	2016	2072	Iran	1	4.80672	81.2915
18153321	2010	2072	Iran	1	29.53	-33.5615
18152245	2014	2072	Iran	1	27.6176	-74.6923
18139178	2009	2072	Afghanistan	0	-98.9772	69.0651
18181078	2002	2072	Iran	0	-86.33	-20.6292
18152998	2003	2072	Iran	0	-12.858	4.97821
18164688	2015	2072	Iran	1	27.3936	-66.839
18152605	2018	2072	Iran	1	26.6104	39.6186
18176820	2018	2072	Iran	1	75.2213	72.8568
18164702	2011	2072	Iran	1	22.1356	-81.3037
18173850	2004	2072	Iran	0	-62.9505	0.962128
18178534	2007	2072	Iran	0	-76.6367	73.1579
18170936	2007	2072	Iran	0	-36.2184	-67.2701
12487371	2012	2072	Iran	1	99.5372	13.2749
18176389	2003	2072	Iran	0	-75.6971	53.4377
18140323	2005	2072	Afghanistan	1	55.5117	-30.6644
18146540	2003	2072	Iran	0	-7.90787	10.4542
18175111	2001	2072	Iran	0	-71.8592	-31.6426
12486442	2016	2072	Iran	1	95.408	-3.4949
18152960	2012	2072	Iran	1	29.4274	-27.1223
18170519	2009	2072	Iran	0	-33.7754	69.5467
18153000	2013	2072	Iran	1	12.2561	-12.0189
18175563	2005	2072	Iran	0	-62.5878	-29.986
18166358	2007	2072	Iran	0	-20.4285	13.8733
18174703	2017	2072	Iran	1	64.083	43.248
18177245	2017	2072	Iran	1	76.9294	-10.3264
18165104	2017	2072	Iran	1	25.7902	-12.2566
18166338	2004	2072	Iran	0	-27.9899	-102.678
20737188	2009	2072	Afghanistan	0	-13.9277	118.7
18153322	2009	2072	Iran	0	-29.0016	3.68822
18173850	2005	2072	Iran	0	-62.9505	-70.2136
18140598	2019	2072	Afghanistan	0	-75.45	22.3853
18179364	2011	2072	Iran	1	87.5251	20.2245
18178946	2010	2072	Iran	1	82.9441	34.5521
18151541	2013	2072	Iran	1	24.6612	-77.8789
18169067	2005	2072	Afghanistan	1	53.6671	18.8155
4530160	2017	2072	Afghanistan	0	-15.8073	30.9603
18180225	2013	2072	Iran	1	85.6415	8.74444
18161438	2006	2072	Iran	0	-27.0145	-12.153
18147168	2019	2072	Iran	1	11.5848	48.1784
18168002	2018	2072	Iran	1	30.0696	-64.9068
35025317	2013	2072	Iran	1	84.0988	18.3512
18144762	2008	2072	Iran	0	-0.508568	-7.22801
12487066	2014	2072	Iran	1	98.6247	-50.3622
4530161	2009	2072	Afghanistan	0	-16.5991	70.747
18147493	2007	2072	Iran	0	-11.4845	-83.7115
18145326	2009	2072	Iran	0	-5.86493	71.3394
18168415	2005	2072	Iran	0	-32.2821	21.48
18146848	2015	2072	Iran	1	11.5493	5.48059
18181066	2010	2072	Iran	1	91.2317	-43.3108
18146227	2007	2072	Iran	0	-7.58727	-18.3471
18153000	2011	2072	Iran	1	12.2561	-8.06014
18177666	2012	2072	Iran	1	80.3553	6.68565
18177263	2003	2072	Iran	0	-69.7256	48.0571
18145038	2019	2072	Iran	1	4.07915	-12.794
18164708	2014	2072	Iran	1	19.8893	-58.323
18175543	2005	2072	Iran	0	-70.6093	75.7142
18153317	2017	2072	Iran	1	31.7396	-28.674
18167181	2017	2072	Iran	1	23.7736	-13.6084
18176387	2005	2072	Iran	0	-76.425	10.8427
18166334	2017	2072	Iran	1	30.2598	4.23472
18165938	2006	2072	Iran	0	-22.66	13.3263
18147175	2009	2072	Iran	0	-9.98506	-21.4635
18167998	2005	2072	Iran	0	-31.5553	11.299
18169938	2010	2072	Afghanistan	0	-63.1914	-5.89285
18153320	2014	2072	Iran	1	30.0689	-34.7941
18165108	2012	2072	Iran	1	24.2803	21.8274
18153321	2003	2072	Iran	0	-29.53	10.1401
18153321	2009	2072	Iran	0	-29.53	-1.39759
18178938	2008	2072	Iran	0	-86.5145	1.27354
18178534	2009	2072	Iran	0	-76.6367	28.091
18176383	2013	2072	Iran	1	77.8838	-39.9515
18167596	2003	2072	Iran	0	-24.692	-13.4595
18161436	2015	2072	Iran	1	27.7703	36.2166
18167592	2009	2072	Iran	0	-26.177	-6.82992
18179378	2004	2072	Iran	0	-81.8371	-9.2414
35025417	2003	2072	Iran	0	-85.0854	65.399
18176816	2017	2072	Iran	1	76.672	-71.8542
18175375	2009	2072	Afghanistan	0	-23.7397	25.6116
18153368	2001	2072	Iran	0	-10.8335	-68.0283
35134865	2008	2072	Afghanistan	1	97.7093	-14.678
18145045	2009	2072	Iran	0	-1.53908	65.3893
18146850	2008	2072	Iran	0	-10.7575	-26.7318
18154110	2006	2072	Iran	0	-9.12404	3.68687
18169276	2004	2072	Iran	0	-23.8559	12.1702
18161436	2011	2072	Iran	1	27.7703	-24.3817
18167582	2005	2072	Iran	0	-30.6463	62.6941
18168014	2010	2072	Iran	1	24.8977	-27.382
18168234	2004	2072	Afghanistan	1	57.0509	-22.665
18141856	2018	2072	Afghanistan	0	-55.4444	-30.1954
18179368	2001	2072	Iran	0	-85.3857	55.9535
18175125	2019	2072	Iran	1	66.7215	32.6986
18177688	2008	2072	Iran	0	-71.7517	-6.18996
18174683	2002	2072	Iran	0	-71.4624	-5.71623
18146534	2012	2072	Iran	1	10.0777	-72.7186
18175549	2007	2072	Iran	0	-68.4147	53.8701
18153741	2005	2072	Iran	0	-9.17342	-57.3746
18153741	2006	2072	Iran	0	-9.17342	39.5236
18145326	2019	2072	Iran	1	5.86493	48.8835
35134419	2009	2072	Afghanistan	0	-99.752	-53.201
18168014	2011	2072	Iran	1	24.8977	-34.5238
18154049	2019	2072	Iran	1	32.0761	72.5825
18154098	2007	2072	Iran	0	-13.6876	-18.0121
18179370	2013	2072	Iran	1	84.6744	7.19417
18140323	2006	2072	Afghanistan	1	55.5117	-5.86623
18139904	2003	2072	Afghanistan	1	97.9846	-0.286103
18153319	2011	2072	Iran	1	30.6174	-26.858
18154110	2002	2072	Iran	0	-9.12404	8.84872
18165920	2011	2072	Iran	1	30.2335	-19.7183
12485449	2007	2072	Iran	0	-91.3391	2.97248
18176808	2017	2072	Iran	1	79.5822	12.917
18141073	2009	2072	Afghanistan	0	-52.1486	25.2253
18179382	2007	2072	Iran	0	-80.4229	16.024
18144478	2006	2072	Iran	0	-3.97356	-30.2762
18145918	2009	2072	Iran	0	-8.19823	15.8079
18154112	2008	2072	Iran	0	-8.36403	-34.7708
18161035	2007	2072	Iran	0	-27.7063	14.3059
12486755	2017	2072	Iran	1	97.7109	43.2401
18174701	2013	2072	Iran	1	64.8199	-28.6297
18146848	2011	2072	Iran	1	11.5493	5.22199
18168841	2016	2072	Iran	1	29.9491	-34.5781
18154477	2018	2072	Iran	1	10.6827	-2.28208
12485447	2007	2072	Iran	0	-91.4307	-3.46143
18175973	2001	2072	Iran	0	-70.1116	56.9548
18165108	2018	2072	Iran	1	24.2803	-37.7724
18176395	2019	2072	Iran	1	72.7882	56.8681
18175541	2010	2072	Iran	1	71.3417	-1.0031
18179374	2012	2072	Iran	1	83.2537	-48.0644
12487076	2015	2072	Iran	1	97.9602	21.5799
18146542	2010	2072	Iran	1	7.5063	-83.5408
18167169	2015	2072	Iran	1	28.2587	121.52
35025383	2002	2072	Iran	0	-85.4583	-24.1256
18179380	2007	2072	Iran	0	-81.1292	-15.3957
18181070	2009	2072	Iran	0	-89.8273	27.4965
18169266	2014	2072	Iran	1	27.6374	-63.5553
20738071	2009	2072	Afghanistan	0	-6.71164	80.4542
18146538	2014	2072	Iran	1	8.41983	-79.9979
18175109	2015	2072	Iran	1	72.5955	56.2178
18177257	2015	2072	Iran	1	71.8791	-16.3957
18164704	2009	2072	Iran	0	-21.3854	-4.01277
18146224	2011	2072	Iran	1	8.87839	6.84034
18168002	2008	2072	Iran	0	-30.0696	-50.4394
18140859	2003	2072	Afghanistan	1	77.477	25.8365
18168649	2002	2072	Afghanistan	1	54.5333	0.327335
18147166	2007	2072	Iran	0	-12.3234	31.3328
18162645	2019	2072	Iran	1	28.864	-87.3484
20738081	2005	2072	Afghanistan	1	15.1612	132.001
18178538	2004	2072	Iran	0	-74.5058	-76.1948
18177688	2013	2072	Iran	1	71.7517	31.4203
18179798	2010	2072	Iran	1	84.9883	-31.94
18176407	2004	2072	Iran	0	-68.4451	36.1339
18169920	2005	2072	Afghanistan	1	56.9971	-44.3458
18168419	2002	2072	Iran	0	-30.7741	30.6551
18179378	2006	2072	Iran	0	-81.8371	-16.2189
18165542	2005	2072	Iran	0	-15.1424	11.5703
18158162	2008	2072	Iran	0	-70.6647	-47.5638
4530357	2007	2072	Afghanistan	1	17.0128	101.621
12486767	2009	2072	Iran	0	-96.948	-52.7609
35134668	2016	2072	Afghanistan	0	-98.6964	25.746
12487062	2005	2072	Iran	0	-98.8906	-45.0719
18146533	2014	2072	Iran	1	10.5894	-21.8388
18147814	2019	2072	Iran	1	13.0099	29.2866
20738081	2016	2072	Afghanistan	0	-15.1612	26.2241
18141073	2010	2072	Afghanistan	0	-52.1486	-47.5695
18141373	2008	2072	Afghanistan	1	76.7653	40.6444
18177668	2005	2072	Iran	0	-79.6339	-60.389
18168853	2014	2072	Iran	1	24.6635	7.51661
18165102	2013	2072	Iran	1	26.5447	21.4329
18168429	2014	2072	Iran	1	26.2554	-63.4962
35135090	2003	2072	Afghanistan	1	98.2426	44.9902
12484375	2011	2072	Iran	1	88.4599	42.4289
18153317	2016	2072	Iran	1	31.7396	2.91238
12487381	2008	2072	Iran	0	-98.8788	-33.7305
18168853	2006	2072	Iran	0	-24.6635	-16.9399
18140100	2014	2072	Afghanistan	0	-76.0764	45.3642
18175989	2011	2072	Iran	1	64.2963	16.1791
18168433	2012	2072	Iran	1	24.7497	-72.1382
18141113	2014	2072	Afghanistan	0	-76.4099	67.6053
18146850	2015	2072	Iran	1	10.7575	32.2829
18145040	2017	2072	Iran	1	2.8802	-35.2487
18176409	2002	2072	Iran	0	-67.7231	0.9816
18146856	2009	2072	Iran	0	-9.29401	-36.336
18168012	2009	2072	Iran	0	-25.6337	-10.6504
18174681	2004	2072	Iran	0	-72.2029	3.79805
18177265	2007	2072	Iran	0	-69.0096	23.3511
12485445	2011	2072	Iran	1	91.5283	-3.65745
18176814	2005	2072	Iran	0	-77.3994	-7.90454
18169256	2007	2072	Iran	0	-32.175	23.5009
18161039	2003	2072	Iran	0	-26.1917	-11.3175
18179376	2016	2072	Iran	1	82.5451	27.2161
18168657	2008	2072	Afghanistan	1	58.2824	-87.3831
18147489	2002	2072	Iran	0	-12.4268	44.7383
18177255	2006	2072	Iran	0	-72.5984	37.0274
35025350	2002	2072	Iran	0	-85.1323	17.5611
18169105	2010	2072	Afghanistan	0	-68.4937	-63.2258
18181495	2014	2072	Iran	1	91.2177	25.1596
18164704	2007	2072	Iran	0	-21.3854	-25.8568
18167185	2012	2072	Iran	1	22.2845	-23.4142
18140400	2001	2072	Afghanistan	1	96.273	33.3697
18176389	2017	2072	Iran	1	75.6971	60.4357
18175991	2008	2072	Iran	0	-62.8497	-48.0602
18169494	2007	2072	Afghanistan	1	56.1961	-14.6201
18177660	2009	2072	Iran	0	-82.5218	14.975
35142117	2001	2072	Afghanistan	1	92.533	-34.9885
18165930	2002	2072	Iran	0	-25.69	41.6184
18167608	2011	2072	Iran	1	20.2677	-59.1357
18167171	2002	2072	Iran	0	-27.5104	34.2485
18165946	2005	2072	Iran	0	-19.6312	19.5987
18153322	2008	2072	Iran	0	-29.0016	-26.2098
18178520	2017	2072	Iran	1	81.6355	32.2558
18145330	2015	2072	Iran	1	3.61171	-49.5315
18171784	2002	2072	Iran	0	-36.4913	27.5602
18179784	2006	2072	Iran	0	-90.6797	8.0267
12485773	2010	2072	Iran	1	94.1993	-36.0825
18161436	2007	2072	Iran	0	-27.7703	43.0302
18165516	2017	2072	Iran	1	25.7234	-8.97884
18161436	2010	2072	Iran	1	27.7703	5.32145
35025213	2006	2072	Iran	0	-82.9102	40.292
18161436	2009	2072	Iran	0	-27.7703	-51.7275
18156918	2004	2072	Afghanistan	1	55.5367	-2.40822
35134761	2017	2072	Afghanistan	0	-98.0306	24.0198
18180223	2001	2072	Iran	0	-86.3445	40.5037
18165908	2013	2072	Iran	1	34.7777	-26.7938
18164692	2018	2072	Iran	1	25.8898	-49.6394
18161438	2002	2072	Iran	0	-27.0145	12.3588
18167584	2008	2072	Iran	0	-29.8999	42.9395
18161440	2017	2072	Iran	1	26.2583	-34.3661
18180223	2002	2072	Iran	0	-86.3445	30.2033
18169091	2003	2072	Afghanistan	1	62.91	-31.0794
12477499	2007	2072	Iran	0	-65.0604	13.9092
18170092	2003	2072	Iran	0	-35.2257	13.5143
18177664	2002	2072	Iran	0	-81.0766	4.19751
18167401	2006	2072	Afghanistan	1	58.1014	-31.8855
18162236	2002	2072	Iran	0	-31.1255	5.89176
18168419	2006	2072	Iran	0	-30.7741	-34.4437
18175113	2011	2072	Iran	1	71.124	69.1259
18167183	2016	2072	Iran	1	23.0284	-39.5074
12486446	2005	2072	Iran	0	-95.203	-8.47929
18153320	2018	2072	Iran	1	30.0689	1.63559
18165120	2008	2072	Iran	0	-19.7601	18.0674
35025380	2006	2072	Iran	0	-88.3081	-8.49113
18161434	2008	2072	Iran	0	-28.5262	-13.6028
18146857	2005	2072	Iran	0	-9.09179	39.8169
18169500	2004	2072	Afghanistan	1	58.3234	-49.6383
18158162	2003	2072	Iran	0	-70.6647	29.1766
18166320	2001	2072	Iran	0	-35.557	-92.5488
18166735	2004	2072	Iran	0	-35.603	39.5137
18177682	2013	2072	Iran	1	73.8914	80.4905
18162641	2006	2072	Iran	0	-31.0213	-47.8319
18167191	2004	2072	Iran	0	-20.0566	-15.1074
18180221	2012	2072	Iran	1	87.7539	33.219
18178088	2002	2072	Iran	0	-82.7915	-27.0521
18177690	2011	2072	Iran	1	71.0391	33.9221
18140098	2009	2072	Afghanistan	0	-74.5483	16.8825
18177680	2004	2072	Iran	0	-74.607	30.6611
18174697	2011	2072	Iran	1	66.2927	-66.0409
18168421	2019	2072	Iran	1	30.0206	29.785
18140845	2017	2072	Afghanistan	0	-71.8929	-0.908069
18165936	2013	2072	Iran	1	23.4172	-36.1547
18178946	2003	2072	Iran	0	-82.9441	55.2082
18167183	2008	2072	Iran	0	-23.0284	-83.6858
18146227	2003	2072	Iran	0	-7.58727	55.4411
18169107	2010	2072	Afghanistan	0	-69.1709	-1.82744
12485789	2001	2072	Iran	0	-93.1798	-33.5656
18144478	2009	2072	Iran	0	-3.97356	33.1296
18170098	2013	2072	Iran	1	32.9591	-13.329
18166735	2015	2072	Iran	1	35.603	20.4919
18177658	2007	2072	Iran	0	-83.2447	-27.2236
18180225	2015	2072	Iran	1	85.6415	54.3325
18140346	2014	2072	Afghanistan	0	-74.4813	-8.91658
18168437	2007	2072	Iran	0	-23.2464	-53.952
18168853	2019	2072	Iran	1	24.6635	26.0847
18165936	2016	2072	Iran	1	23.4172	24.7454
18168649	2003	2072	Afghanistan	1	54.5333	-30.7039
35025351	2006	2072	Iran	0	-84.4187	42.2095
18167179	2014	2072	Iran	1	24.5194	-104.393
18140347	2016	2072	Afghanistan	0	-75.166	89.7922
18177233	2002	2072	Iran	0	-81.2825	-38.1692
18140099	2015	2072	Afghanistan	0	-75.3122	25.7568
18162236	2004	2072	Iran	0	-31.1255	33.1832
18146227	2015	2072	Iran	1	7.58727	-70.0287
18170102	2003	2072	Iran	0	-31.4491	37.7782
18175989	2012	2072	Iran	1	64.2963	-8.69094
18168849	2009	2072	Iran	0	-26.1741	-18.7197
12475089	2017	2072	Iran	1	57.6867	-11.7247
18167181	2001	2072	Iran	0	-23.7736	-35.2941
18147175	2011	2072	Iran	1	9.98506	4.14671
18163854	2007	2072	Iran	0	-33.0597	95.8376
18168413	2014	2072	Iran	1	33.0357	-65.1009
18168008	2018	2072	Iran	1	27.1087	30.3296
18154110	2007	2072	Iran	0	-9.12404	11.5027
35134670	2010	2072	Afghanistan	0	-99.4084	-3.94759
18145622	2013	2072	Iran	1	5.81181	29.7574
18156161	2002	2072	Afghanistan	1	58.8814	-94.6776
18181078	2011	2072	Iran	1	86.33	56.0385
18179790	2010	2072	Iran	1	88.54	35.323
4530357	2009	2072	Afghanistan	0	-17.0128	15.1329
4530356	2005	2072	Afghanistan	1	16.2413	19.1634
18147811	2011	2072	Iran	1	13.9283	-105.253
18140844	2016	2072	Afghanistan	0	-71.2011	41.3685
12485441	2019	2072	Iran	1	91.7416	20.4445
18176387	2002	2072	Iran	0	-76.425	0.89958
18175547	2003	2072	Iran	0	-69.1453	27.4711
18163456	2002	2072	Iran	0	-28.8034	-51.1013
18175551	2005	2072	Iran	0	-67.6844	25.5915
4530454	2006	2072	Afghanistan	1	16.467	17.8152
18162645	2002	2072	Iran	0	-28.864	-143.989
18176832	2002	2072	Iran	0	-70.1604	107.442
18144761	2008	2072	Iran	0	-1.2267	-1.48124
18168651	2005	2072	Afghanistan	1	55.2834	-27.7564
35025418	2003	2072	Iran	0	-84.3791	15.463
18163462	2005	2072	Iran	0	-26.5994	28.3585
12486114	2008	2072	Iran	0	-94.4915	-30.9661
18145042	2011	2072	Iran	1	2.1426	4.08892
18181074	2008	2072	Iran	0	-88.4255	8.48685
18180651	2010	2072	Iran	1	85.9813	-16.7824
18164704	2006	2072	Iran	0	-21.3854	11.9884
12485777	2010	2072	Iran	1	93.932	-23.5931
18140322	2003	2072	Afghanistan	1	54.7496	44.5601
18168000	2004	2072	Iran	0	-30.8117	-12.2141
18168423	2017	2072	Iran	1	28.5134	-8.11531
20737846	2017	2072	Afghanistan	0	-4.90196	26.2973
18152602	2005	2072	Iran	0	-28.2388	-16.2653
35025379	2010	2072	Iran	1	89.0225	8.57619
18167596	2001	2072	Iran	0	-24.692	-65.3142
35141900	2009	2072	Afghanistan	0	-98.6575	45.7189
12486771	2005	2072	Iran	0	-96.7811	-2.37738
18168841	2011	2072	Iran	1	29.9491	-7.30675
18178520	2011	2072	Iran	1	81.6355	17.5932
35141670	2005	2072	Afghanistan	1	98.4011	-17.2297
18147488	2005	2072	Iran	0	-12.7544	42.8436
18154673	2014	2072	Afghanistan	0	-66.8468	-99.5868
18177257	2007	2072	Iran	0	-71.8791	85.8006
18168657	2007	2072	Afghanistan	1	58.2824	-28.1247
18144761	2013	2072	Iran	1	1.2267	63.0021
18180647	2006	2072	Iran	0	-88.0853	-27.3229
12486448	2003	2072	Iran	0	-95.1092	-27.124
18175975	2013	2072	Iran	1	69.3818	38.6846
18168857	2019	2072	Iran	1	23.1548	-24.6713
18163866	2019	2072	Iran	1	27.8576	-3.00986
12485441	2014	2072	Iran	1	91.7416	-17.0061
18163866	2016	2072	Iran	1	27.8576	38.489
18176816	2010	2072	Iran	1	76.672	17.8027
18181495	2011	2072	Iran	1	91.2177	-78.5972
18175547	2012	2072	Iran	1	69.1453	58.5143
12485777	2007	2072	Iran	0	-93.932	-61.4332
12485443	2015	2072	Iran	1	91.6319	32.3176
12486755	2009	2072	Iran	0	-97.7109	11.49
18169502	2003	2072	Afghanistan	1	59.0343	-45.2047
18177690	2017	2072	Iran	1	71.0391	73.2464
18163045	2013	2072	Iran	1	31.4763	-13.883
18146855	2010	2072	Iran	1	9.49499	8.7127
18146225	2009	2072	Iran	0	-8.40068	20.3501
12485789	2009	2072	Iran	0	-93.1798	-50.8182
18178956	2002	2072	Iran	0	-79.3941	3.66053
18178954	2004	2072	Iran	0	-80.1021	26.8976
18163886	2008	2072	Iran	0	-20.5091	-83.3182
20736519	2011	2072	Afghanistan	0	-13.3874	59.389
18164266	2003	2072	Iran	0	-32.1549	-11.9209
18178526	2010	2072	Iran	1	79.4884	-12.6158
18175549	2011	2072	Iran	1	68.4147	9.78761
18164502	2001	2072	Afghanistan	1	58.2463	-33.1919
18175121	2007	2072	Iran	0	-68.1874	64.5881
18177251	2002	2072	Iran	0	-74.0397	-47.5514
18175971	2005	2072	Iran	0	-70.8407	50.3091
18162641	2009	2072	Iran	0	-31.0213	-25.6885
4530160	2005	2072	Afghanistan	1	15.8073	22.041
18180215	2005	2072	Iran	0	-89.8737	-14.1362
18164704	2016	2072	Iran	1	21.3854	-20.022
18165106	2018	2072	Iran	1	25.0351	11.6298
18146536	2015	2072	Iran	1	9.15953	14.1339
18169684	2001	2072	Iran	0	-29.8989	-26.751
12486446	2013	2072	Iran	1	95.203	24.7444
18166753	2001	2072	Iran	0	-28.0492	-35.6971
18179374	2019	2072	Iran	1	83.2537	19.4156
18165936	2001	2072	Iran	0	-23.4172	-9.75708
18164282	2013	2072	Iran	1	25.4419	-23.2203
18178086	2019	2072	Iran	1	83.5119	2.0425
18141084	2015	2072	Afghanistan	0	-60.571	44.3014
18147169	2002	2072	Iran	0	-11.2748	-1.5781
18166767	2002	2072	Iran	0	-22.7696	-70.5031
18163043	2013	2072	Iran	1	32.2065	77.5153
12484377	2009	2072	Iran	0	-88.3269	-30.1306
18147493	2019	2072	Iran	1	11.4845	3.89034
20736964	2010	2072	Afghanistan	0	-12.9371	52.7673
18139902	2002	2072	Afghanistan	1	97.2742	-76.7689
12487078	2016	2072	Iran	1	97.8691	32.3854
35025417	2006	2072	Iran	0	-85.0854	-18.6908
18175967	2015	2072	Iran	1	72.3012	63.5648
18164668	2010	2072	Iran	1	35.683	-49.5043
18164668	2016	2072	Iran	1	35.683	5.85324
18168853	2007	2072	Iran	0	-24.6635	-3.08729
18179364	2017	2072	Iran	1	87.5251	38.9169
18177251	2010	2072	Iran	1	74.0397	-58.4333
18179790	2004	2072	Iran	0	-88.54	62.7968
18166348	2008	2072	Iran	0	-24.2079	-84.7421
18169500	2002	2072	Afghanistan	1	58.3234	21.9941
12484379	2014	2072	Iran	1	88.0799	30.1151
18167816	2006	2072	Afghanistan	1	57.2004	-17.2756
18152244	2008	2072	Iran	0	-28.1933	-32.075
18176832	2009	2072	Iran	0	-70.1604	35.9672
18147813	2017	2072	Iran	1	13.2794	13.6009
18176385	2001	2072	Iran	0	-77.1548	-61.9628
18164280	2003	2072	Iran	0	-26.1859	36.4845
18152998	2004	2072	Iran	0	-12.858	0.719797
18168425	2006	2072	Iran	0	-27.7608	-10.633
18167610	2011	2072	Iran	1	19.535	-78.013
18147167	2018	2072	Iran	1	11.9356	98.8847
18178956	2019	2072	Iran	1	79.3941	-1.37496
12487068	2010	2072	Iran	1	98.5001	-20.2385
18165942	2002	2072	Iran	0	-21.1451	-12.3657
18171360	2001	2072	Iran	0	-36.3433	10.5042
12486767	2008	2072	Iran	0	-96.948	26.226
18169254	2013	2072	Iran	1	32.9308	-19.1135
18179360	2017	2072	Iran	1	88.954	-0.132393
18168437	2016	2072	Iran	1	23.2464	1.86491
18167165	2009	2072	Iran	0	-30.508	-20.0913
18141117	2003	2072	Afghanistan	1	77.8225	55.8622
12486114	2019	2072	Iran	1	94.4915	-9.04779
18166342	2001	2072	Iran	0	-26.4777	-64.5362
18170511	2019	2072	Iran	1	36.7919	71.7987
18152960	2008	2072	Iran	0	-29.4274	-35.2099
18140345	2002	2072	Afghanistan	1	73.7969	23.618
18147811	2003	2072	Iran	0	-13.9283	-22.2753
18170938	2001	2072	Iran	0	-35.4681	21.4535
18181076	2010	2072	Iran	1	87.0274	21.7086
18175117	2012	2072	Iran	1	69.6553	-46.786
18175987	2009	2072	Iran	0	-65.0203	46.6702
18168000	2001	2072	Iran	0	-30.8117	-17.2884
18152998	2019	2072	Iran	1	12.858	2.93858
18164692	2006	2072	Iran	0	-25.8898	-48.2733
35134668	2001	2072	Afghanistan	1	98.6964	50.5899
12475089	2016	2072	Iran	1	57.6867	-13.3522
18146227	2002	2072	Iran	0	-7.58727	-2.727
18175125	2015	2072	Iran	1	66.7215	45.6544
18166735	2009	2072	Iran	0	-35.603	-23.2846
12486442	2009	2072	Iran	0	-95.408	-30.7306
18166346	2015	2072	Iran	1	24.9646	15.4139
18175115	2011	2072	Iran	1	70.3893	-10.8234
18146225	2014	2072	Iran	1	8.40068	-33.9997
18162649	2002	2072	Iran	0	-27.4361	-17.4881
12486446	2004	2072	Iran	0	-95.203	46.165
18139902	2014	2072	Afghanistan	0	-97.2742	0.470177
18162637	2003	2072	Iran	0	-32.4675	9.61712
18145042	2012	2072	Iran	1	2.1426	26.5458
18164698	2010	2072	Iran	1	23.6352	15.921
18161037	2001	2072	Iran	0	-26.9498	-55.5767
18164282	2006	2072	Iran	0	-25.4419	-30.1697
18174697	2012	2072	Iran	1	66.2927	38.7466
18176814	2009	2072	Iran	0	-77.3994	14.058
18170856	2015	2072	Iran	1	68.6089	3.4948
18176806	2010	2072	Iran	1	80.3108	-1.30204
18174949	2001	2072	Afghanistan	1	25.1329	-44.1295
18164700	2018	2072	Iran	1	22.885	77.3912
18176836	2014	2072	Iran	1	68.7217	-19.2382
18180215	2012	2072	Iran	1	89.8737	-73.8674
18166735	2013	2072	Iran	1	35.603	59.1839
18152998	2008	2072	Iran	0	-12.858	-50.7261
18176816	2014	2072	Iran	1	76.672	97.6356
35025214	2005	2072	Iran	0	-82.1846	8.00645
18164702	2007	2072	Iran	0	-22.1356	-89.255
18176407	2016	2072	Iran	1	68.4451	32.3364
18175549	2012	2072	Iran	1	68.4147	-37.6022
18170094	2013	2072	Iran	1	34.4704	35.1632
18179382	2017	2072	Iran	1	80.4229	20.4214
18145625	2010	2072	Iran	1	4.41774	-5.98397
35025417	2010	2072	Iran	1	85.0854	-1.79765
18166340	2010	2072	Iran	1	27.2339	-60.7032
18177247	2002	2072	Iran	0	-76.2064	84.1051
18152244	2017	2072	Iran	1	28.1933	-64.8984
18175969	2011	2072	Iran	1	71.5707	74.3276
18169244	2001	2072	Iran	0	-36.7129	-75.8644
18168423	2007	2072	Iran	0	-28.5134	18.1441
18168835	2005	2072	Iran	0	-32.2154	33.3732
18146222	2011	2072	Iran	1	9.94046	-42.1993
18177678	2002	2072	Iran	0	-76.04	26.94
18175563	2008	2072	Iran	0	-62.5878	-13.521
12485439	2007	2072	Iran	0	-91.9787	-10.6214
18140599	2019	2072	Afghanistan	0	-76.1422	3.95114
12486116	2010	2072	Iran	1	94.385	18.8757
18175995	2017	2072	Iran	1	61.4049	-38.1328
18164706	2006	2072	Iran	0	-20.6372	-8.24241
18165100	2011	2072	Iran	1	27.2994	-28.5403
18168837	2003	2072	Iran	0	-31.4601	98.3073
18165100	2017	2072	Iran	1	27.2994	-54.8144
12485789	2005	2072	Iran	0	-93.1798	63.3453
18168415	2004	2072	Iran	0	-32.2821	-78.8513
18153679	2014	2072	Iran	1	32.9976	8.86346
18179796	2001	2072	Iran	0	-85.6968	9.76147
18177660	2001	2072	Iran	0	-82.5218	-13.9272
18165920	2008	2072	Iran	0	-30.2335	-43.5219
18177668	2008	2072	Iran	0	-79.6339	97.9246
18140390	2010	2072	Afghanistan	0	-92.6962	-17.3084
18156918	2006	2072	Afghanistan	1	55.5367	-19.7141
20737632	2010	2072	Afghanistan	0	-12.4911	64.6972
35025350	2001	2072	Iran	0	-85.1323	-85.485
12486763	2006	2072	Iran	0	-97.1376	4.4199
18177261	2012	2072	Iran	1	70.4422	32.955
18152965	2008	2072	Iran	0	-26.7778	-16.6235
35141900	2015	2072	Afghanistan	0	-98.6575	-10.6931
20737413	2005	2072	Afghanistan	1	15.6798	54.3132
18177235	2008	2072	Iran	0	-80.5561	-20.1638
18140100	2003	2072	Afghanistan	1	76.0764	18.9883
18176399	2003	2072	Iran	0	-71.338	-43.8912
18148731	2016	2072	Iran	1	64.2174	39.8519
12485443	2018	2072	Iran	1	91.6319	-27.1024
18140150	2011	2072	Afghanistan	0	-96.5989	-6.80676
20737413	2007	2072	Afghanistan	1	15.6798	61.486
35025256	2017	2072	Iran	1	77.4286	-54.2027
18164712	2016	2072	Iran	1	17.6501	57.3912
18165940	2002	2072	Iran	0	-21.9032	-72.7086
18168012	2003	2072	Iran	0	-25.6337	11.4975
18145040	2004	2072	Iran	0	-2.8802	-20.6913
18146848	2003	2072	Iran	0	-11.5493	69.0495
18169264	2015	2072	Iran	1	28.3932	-94.2045
18147813	2005	2072	Iran	0	-13.2794	114.351
18140599	2018	2072	Afghanistan	0	-76.1422	-72.7859
18174703	2005	2072	Iran	0	-64.083	61.2304
18170940	2011	2072	Iran	1	34.7181	-72.9526
12486757	2001	2072	Iran	0	-97.5851	-39.0981
18165096	2003	2072	Iran	0	-29.5646	44.5788
18178114	2019	2072	Iran	1	72.7719	50.243
18145043	2019	2072	Iran	1	1.94179	22.0957
18165108	2008	2072	Iran	0	-24.2803	-70.2168
18146224	2017	2072	Iran	1	8.87839	31.5809
18178092	2004	2072	Iran	0	-81.3512	5.53797
18154045	2004	2072	Iran	0	-34.7382	3.71132
18144482	2009	2072	Iran	0	-0.957509	-27.6054
20737189	2008	2072	Afghanistan	1	14.6971	41.7206
18178514	2017	2072	Iran	1	83.7887	-51.1385
18176411	2011	2072	Iran	1	67.0025	-6.89367
18169916	2002	2072	Afghanistan	1	55.5644	3.12627
18178092	2005	2072	Iran	0	-81.3512	13.7478
18168423	2012	2072	Iran	1	28.5134	-29.1268
18165098	2011	2072	Iran	1	28.0539	-41.6469
18141113	2013	2072	Afghanistan	0	-76.4099	93.0026
18165910	2015	2072	Iran	1	34.0205	-60.5519
12487068	2009	2072	Iran	0	-98.5001	37.2498
18178540	2002	2072	Iran	0	-73.7977	-10.4771
18165536	2002	2072	Iran	0	-17.4073	10.8092
18145039	2017	2072	Iran	1	3.44738	9.9889
18175971	2001	2072	Iran	0	-70.8407	42.0379
18176836	2018	2072	Iran	1	68.7217	-54.5182
18139178	2013	2072	Afghanistan	0	-98.9772	11.5183
18169920	2008	2072	Afghanistan	1	56.9971	-65.0209
18180211	2017	2072	Iran	1	91.2911	60.954
18177255	2011	2072	Iran	1	72.5984	22.4877
12484742	2014	2072	Iran	1	89.6932	-38.3909
18177235	2003	2072	Iran	0	-80.5561	28.996
18168847	2018	2072	Iran	1	26.9288	-54.8936
18165102	2010	2072	Iran	1	26.5447	97.3363
12485439	2012	2072	Iran	1	91.9787	-61.963
18178116	2017	2072	Iran	1	72.0629	-5.00999
18169672	2010	2072	Iran	1	34.4365	10.5186
18178514	2014	2072	Iran	1	83.7887	-13.2533
18178536	2002	2072	Iran	0	-75.2154	46.4978
18169672	2004	2072	Iran	0	-34.4365	-33.2492
18147169	2015	2072	Iran	1	11.2748	54.5822
18140348	2001	2072	Afghanistan	1	75.8526	-25.3526
18168232	2003	2072	Afghanistan	1	55.5565	-64.1774
18168855	2012	2072	Iran	1	23.9091	-17.8556
18141087	2009	2072	Afghanistan	0	-62.5851	85.2095
18165514	2013	2072	Iran	1	26.4798	-54.3568
18165928	2007	2072	Iran	0	-26.4471	18.5628
18169067	2001	2072	Afghanistan	1	53.6671	-22.1452
18178956	2001	2072	Iran	0	-79.3941	18.8352
18165116	2018	2072	Iran	1	21.2652	-16.1626
18179362	2016	2072	Iran	1	88.2392	33.1005
18146224	2004	2072	Iran	0	-8.87839	-51.2214
12484736	2002	2072	Iran	0	-90.1529	25.3813
12487078	2011	2072	Iran	1	97.8691	7.22573
18165524	2003	2072	Iran	0	-22.6973	-7.83513
18175123	2016	2072	Iran	1	67.4545	20.6271
18141074	2018	2072	Afghanistan	0	-52.9036	-10.1776
12486114	2014	2072	Iran	1	94.4915	21.3378
18146845	2004	2072	Iran	0	-13.5153	-2.6628
18152244	2005	2072	Iran	0	-28.1933	-9.75258
18140323	2019	2072	Afghanistan	0	-55.5117	-7.33108
18163458	2009	2072	Iran	0	-28.0677	-22.3297
18180221	2013	2072	Iran	1	87.7539	49.8184
18153683	2009	2072	Iran	0	-30.8785	-53.4273
35142115	2001	2072	Afghanistan	1	91.7965	-7.62655
35141668	2016	2072	Afghanistan	0	-96.9349	43.3988
18175137	2010	2072	Iran	1	61.6096	-21.956
35025416	2001	2072	Iran	0	-85.7934	44.1971
12485779	2012	2072	Iran	1	93.8068	-20.1337
18170515	2010	2072	Iran	1	35.2829	-37.4588
18165120	2011	2072	Iran	1	19.7601	-11.2672
18167580	2001	2072	Iran	0	-31.3938	52.2931
20738070	2016	2072	Afghanistan	0	-5.98337	24.7154
18165110	2011	2072	Iran	1	23.5263	-35.4781
18164700	2005	2072	Iran	0	-22.885	43.9511
18165110	2003	2072	Iran	0	-23.5263	-29.4108
18176820	2012	2072	Iran	1	75.2213	-6.61982
18174681	2006	2072	Iran	0	-72.2029	-2.60522
18165930	2014	2072	Iran	1	25.69	-53.149
18176820	2003	2072	Iran	0	-75.2213	59.3923
18178516	2009	2072	Iran	0	-83.0707	6.94048
18169268	2011	2072	Iran	1	26.8813	-45.6581
18164264	2003	2072	Iran	0	-32.9029	16.3522
18178086	2009	2072	Iran	0	-83.5119	-30.5636
18145921	2015	2072	Iran	1	6.77863	-5.63224
35025214	2004	2072	Iran	0	-82.1846	81.9503
18147168	2017	2072	Iran	1	11.5848	1.30215
18146228	2017	2072	Iran	1	7.26733	-43.3111
12472216	2016	2072	Iran	1	50.1807	6.5416
18168685	2015	2072	Afghanistan	0	-68.9129	-0.783249
18179374	2015	2072	Iran	1	83.2537	6.81929
18160645	2004	2072	Iran	0	-23.8812	-67.0507
18166777	2007	2072	Iran	0	-19.0057	45.9689
18140639	2003	2072	Afghanistan	1	91.6495	15.9478
18145041	2008	2072	Iran	0	-2.42219	6.29326
18165114	2017	2072	Iran	1	22.0194	-21.2211
18176838	2002	2072	Iran	0	-68.0027	20.7036
18175135	2013	2072	Iran	1	62.3386	-13.9816
18165114	2007	2072	Iran	0	-22.0194	-32.117
18167397	2001	2072	Afghanistan	1	55.8647	10.0152
18176393	2005	2072	Iran	0	-73.5149	52.1197
18153323	2011	2072	Iran	1	28.4837	-32.4728
18176383	2015	2072	Iran	1	77.8838	40.8612
18174685	2011	2072	Iran	1	70.7229	-54.9265
18140845	2015	2072	Afghanistan	0	-71.8929	12.4502
18169107	2014	2072	Afghanistan	0	-69.1709	-27.1371
18140639	2019	2072	Afghanistan	0	-91.6495	46.9628
18165928	2012	2072	Iran	1	26.4471	-13.0285
12487076	2012	2072	Iran	1	97.9602	5.32712
18174683	2006	2072	Iran	0	-71.4624	9.56687
18165118	2003	2072	Iran	0	-20.5127	-4.6992
18166757	2014	2072	Iran	1	26.5405	-75.8742
18169676	2005	2072	Iran	0	-32.9236	35.8918
18167399	2013	2072	Afghanistan	0	-57.3553	36.5023
18147164	2003	2072	Iran	0	-13.6778	32.589
18170106	2019	2072	Iran	1	29.9383	-38.0297
18165516	2002	2072	Iran	0	-25.7234	-2.17701
18144482	2013	2072	Iran	1	0.957509	-54.6789
18165102	2009	2072	Iran	0	-26.5447	92.3003
18151540	2006	2072	Iran	0	-25.2579	-39.6749
18164700	2009	2072	Iran	0	-22.885	36.6387
18168421	2016	2072	Iran	1	30.0206	-35.949
18175133	2013	2072	Iran	1	63.7971	-9.7244
18170090	2007	2072	Iran	0	-35.9811	4.6992
18163043	2015	2072	Iran	1	32.2065	15.7201
18141115	2001	2072	Afghanistan	1	77.1163	15.9448
35134869	2015	2072	Afghanistan	0	-99.1474	-54.0644
18167169	2018	2072	Iran	1	28.2587	16.4094
18175565	2004	2072	Iran	0	-61.8618	-6.88802
18178524	2004	2072	Iran	0	-80.2031	54.5704
18169936	2010	2072	Afghanistan	0	-62.5126	-45.299
18180227	2010	2072	Iran	1	84.9396	18.2933
12487383	2005	2072	Iran	0	-98.7886	-2.3818
18145624	2004	2072	Iran	0	-4.80672	43.4258
18164668	2006	2072	Iran	0	-35.683	-107.919
12487070	2002	2072	Iran	0	-98.3808	40.8638
18169668	2016	2072	Iran	1	35.9488	10.3539
18140350	2005	2072	Afghanistan	1	77.2306	48.7039
12486442	2006	2072	Iran	0	-95.408	-59.1049
18140859	2016	2072	Afghanistan	0	-77.477	9.57626
18180651	2013	2072	Iran	1	85.9813	-11.346
18165518	2013	2072	Iran	1	24.9664	-3.6877
18170098	2002	2072	Iran	0	-32.9591	63.9774
18179794	2010	2072	Iran	1	87.1169	-18.7579
18165122	2002	2072	Iran	0	-19.0073	-43.1966
18167580	2009	2072	Iran	0	-31.3938	-14.4512
18178116	2016	2072	Iran	1	72.0629	61.0225
18145621	2015	2072	Iran	1	6.39275	-11.4784
18162637	2010	2072	Iran	1	32.4675	-80.8033
18167998	2013	2072	Iran	1	31.5553	35.2621
18140100	2007	2072	Afghanistan	1	76.0764	47.384
18178954	2007	2072	Iran	0	-80.1021	-4.33741
18156525	2002	2072	Afghanistan	1	51.2573	-37.0034
35025212	2002	2072	Iran	0	-83.6371	34.9045
18169684	2003	2072	Iran	0	-29.8989	-4.06288
18177660	2004	2072	Iran	0	-82.5218	-31.8099
18166324	2008	2072	Iran	0	-34.0437	-25.5431
18170767	2001	2072	Afghanistan	1	56.9504	18.0093
18181493	2009	2072	Iran	0	-91.9147	64.0529
18146534	2007	2072	Iran	0	-10.0777	-47.5979
18175991	2015	2072	Iran	1	62.8497	29.1772
18170100	2004	2072	Iran	0	-32.2043	31.6971
18178542	2017	2072	Iran	1	73.0905	-43.212
18167580	2010	2072	Iran	1	31.3938	7.06548
35141670	2002	2072	Afghanistan	1	98.4011	8.49086
18145626	2010	2072	Iran	1	4.1338	-4.73606
18170513	2017	2072	Iran	1	36.0371	-5.90879
18147812	2018	2072	Iran	1	13.5864	14.5202
20738070	2017	2072	Afghanistan	0	-5.98337	0.559953
18165516	2016	2072	Iran	1	25.7234	-24.1392
18165936	2002	2072	Iran	0	-23.4172	6.82169
18166326	2003	2072	Iran	0	-33.2874	-16.2424
18146223	2016	2072	Iran	1	9.39346	45.354
18141375	2016	2072	Afghanistan	0	-77.4747	-8.29608
18174699	2009	2072	Iran	0	-65.556	-4.25433
35025187	2004	2072	Iran	0	-75.818	17.7863
18180647	2008	2072	Iran	0	-88.0853	-4.71155
18145044	2016	2072	Iran	1	1.7408	7.11411
18169676	2015	2072	Iran	1	32.9236	-72.6472
4530160	2016	2072	Afghanistan	0	-15.8073	84.0406
18179798	2018	2072	Iran	1	84.9883	-64.4353
35025350	2007	2072	Iran	0	-85.1323	60.9632
18168006	2014	2072	Iran	1	27.8475	-77.6817
18175559	2001	2072	Iran	0	-64.7675	56.3061
18153368	2003	2072	Iran	0	-10.8335	-37.7769
18165526	2016	2072	Iran	1	21.9417	22.2177
35142816	2002	2072	Afghanistan	1	91.6604	-7.66978
18140844	2014	2072	Afghanistan	0	-71.2011	17.1889
18165518	2015	2072	Iran	1	24.9664	-16.9872
18178112	2004	2072	Iran	0	-73.4822	31.9066
18168427	2006	2072	Iran	0	-27.008	-43.3861
18145916	2015	2072	Iran	1	9.33809	49.2893
18166759	2018	2072	Iran	1	25.7862	-98.602
18164696	2010	2072	Iran	1	24.3859	91.0921
18165520	2005	2072	Iran	0	-24.2095	-8.85144
18176820	2019	2072	Iran	1	75.2213	1.12057
18146224	2019	2072	Iran	1	8.87839	-21.0959
18167580	2004	2072	Iran	0	-31.3938	-2.33541
18175973	2015	2072	Iran	1	70.1116	70.4861
18146224	2003	2072	Iran	0	-8.87839	-34.1375
18167814	2001	2072	Afghanistan	1	55.7058	-67.973
18164702	2010	2072	Iran	1	22.1356	27.4943
18178542	2002	2072	Iran	0	-73.0905	0.0678177
18175547	2004	2072	Iran	0	-69.1453	25.7422
18147814	2007	2072	Iran	0	-13.0099	23.2921
18169264	2003	2072	Iran	0	-28.3932	-35.6991
18176834	2012	2072	Iran	1	69.4408	-7.30276
18180645	2015	2072	Iran	1	88.7889	8.85008
35134670	2019	2072	Afghanistan	0	-99.4084	-1.9938
18169670	2013	2072	Iran	1	35.1927	5.4367
18165522	2018	2072	Iran	1	23.4534	-52.3448
18145040	2002	2072	Iran	0	-2.8802	4.11658
18153683	2001	2072	Iran	0	-30.8785	27.8796
18164698	2007	2072	Iran	0	-23.6352	30.2812
18147487	2009	2072	Iran	0	-13.118	-25.1481
18167588	2002	2072	Iran	0	-27.664	-19.3499
18163045	2010	2072	Iran	1	31.4763	41.1631
12486116	2014	2072	Iran	1	94.385	-0.978925
18145922	2008	2072	Iran	0	-6.41847	-82.2121
18140598	2004	2072	Afghanistan	1	75.45	72.7286
18145045	2010	2072	Iran	1	1.53908	-13.012
18170092	2004	2072	Iran	0	-35.2257	-0.28517
18147166	2013	2072	Iran	1	12.3234	51.4044
35134761	2018	2072	Afghanistan	0	-98.0306	-84.6422
35025411	2003	2072	Iran	0	-90.0564	34.4756
18165516	2008	2072	Iran	0	-25.7234	-32.83
18148069	2013	2072	Iran	1	64.5003	70.5673
18168419	2014	2072	Iran	1	30.7741	-32.6361
18175987	2004	2072	Iran	0	-65.0203	23.1975
18165526	2015	2072	Iran	1	21.9417	-62.21
18178516	2006	2072	Iran	0	-83.0707	14.2744
18180649	2010	2072	Iran	1	86.6815	57.866
18168431	2003	2072	Iran	0	-25.5024	-17.8072
18163458	2002	2072	Iran	0	-28.0677	-69.3037
18165518	2007	2072	Iran	0	-24.9664	63.7636
18167580	2015	2072	Iran	1	31.3938	5.94402
18141087	2008	2072	Afghanistan	1	62.5851	-14.8137
18141084	2009	2072	Afghanistan	0	-60.571	19.0856
18141074	2019	2072	Afghanistan	0	-52.9036	-12.5521
18166324	2011	2072	Iran	1	34.0437	-56.8499
18178112	2005	2072	Iran	0	-73.4822	70.3586
18166348	2006	2072	Iran	0	-24.2079	-58.6647
18181066	2002	2072	Iran	0	-91.2317	45.0603
18175969	2003	2072	Iran	0	-71.5707	34.275
18145622	2003	2072	Iran	0	-5.81181	-43.0616
18170336	2007	2072	Afghanistan	1	53.8327	3.36966
18167580	2014	2072	Iran	1	31.3938	-61.7226
18166735	2002	2072	Iran	0	-35.603	25.7813
18165324	2007	2072	Afghanistan	1	56.6604	26.364
18176836	2011	2072	Iran	1	68.7217	31.8003
18168419	2004	2072	Iran	0	-30.7741	17.3102
18140352	2010	2072	Afghanistan	0	-77.9211	-58.3806
18179796	2006	2072	Iran	0	-85.6968	24.172
18145326	2008	2072	Iran	0	-5.86493	-33.9927
18173806	2010	2072	Iran	1	80.053	-0.4133
18168845	2002	2072	Iran	0	-27.6837	25.0415
18179370	2012	2072	Iran	1	84.6744	-4.96192
20738071	2016	2072	Afghanistan	0	-6.71164	43.2074
18164694	2005	2072	Iran	0	-25.1376	-68.6308
18152244	2013	2072	Iran	1	28.1933	-0.227428
18175135	2014	2072	Iran	1	62.3386	23.2842
12485789	2018	2072	Iran	1	93.1798	-5.34915
18145621	2008	2072	Iran	0	-6.39275	-19.5504
20736520	2011	2072	Afghanistan	0	-14.1807	59.3699
18168847	2011	2072	Iran	1	26.9288	-52.4985
18170104	2001	2072	Iran	0	-30.6933	29.0366
18140152	2008	2072	Afghanistan	1	97.3141	-14.6801
18140639	2018	2072	Afghanistan	0	-91.6495	-1.50266
20737845	2010	2072	Afghanistan	0	-4.15814	33.1759
18140402	2009	2072	Afghanistan	0	-96.9905	-29.195
35152532	2008	2072	Afghanistan	1	72.1934	-50.7353
18176399	2004	2072	Iran	0	-71.338	20.5781
18153324	2003	2072	Iran	0	-27.9772	89.9533
18164710	2004	2072	Iran	0	-19.1414	-51.9081
18165540	2003	2072	Iran	0	-15.8969	11.0551
18174953	2003	2072	Afghanistan	1	26.536	12.31
12485781	2006	2072	Iran	0	-93.5744	-5.56543
4530161	2014	2072	Afghanistan	0	-16.5991	-2.27318
18162639	2002	2072	Iran	0	-31.7432	-10.0343
18176413	2008	2072	Iran	0	-66.283	-7.45963
18140100	2010	2072	Afghanistan	0	-76.0764	16.2826
18168685	2002	2072	Afghanistan	1	68.9129	-41.1462
18146845	2018	2072	Iran	1	13.5153	4.98349
18177247	2008	2072	Iran	0	-76.2064	61.8671
18167580	2002	2072	Iran	0	-31.3938	-77.3377
18165926	2002	2072	Iran	0	-27.2044	13.3638
18176391	2003	2072	Iran	0	-74.9693	61.6088
18165908	2002	2072	Iran	0	-34.7777	-69.7304
18169676	2017	2072	Iran	1	32.9236	15.854
18178088	2011	2072	Iran	1	82.7915	14.1521
18175545	2004	2072	Iran	0	-69.8777	32.6493
18168845	2011	2072	Iran	1	27.6837	-55.3567
18164710	2005	2072	Iran	0	-19.1414	23.3936
18147489	2007	2072	Iran	0	-12.4268	48.9767
18169067	2007	2072	Afghanistan	1	53.6671	-41.0897
18139902	2015	2072	Afghanistan	0	-97.2742	-38.1644
12477499	2006	2072	Iran	0	-65.0604	17.9503
12485781	2012	2072	Iran	1	93.5744	16.6181
18147490	2006	2072	Iran	0	-12.1384	-77.3333
18177676	2014	2072	Iran	1	76.7573	64.6899
35142572	2003	2072	Afghanistan	1	88.386	7.79855
18164696	2008	2072	Iran	0	-24.3859	14.4504
18153735	2002	2072	Iran	0	-11.4456	-32.2189
18175973	2014	2072	Iran	1	70.1116	57.6967
18145044	2019	2072	Iran	1	1.7408	22.0528
18179370	2014	2072	Iran	1	84.6744	-38.9881
20736965	2006	2072	Afghanistan	1	13.7119	9.30497
12486757	2005	2072	Iran	0	-97.5851	-70.7671
12484740	2011	2072	Iran	1	89.7989	59.0894
18178116	2009	2072	Iran	0	-72.0629	-18.6525
18165922	2011	2072	Iran	1	29.4763	-26.164
18174675	2008	2072	Iran	0	-75.1656	-37.4206
12485447	2004	2072	Iran	0	-91.4307	47.3918
18165922	2007	2072	Iran	0	-29.4763	-17.5472
18168849	2012	2072	Iran	1	26.1741	-14.1848
18165926	2005	2072	Iran	0	-27.2044	58.7706
18169260	2006	2072	Iran	0	-30.6621	27.259
18170092	2002	2072	Iran	0	-35.2257	-49.3026
35025253	2008	2072	Iran	0	-79.5853	-3.2101
18140345	2013	2072	Afghanistan	0	-73.7969	4.02148
18175545	2016	2072	Iran	1	69.8777	55.7861
18167175	2002	2072	Iran	0	-26.0144	-49.9712
18165928	2019	2072	Iran	1	26.4471	2.4197
18176393	2004	2072	Iran	0	-73.5149	11.6137
18169940	2016	2072	Afghanistan	0	-63.8707	-6.30166
18170515	2001	2072	Iran	0	-35.2829	-38.1618
18147166	2016	2072	Iran	1	12.3234	77.9066
35025256	2001	2072	Iran	0	-77.4286	14.3864
18170515	2018	2072	Iran	1	35.2829	-98.1181
18168014	2008	2072	Iran	0	-24.8977	3.1879
12474275	2010	2072	Iran	1	55.0155	45.8585
18181495	2012	2072	Iran	1	91.2177	-9.7974
18163049	2002	2072	Iran	0	-29.2955	-64.0531
18170513	2009	2072	Iran	0	-36.0371	98.6029
18178536	2009	2072	Iran	0	-75.2154	-4.69879
35153345	2001	2072	Afghanistan	1	84.2655	-33.6435
20736742	2009	2072	Afghanistan	0	-13.4329	41.7735
18148068	2008	2072	Iran	0	-65.242	-60.6572
18165930	2011	2072	Iran	1	25.69	5.91603
18165918	2007	2072	Iran	0	-30.9914	-11.9055
18166322	2012	2072	Iran	1	34.8003	-11.312
18167608	2012	2072	Iran	1	20.2677	39.3035
18177249	2001	2072	Iran	0	-75.4837	-5.20349
18176379	2014	2072	Iran	1	79.3446	-7.59803
18156922	2001	2072	Afghanistan	1	57.0294	-18.8638
18167185	2003	2072	Iran	0	-22.2845	43.3671
18179382	2019	2072	Iran	1	80.4229	28.1223
18179376	2007	2072	Iran	0	-82.5451	7.8822
18178092	2009	2072	Iran	0	-81.3512	-20.3627
12484740	2015	2072	Iran	1	89.7989	-13.5677
18163868	2016	2072	Iran	1	27.1177	9.12897
18168004	2008	2072	Iran	0	-28.5869	-52.75
18165932	2013	2072	Iran	1	24.9322	19.1537
18152244	2004	2072	Iran	0	-28.1933	2.05276
18168847	2014	2072	Iran	1	26.9288	-2.96604
18178520	2010	2072	Iran	1	81.6355	28.2539
18168020	2001	2072	Iran	0	-22.7005	-65.0684
18175989	2019	2072	Iran	1	64.2963	61.8095
18178514	2004	2072	Iran	0	-83.7887	-26.528
18153320	2001	2072	Iran	0	-30.0689	14.5885
18165934	2014	2072	Iran	1	24.1741	-29.4959
18180211	2018	2072	Iran	1	91.2911	41.0284
12484742	2003	2072	Iran	0	-89.6932	18.2713
18141855	2019	2072	Afghanistan	0	-54.7691	6.70702
18167367	2006	2072	Afghanistan	1	43.9993	-70.8131
18153320	2004	2072	Iran	0	-30.0689	28.0688
18163045	2002	2072	Iran	0	-31.4763	-29.8494
18165934	2007	2072	Iran	0	-24.1741	62.4241
18146849	2017	2072	Iran	1	11.1345	-25.109
18147168	2001	2072	Iran	0	-11.5848	11.357
18164700	2010	2072	Iran	1	22.885	3.44569
12484377	2005	2072	Iran	0	-88.3269	5.69316
18165112	2013	2072	Iran	1	22.7726	-26.9284
18147489	2015	2072	Iran	1	12.4268	49.1946
18167592	2012	2072	Iran	1	26.177	-108.581
35025251	2006	2072	Iran	0	-81.0258	95.329
18178524	2012	2072	Iran	1	80.2031	-28.1981
18156918	2008	2072	Afghanistan	1	55.5367	-76.4917
18165938	2011	2072	Iran	1	22.66	56.6757
18153689	2003	2072	Iran	0	-28.1972	1.70869
18151540	2016	2072	Iran	1	25.2579	31.2516
12486763	2010	2072	Iran	1	97.1376	-59.7826
18168857	2015	2072	Iran	1	23.1548	49.3052
18179378	2005	2072	Iran	0	-81.8371	-6.7815
18180211	2009	2072	Iran	0	-91.2911	47.1407
18146856	2015	2072	Iran	1	9.29401	-97.5356
18168435	2004	2072	Iran	0	-23.9979	52.6038
18165940	2008	2072	Iran	0	-21.9032	-19.9656
18169496	2001	2072	Afghanistan	1	56.9044	-5.34243
18174681	2017	2072	Iran	1	72.2029	30.6087
18154112	2003	2072	Iran	0	-8.36403	-14.7362
35025214	2006	2072	Iran	0	-82.1846	4.99574
18146226	2004	2072	Iran	0	-7.96765	-7.46318
4530258	2005	2072	Afghanistan	1	16.045	61.8109
18168837	2002	2072	Iran	0	-31.4601	-80.5342
18168002	2013	2072	Iran	1	30.0696	55.7444
18167580	2016	2072	Iran	1	31.3938	-42.8496
12485092	2008	2072	Iran	0	-90.8259	47.3912
18165942	2004	2072	Iran	0	-21.1451	-6.92459
18166348	2019	2072	Iran	1	24.2079	10.3015
18165542	2002	2072	Iran	0	-15.1424	-70.2859
12486108	2001	2072	Iran	0	-94.9751	15.4057
18166753	2004	2072	Iran	0	-28.0492	66.4942
18148731	2014	2072	Iran	1	64.2174	-20.1456
18145327	2009	2072	Iran	0	-5.22557	-8.16559
18145626	2019	2072	Iran	1	4.1338	-0.67271
18176379	2012	2072	Iran	1	79.3446	-60.297
18177235	2004	2072	Iran	0	-80.5561	43.5399
18167169	2010	2072	Iran	1	28.2587	-51.2139
18176391	2005	2072	Iran	0	-74.9693	79.3193
18169672	2003	2072	Iran	0	-34.4365	-2.06534
18140643	2017	2072	Afghanistan	0	-93.0818	-2.21815
12485789	2017	2072	Iran	1	93.1798	-19.4701
18178086	2011	2072	Iran	1	83.5119	-55.0756
18178946	2016	2072	Iran	1	82.9441	77.1788
18175565	2012	2072	Iran	1	61.8618	-27.0761
18178086	2007	2072	Iran	0	-83.5119	-34.0372
18165096	2005	2072	Iran	0	-29.5646	50.4183
18176818	2015	2072	Iran	1	75.9465	2.51108
18165948	2002	2072	Iran	0	-18.8734	-63.8575
12486769	2007	2072	Iran	0	-96.8616	53.1273
18165518	2006	2072	Iran	0	-24.9664	-59.3073
18167179	2005	2072	Iran	0	-24.5194	8.74701
18152965	2009	2072	Iran	0	-26.7778	41.9952
18174697	2013	2072	Iran	1	66.2927	30.1449
18146847	2016	2072	Iran	1	11.9982	-11.8276
12485098	2015	2072	Iran	1	90.5119	7.09365
18166320	2008	2072	Iran	0	-35.557	-38.09
20736967	2007	2072	Afghanistan	1	15.265	83.8659
18145327	2007	2072	Iran	0	-5.22557	-28.2174
35025383	2008	2072	Iran	0	-85.4583	-44.4429
18168649	2001	2072	Afghanistan	1	54.5333	-15.6265
18178532	2013	2072	Iran	1	77.3484	49.2628
18167391	2002	2072	Afghanistan	1	53.6315	-60.4121
18166322	2015	2072	Iran	1	34.8003	26.0501
18174685	2014	2072	Iran	1	70.7229	28.3517
18165104	2003	2072	Iran	0	-25.7902	-52.9275
18174699	2017	2072	Iran	1	65.556	51.2027
18175991	2012	2072	Iran	1	62.8497	-20.7041
12485094	2006	2072	Iran	0	-90.7151	-13.9509
18169528	2006	2072	Afghanistan	1	68.7645	-27.9525
18168685	2003	2072	Afghanistan	1	68.9129	47.1982
18178954	2017	2072	Iran	1	80.1021	-5.64451
18179374	2001	2072	Iran	0	-83.2537	19.9766
12486767	2018	2072	Iran	1	96.948	-22.9578
18175109	2003	2072	Iran	0	-72.5955	13.3884
18170938	2002	2072	Iran	0	-35.4681	-7.0547
18140322	2004	2072	Afghanistan	1	54.7496	-2.98464
18165112	2009	2072	Iran	0	-22.7726	31.0138
18168857	2002	2072	Iran	0	-23.1548	-63.4731
18178536	2001	2072	Iran	0	-75.2154	34.2847
18176818	2014	2072	Iran	1	75.9465	56.0073
18140598	2009	2072	Afghanistan	0	-75.45	-61.7489
12486769	2006	2072	Iran	0	-96.8616	1.18201
18145920	2006	2072	Iran	0	-7.20189	43.9704
18164268	2002	2072	Iran	0	-31.4071	-86.4729
18165114	2003	2072	Iran	0	-22.0194	16.4021
35141670	2007	2072	Afghanistan	1	98.4011	22.7024
18145918	2019	2072	Iran	1	8.19823	18.4506
18167820	2001	2072	Afghanistan	1	58.696	-43.5685
18165110	2014	2072	Iran	1	23.5263	4.40261
18167397	2002	2072	Afghanistan	1	55.8647	6.86988
12485447	2006	2072	Iran	0	-91.4307	-18.0254
18169258	2017	2072	Iran	1	31.4189	14.7985
12485439	2009	2072	Iran	0	-91.9787	20.5368
18140639	2007	2072	Afghanistan	1	91.6495	-14.7791
18175131	2014	2072	Iran	1	64.5269	-6.31217
12485777	2002	2072	Iran	0	-93.932	18.4609
18141113	2018	2072	Afghanistan	0	-76.4099	22.2897
18175107	2011	2072	Iran	1	74.0686	-15.1085
18163476	2004	2072	Iran	0	-21.5096	-52.2031
18145044	2013	2072	Iran	1	1.7408	60.8488
18178960	2015	2072	Iran	1	77.9794	7.14165
18178942	2014	2072	Iran	1	84.3702	-10.3483
18160641	2004	2072	Iran	0	-25.2656	-0.39134
18179802	2007	2072	Iran	0	-83.5729	19.8611
18170529	2001	2072	Iran	0	-30.0062	-33.685
18163055	2010	2072	Iran	1	27.1305	21.2683
18144482	2015	2072	Iran	1	0.957509	-32.0742
18152244	2015	2072	Iran	1	28.1933	25.6961
18169700	2006	2072	Iran	0	-23.0934	-42.1255
12484379	2001	2072	Iran	0	-88.0799	-12.6829
18145625	2001	2072	Iran	0	-4.41774	34.2045
18146535	2016	2072	Iran	1	9.5995	62.0238
35025212	2001	2072	Iran	0	-83.6371	-93.1218
35025317	2010	2072	Iran	1	84.0988	61.1365
18166358	2019	2072	Iran	1	20.4285	-24.3461
18179788	2013	2072	Iran	1	89.2524	-0.833065
18178946	2013	2072	Iran	1	82.9441	54.8372
18166340	2011	2072	Iran	1	27.2339	-139.753
18164696	2007	2072	Iran	0	-24.3859	111.472
18153679	2002	2072	Iran	0	-32.9976	25.2308
18145041	2014	2072	Iran	1	2.42219	-72.4145
18166342	2011	2072	Iran	1	26.4777	-31.4285
4530356	2009	2072	Afghanistan	0	-16.2413	110.702
18146222	2018	2072	Iran	1	9.94046	-70.9163
35141670	2015	2072	Afghanistan	0	-98.4011	0.729347
18177660	2006	2072	Iran	0	-82.5218	8.21795
18164694	2003	2072	Iran	0	-25.1376	6.90837
18170511	2004	2072	Iran	0	-36.7919	-16.9797
12485777	2004	2072	Iran	0	-93.932	7.74257
18179368	2016	2072	Iran	1	85.3857	43.011
18174237	2012	2072	Iran	1	78.7133	-32.526
18168421	2001	2072	Iran	0	-30.0206	5.55849
18169674	2007	2072	Iran	0	-33.6808	-18.6154
18168657	2011	2072	Afghanistan	0	-58.2824	-62.8876
35025383	2003	2072	Iran	0	-85.4583	59.5952
18166350	2002	2072	Iran	0	-23.4519	19.9695
18154477	2015	2072	Iran	1	10.6827	-96.072
18178540	2006	2072	Iran	0	-73.7977	67.0669
18147165	2006	2072	Iran	0	-12.7451	58.4737
18169260	2008	2072	Iran	0	-30.6621	-38.0588
12486108	2014	2072	Iran	1	94.9751	-12.7346
18174945	2009	2072	Afghanistan	0	-23.7418	-11.2781
18168429	2011	2072	Iran	1	26.2554	-28.2934
18168006	2004	2072	Iran	0	-27.8475	23.6075
18167998	2012	2072	Iran	1	31.5553	18.764
18178938	2010	2072	Iran	1	86.5145	20.2011
12485447	2003	2072	Iran	0	-91.4307	-19.106
35134419	2018	2072	Afghanistan	0	-99.752	-24.9618
18176387	2010	2072	Iran	1	76.425	43.7579
18145619	2008	2072	Iran	0	-7.65103	0.863839
18179364	2004	2072	Iran	0	-87.5251	-20.1411
18181078	2006	2072	Iran	0	-86.33	1.59937
18141073	2016	2072	Afghanistan	0	-52.1486	24.4091
18145042	2014	2072	Iran	1	2.1426	21.2986
18145625	2016	2072	Iran	1	4.41774	0.554416
18166348	2003	2072	Iran	0	-24.2079	-0.120277
35025448	2019	2072	Iran	1	86.4892	-4.41126
18181078	2017	2072	Iran	1	86.33	-36.0472
18156525	2004	2072	Afghanistan	1	51.2573	-8.37879
12487377	2014	2072	Iran	1	99.0761	-6.61275
12486755	2014	2072	Iran	1	97.7109	-18.7102
18174683	2016	2072	Iran	1	71.4624	58.5423
18166352	2009	2072	Iran	0	-22.696	-30.7042
18141115	2014	2072	Afghanistan	0	-77.1163	31.3377
18166937	2001	2072	Afghanistan	1	39.3707	-40.0081
18176836	2003	2072	Iran	0	-68.7217	60.7068
18174683	2003	2072	Iran	0	-71.4624	-49.7917
18165104	2006	2072	Iran	0	-25.7902	1.25141
18165926	2007	2072	Iran	0	-27.2044	-38.6684
18178958	2001	2072	Iran	0	-78.6856	26.9142
18161434	2015	2072	Iran	1	28.5262	46.9529
18141635	2004	2072	Afghanistan	1	76.0922	-40.951
18175131	2007	2072	Iran	0	-64.5269	51.2357
18176395	2007	2072	Iran	0	-72.7882	-38.9417
18140150	2009	2072	Afghanistan	0	-96.5989	7.28432
12486122	2005	2072	Iran	0	-94.1009	-36.6575
18165942	2018	2072	Iran	1	21.1451	19.0122
18166354	2014	2072	Iran	1	21.9405	-38.6376
18166354	2008	2072	Iran	0	-21.9405	56.3403
18153325	2017	2072	Iran	1	27.4815	16.8127
18166350	2005	2072	Iran	0	-23.4519	-70.7641
12487367	2009	2072	Iran	0	-99.8006	37.0623
18165922	2009	2072	Iran	0	-29.4763	-23.5854
18170936	2001	2072	Iran	0	-36.2184	9.69131
18177690	2008	2072	Iran	0	-71.0391	45.4391
35142359	2004	2072	Afghanistan	1	95.9937	-53.8758
12485441	2006	2072	Iran	0	-91.7416	38.2767
18170094	2005	2072	Iran	0	-34.4704	25.5631
18176385	2011	2072	Iran	1	77.1548	-24.4026
12487373	2009	2072	Iran	0	-99.4137	1.83069
12484736	2014	2072	Iran	1	90.1529	22.8856
18167814	2013	2072	Afghanistan	0	-55.7058	-54.6902
18140098	2010	2072	Afghanistan	0	-74.5483	37.625
18153745	2004	2072	Iran	0	-7.66165	-29.3641
18174677	2015	2072	Iran	1	74.4249	-3.86391
18177233	2013	2072	Iran	1	81.2825	7.14625
18167814	2014	2072	Afghanistan	0	-55.7058	-39.62
18177245	2012	2072	Iran	1	76.9294	28.3328
18166564	2005	2072	Afghanistan	1	55.6932	1.6019
35142343	2005	2072	Afghanistan	1	90.0903	-3.2897
18165120	2014	2072	Iran	1	19.7601	-9.12756
18168417	2018	2072	Iran	1	31.5284	8.40331
18167576	2008	2072	Iran	0	-32.8887	-18.1412
18168853	2008	2072	Iran	0	-24.6635	5.71615
18174947	2009	2072	Afghanistan	0	-24.4365	11.3871
18166735	2007	2072	Iran	0	-35.603	27.5906
12486444	2001	2072	Iran	0	-95.3025	-38.5356
18147488	2008	2072	Iran	0	-12.7544	24.4154
18169051	2007	2072	Afghanistan	1	47.6597	13.342
18181076	2008	2072	Iran	0	-87.0274	29.6895
18169071	2001	2072	Afghanistan	1	55.1287	-31.6092
18146223	2011	2072	Iran	1	9.39346	-30.7193
18144761	2002	2072	Iran	0	-1.2267	30.0818
18144478	2002	2072	Iran	0	-3.97356	-21.9112
12474273	2002	2072	Iran	0	-55.117	-36.4524
18148070	2001	2072	Iran	0	-63.7585	56.6309
18176830	2003	2072	Iran	0	-70.882	-43.2957
18168016	2008	2072	Iran	0	-24.1637	24.3256
18141371	2008	2072	Afghanistan	1	76.0558	43.9877
20737190	2008	2072	Afghanistan	1	15.4689	13.5897
18170940	2004	2072	Iran	0	-34.7181	-33.9014
18147170	2002	2072	Iran	0	-11.0094	17.5854
18169256	2011	2072	Iran	1	32.175	-23.0283
18165100	2004	2072	Iran	0	-27.2994	9.8758
20738290	2004	2072	Afghanistan	1	4.49081	-19.7739
18170100	2009	2072	Iran	0	-32.2043	8.61198
18165928	2013	2072	Iran	1	26.4471	39.8768
18175989	2013	2072	Iran	1	64.2963	-23.0817
18166342	2004	2072	Iran	0	-26.4777	-59.6803
18169069	2001	2072	Afghanistan	1	54.4293	32.5226
18178524	2003	2072	Iran	0	-80.2031	17.6146
18163854	2003	2072	Iran	0	-33.0597	20.8304
18166757	2001	2072	Iran	0	-26.5405	-73.8861
18166757	2004	2072	Iran	0	-26.5405	75.6225
18175117	2005	2072	Iran	0	-69.6553	1.74579
18147167	2006	2072	Iran	0	-11.9356	11.6302
18178088	2001	2072	Iran	0	-82.7915	-64.7724
18178518	2006	2072	Iran	0	-82.3521	16.7802
18175131	2001	2072	Iran	0	-64.5269	-9.51535
18170797	2003	2072	Afghanistan	1	67.9406	-33.3149
18176413	2011	2072	Iran	1	66.283	57.4499
18167602	2002	2072	Iran	0	-22.4744	-47.4906
18168014	2007	2072	Iran	0	-24.8977	19.5846
18166763	2018	2072	Iran	1	24.2768	4.07484
18163456	2001	2072	Iran	0	-28.8034	-5.52512
18181070	2015	2072	Iran	1	89.8273	37.8147
18177670	2017	2072	Iran	1	78.9138	-41.3598
18168853	2016	2072	Iran	1	24.6635	7.13462
18166763	2008	2072	Iran	0	-24.2768	-19.9733
18176808	2002	2072	Iran	0	-79.5822	-11.5708
20737632	2016	2072	Afghanistan	0	-12.4911	71.5107
18173848	2007	2072	Iran	0	-63.6903	31.1402
12486767	2006	2072	Iran	0	-96.948	-63.1394
18163864	2013	2072	Iran	1	28.5982	58.6904
18179788	2004	2072	Iran	0	-89.2524	-27.2561
18146848	2005	2072	Iran	0	-11.5493	45.6813
18141371	2018	2072	Afghanistan	0	-76.0558	-40.4505
18145921	2011	2072	Iran	1	6.77863	-45.7256
18176816	2002	2072	Iran	0	-76.672	50.0036
12486442	2008	2072	Iran	0	-95.408	-61.2129
18167171	2019	2072	Iran	1	27.5104	28.3902
4530258	2012	2072	Afghanistan	0	-16.045	-20.7232
35134670	2007	2072	Afghanistan	1	99.4084	17.3057
18146856	2019	2072	Iran	1	9.29401	41.0112
18169496	2005	2072	Afghanistan	1	56.9044	-37.6668
35135090	2008	2072	Afghanistan	1	98.2426	-51.1635
35025417	2008	2072	Iran	0	-85.0854	9.2846
18166767	2015	2072	Iran	1	22.7696	61.6428
35141668	2015	2072	Afghanistan	0	-96.9349	-20.9775
12487371	2001	2072	Iran	0	-99.5372	-14.4097
18179374	2017	2072	Iran	1	83.2537	28.3601
18167588	2012	2072	Iran	1	27.664	-72.1484
18166777	2002	2072	Iran	0	-19.0057	-8.52946
12483650	2006	2072	Iran	0	-85.106	107.029
20737411	2007	2072	Afghanistan	1	14.0952	19.8798
18168423	2003	2072	Iran	0	-28.5134	-64.4788
18178524	2013	2072	Iran	1	80.2031	27.4427
18166334	2003	2072	Iran	0	-30.2598	-25.8714
12485775	2002	2072	Iran	0	-94.0627	-10.4435
18177261	2015	2072	Iran	1	70.4422	51.8085
18177259	2002	2072	Iran	0	-71.1609	-49.5332
18178096	2004	2072	Iran	0	-79.9136	5.74034
18168437	2015	2072	Iran	1	23.2464	-28.6331
18164260	2002	2072	Iran	0	-34.4014	31.3189
35025449	2015	2072	Iran	1	85.7871	48.3245
18176397	2015	2072	Iran	1	72.0628	-6.68191
35142572	2005	2072	Afghanistan	1	88.386	-43.1831
18166977	2016	2072	Afghanistan	0	-54.7483	-4.20733
18166344	2016	2072	Iran	1	25.7215	16.6849
18146856	2007	2072	Iran	0	-9.29401	-45.5199
18166979	2016	2072	Afghanistan	0	-55.4873	38.1875
18170515	2013	2072	Iran	1	35.2829	25.6688
18141113	2007	2072	Afghanistan	1	76.4099	7.28187
18152244	2012	2072	Iran	1	28.1933	-60.7646
18145624	2009	2072	Iran	0	-4.80672	21.2269
18146538	2005	2072	Iran	0	-8.41983	12.4739
18181068	2002	2072	Iran	0	-90.5292	8.04481
18147486	2010	2072	Iran	1	13.5149	0.835072
18145918	2012	2072	Iran	1	8.19823	-5.34338
12485773	2011	2072	Iran	1	94.1993	-36.3371
18145045	2017	2072	Iran	1	1.53908	38.3625
18162637	2005	2072	Iran	0	-32.4675	-25.9342
18163043	2006	2072	Iran	0	-32.2065	72.1086
18168413	2019	2072	Iran	1	33.0357	-73.99
18145918	2016	2072	Iran	1	8.19823	-5.89414
18178110	2003	2072	Iran	0	-74.1934	89.515
18152606	2002	2072	Iran	0	-26.0887	-47.3823
35142578	2010	2072	Afghanistan	0	-90.6007	-22.7087
18166765	2012	2072	Iran	1	23.5231	-29.6675
18140643	2013	2072	Afghanistan	0	-93.0818	45.3143
18140152	2009	2072	Afghanistan	0	-97.3141	-6.10581
18178108	2006	2072	Iran	0	-74.9061	57.6992
18140347	2019	2072	Afghanistan	0	-75.166	-38.0918
18175967	2006	2072	Iran	0	-72.3012	16.036
18167169	2003	2072	Iran	0	-28.2587	-28.3165
18165942	2016	2072	Iran	1	21.1451	32.8547
18171278	2004	2072	Iran	0	-69.4271	-34.2395
18178514	2002	2072	Iran	0	-83.7887	-15.3492
18164692	2011	2072	Iran	1	25.8898	36.8565
18175989	2002	2072	Iran	0	-64.2963	-37.5322
18180651	2012	2072	Iran	1	85.9813	3.8029
18145043	2012	2072	Iran	1	1.94179	-0.430269
18175119	2018	2072	Iran	1	68.9204	31.0387
12484736	2005	2072	Iran	0	-90.1529	-21.5204
18168843	2019	2072	Iran	1	28.4383	-6.39226
18167592	2010	2072	Iran	1	26.177	-54.6245
18175117	2003	2072	Iran	0	-69.6553	91.043
18169256	2002	2072	Iran	0	-32.175	-43.5315
18170098	2004	2072	Iran	0	-32.9591	55.171
18153679	2009	2072	Iran	0	-32.9976	-22.6116
35025411	2004	2072	Iran	0	-90.0564	-25.4801
18147166	2003	2072	Iran	0	-12.3234	49.4304
18176838	2007	2072	Iran	0	-68.0027	-47.6999
35142115	2002	2072	Afghanistan	1	91.7965	18.8186
18175121	2003	2072	Iran	0	-68.1874	16.5486
18140349	2017	2072	Afghanistan	0	-76.5412	-11.3703
18167175	2010	2072	Iran	1	26.0144	-47.4058
18168647	2009	2072	Afghanistan	0	-53.7838	26.2503
18141856	2015	2072	Afghanistan	0	-55.4444	-22.8868
18145038	2010	2072	Iran	1	4.07915	54.3513
18175109	2007	2072	Iran	0	-72.5955	-30.0667
18147815	2007	2072	Iran	0	-12.7806	-1.5491
18176411	2016	2072	Iran	1	67.0025	9.76201
18167167	2004	2072	Iran	0	-29.7581	-3.19307
18178940	2010	2072	Iran	1	85.0841	14.9886
20736520	2009	2072	Afghanistan	0	-14.1807	16.459
18165100	2012	2072	Iran	1	27.2994	-88.9963
18168010	2012	2072	Iran	1	26.371	-13.532
18167409	2007	2072	Afghanistan	1	61.0865	70.9413
18167586	2005	2072	Iran	0	-28.4082	15.7953
18174675	2016	2072	Iran	1	75.1656	-56.122
18152961	2003	2072	Iran	0	-28.8765	8.33565
18165542	2004	2072	Iran	0	-15.1424	11.6786
18178520	2005	2072	Iran	0	-81.6355	39.0669
18163041	2012	2072	Iran	1	32.9373	-39.7243
18168847	2005	2072	Iran	0	-26.9288	18.1083
18167177	2012	2072	Iran	1	25.2666	-73.2234
18168000	2015	2072	Iran	1	30.8117	108.046
35025254	2004	2072	Iran	0	-78.866	-62.3484
18177680	2018	2072	Iran	1	74.607	58.2493
18180211	2006	2072	Iran	0	-91.2911	-62.1427
18175991	2011	2072	Iran	1	62.8497	29.603
18145044	2007	2072	Iran	0	-1.7408	-11.73
18154112	2004	2072	Iran	0	-8.36403	-21.7058
18162637	2007	2072	Iran	0	-32.4675	-9.20416
18168429	2005	2072	Iran	0	-26.2554	42.7131
18169668	2002	2072	Iran	0	-35.9488	-16.8941
18169670	2004	2072	Iran	0	-35.1927	2.2719
18175117	2017	2072	Iran	1	69.6553	34.6672
18175543	2018	2072	Iran	1	70.6093	12.8268
18181078	2007	2072	Iran	0	-86.33	-27.5633
18180651	2016	2072	Iran	1	85.9813	30.2029
12486448	2014	2072	Iran	1	95.1092	-41.0463
18152998	2006	2072	Iran	0	-12.858	16.6228
12475897	2015	2072	Iran	1	60.4503	-25.2327
18167183	2003	2072	Iran	0	-23.0284	26.4919
18181076	2018	2072	Iran	1	87.0274	0.641191
18146226	2007	2072	Iran	0	-7.96765	27.2169
18165106	2001	2072	Iran	0	-25.0351	-43.75
18169105	2002	2072	Afghanistan	1	68.4937	-27.0119
18174685	2017	2072	Iran	1	70.7229	-3.53329
18178520	2015	2072	Iran	1	81.6355	63.4962
12486442	2001	2072	Iran	0	-95.408	-92.8084
18162649	2005	2072	Iran	0	-27.4361	52.505
18175133	2018	2072	Iran	1	63.7971	18.3584
18146851	2010	2072	Iran	1	10.423	7.20923
18180211	2016	2072	Iran	1	91.2911	31.8724
18162236	2006	2072	Iran	0	-31.1255	-64.9254
18171786	2002	2072	Iran	0	-35.7469	3.09013
18167187	2014	2072	Iran	1	21.54	-50.1923
18178956	2011	2072	Iran	1	79.3941	41.4069
12480246	2009	2072	Iran	0	-73.5926	10.9934
18168018	2005	2072	Iran	0	-23.4311	-26.0147
18140402	2003	2072	Afghanistan	1	96.9905	20.6468
18146845	2015	2072	Iran	1	13.5153	26.7073
18168841	2008	2072	Iran	0	-29.9491	-10.7296
18165114	2001	2072	Iran	0	-22.0194	-21.9215
18145919	2015	2072	Iran	1	7.67827	-4.05139
18176389	2010	2072	Iran	1	75.6971	50.8776
35134419	2017	2072	Afghanistan	0	-99.752	-38.0629
18167401	2002	2072	Afghanistan	1	58.1014	-12.4945
18154112	2006	2072	Iran	0	-8.36403	8.4985
12486769	2016	2072	Iran	1	96.8616	32.078
18175563	2015	2072	Iran	1	62.5878	-4.33602
18145918	2007	2072	Iran	0	-8.19823	38.9746
18145042	2013	2072	Iran	1	2.1426	-15.4182
18174697	2002	2072	Iran	0	-66.2927	-28.5901
12484740	2007	2072	Iran	0	-89.7989	31.5067
18175995	2015	2072	Iran	1	61.4049	-29.5705
18165114	2018	2072	Iran	1	22.0194	-2.67287
35025384	2004	2072	Iran	0	-84.7475	20.0459
18175969	2019	2072	Iran	1	71.5707	26.7633
18171786	2001	2072	Iran	0	-35.7469	-46.4756
18146850	2014	2072	Iran	1	10.7575	-50.2357
18145329	2011	2072	Iran	1	4.07835	47.6691
18178542	2009	2072	Iran	0	-73.0905	3.66931
35025416	2005	2072	Iran	0	-85.7934	41.8966
18147165	2007	2072	Iran	0	-12.7451	-6.5063
18179800	2005	2072	Iran	0	-84.2808	-24.923
18148141	2003	2072	Iran	0	-14.5677	2.73309
18169278	2004	2072	Iran	0	-23.1	-28.8163
18140102	2018	2072	Afghanistan	0	-77.6344	30.249
35134761	2003	2072	Afghanistan	1	98.0306	-29.8723
12485773	2013	2072	Iran	1	94.1993	-1.28383
18166348	2016	2072	Iran	1	24.2079	14.1029
18175991	2004	2072	Iran	0	-62.8497	3.7041
18140390	2017	2072	Afghanistan	0	-92.6962	19.2468
18177263	2009	2072	Iran	0	-69.7256	-17.5458
35141670	2006	2072	Afghanistan	1	98.4011	-25.9701
18180645	2009	2072	Iran	0	-88.7889	51.5462
18145623	2017	2072	Iran	1	5.27813	-11.7741
4530258	2008	2072	Afghanistan	1	16.045	47.4572
18140352	2011	2072	Afghanistan	0	-77.9211	-69.1182
18177227	2005	2072	Iran	0	-83.4665	-1.59787
20736294	2009	2072	Afghanistan	0	-11.8198	-7.76464
18177690	2007	2072	Iran	0	-71.0391	53.1932
18165526	2008	2072	Iran	0	-21.9417	-50.7403
18145918	2001	2072	Iran	0	-8.19823	-2.45411
18167409	2014	2072	Afghanistan	0	-61.0865	-11.4222
12485779	2018	2072	Iran	1	93.8068	8.89218
18170856	2016	2072	Iran	1	68.6089	23.5066
18164704	2015	2072	Iran	1	21.3854	-34.3085
18161436	2008	2072	Iran	0	-27.7703	-13.1231
35025187	2011	2072	Iran	1	75.818	24.6975
18165948	2016	2072	Iran	1	18.8734	35.5728
18164688	2008	2072	Iran	0	-27.3936	-6.71495
18153000	2019	2072	Iran	1	12.2561	-9.19142
18168843	2015	2072	Iran	1	28.4383	-23.4521
18175135	2009	2072	Iran	0	-62.3386	32.4871
35134419	2002	2072	Afghanistan	1	99.752	-84.9263
18140099	2017	2072	Afghanistan	0	-75.3122	88.29
18145040	2003	2072	Iran	0	-2.8802	10.38
18175975	2016	2072	Iran	1	69.3818	0.178288
18165926	2018	2072	Iran	1	27.2044	-27.0607
18178518	2010	2072	Iran	1	82.3521	11.7439
18169280	2003	2072	Iran	0	-22.3444	-29.4899
18145038	2014	2072	Iran	1	4.07915	-23.2169
18175987	2016	2072	Iran	1	65.0203	80.0822
18174701	2003	2072	Iran	0	-64.8199	9.5536
18167580	2018	2072	Iran	1	31.3938	-19.5122
18180225	2003	2072	Iran	0	-85.6415	1.35373
18179794	2004	2072	Iran	0	-87.1169	3.19448
35025213	2015	2072	Iran	1	82.9102	-25.9496
18169069	2003	2072	Afghanistan	1	54.4293	-23.6324
18174697	2006	2072	Iran	0	-66.2927	9.38324
18175551	2007	2072	Iran	0	-67.6844	-28.0406
18147486	2005	2072	Iran	0	-13.5149	67.1571
18163462	2007	2072	Iran	0	-26.5994	-140.148
18167167	2003	2072	Iran	0	-29.7581	67.8332
18140352	2009	2072	Afghanistan	0	-77.9211	44.7259
18165930	2012	2072	Iran	1	25.69	-52.1436
18177247	2010	2072	Iran	1	76.2064	77.9604
18156918	2016	2072	Afghanistan	0	-55.5367	-46.7334
18167177	2017	2072	Iran	1	25.2666	-20.0221
18180213	2001	2072	Iran	0	-90.5814	74.7783
4530356	2015	2072	Afghanistan	0	-16.2413	7.42211
18177664	2006	2072	Iran	0	-81.0766	-28.244
18177261	2008	2072	Iran	0	-70.4422	-1.6551
18174699	2013	2072	Iran	1	65.556	-7.02243
18165910	2004	2072	Iran	0	-34.0205	14.7209
18174237	2003	2072	Iran	0	-78.7133	-17.9022
18147166	2014	2072	Iran	1	12.3234	-56.9942
18170771	2007	2072	Afghanistan	1	58.3015	45.6966
18154100	2008	2072	Iran	0	-12.9272	-18.6034
18146847	2008	2072	Iran	0	-11.9982	35.0872
18177235	2010	2072	Iran	1	80.5561	8.21146
18168839	2009	2072	Iran	0	-30.7042	-40.6262
18161438	2008	2072	Iran	0	-27.0145	11.455
35025383	2015	2072	Iran	1	85.4583	9.53067
18168020	2003	2072	Iran	0	-22.7005	-18.4174
12475087	2014	2072	Iran	1	57.7736	-4.07354
18167175	2004	2072	Iran	0	-26.0144	-24.4591
18152962	2008	2072	Iran	0	-28.3358	34.2999
12485441	2003	2072	Iran	0	-91.7416	-0.244024
18176389	2014	2072	Iran	1	75.6971	29.2618
18141084	2019	2072	Afghanistan	0	-60.571	9.19781
18165110	2004	2072	Iran	0	-23.5263	7.77057
18167590	2001	2072	Iran	0	-26.9201	-43.7598
18140102	2008	2072	Afghanistan	1	77.6344	26.2073
18179800	2007	2072	Iran	0	-84.2808	-1.55489
18169069	2015	2072	Afghanistan	0	-54.4293	-20.8012
18176820	2011	2072	Iran	1	75.2213	-8.86424
18146542	2007	2072	Iran	0	-7.5063	-13.3873
18147167	2012	2072	Iran	1	11.9356	10.8389
18140098	2018	2072	Afghanistan	0	-74.5483	23.0228
18147168	2003	2072	Iran	0	-11.5848	16.8105
18170104	2003	2072	Iran	0	-30.6933	-2.50616
18163686	2003	2072	Afghanistan	1	60.3037	-34.4735
18140639	2015	2072	Afghanistan	0	-91.6495	-3.70044
18141343	2011	2072	Afghanistan	0	-62.1538	20.3461
18140641	2014	2072	Afghanistan	0	-92.3656	10.6791
18145043	2009	2072	Iran	0	-1.94179	22.6723
18167592	2016	2072	Iran	1	26.177	-65.3007
18169504	2003	2072	Afghanistan	1	59.7476	-15.8195
18180645	2007	2072	Iran	0	-88.7889	59.8754
18165920	2003	2072	Iran	0	-30.2335	9.83299
18177257	2009	2072	Iran	0	-71.8791	-9.36411
18179784	2005	2072	Iran	0	-90.6797	-64.0986
35134871	2016	2072	Afghanistan	0	-99.8686	21.1604
18179790	2014	2072	Iran	1	88.54	67.0278
18151539	2004	2072	Iran	0	-25.8633	-61.6722
18178520	2008	2072	Iran	0	-81.6355	14.0242
35152532	2007	2072	Afghanistan	1	72.1934	36.5615
35025215	2007	2072	Iran	0	-81.46	-59.4205
35134865	2013	2072	Afghanistan	0	-97.7093	3.24075
18177666	2004	2072	Iran	0	-80.3553	28.3172
18167594	2004	2072	Iran	0	-25.434	-14.5902
18173850	2019	2072	Iran	1	62.9505	-8.76021
18168014	2016	2072	Iran	1	24.8977	-30.445
18174701	2008	2072	Iran	0	-64.8199	78.8085
12485783	2008	2072	Iran	0	-93.4668	-36.2155
18177662	2003	2072	Iran	0	-81.7983	51.7691
18140855	2010	2072	Afghanistan	0	-76.0732	-34.9554
18176399	2014	2072	Iran	1	71.338	20.0433
12485094	2004	2072	Iran	0	-90.7151	-27.1046
18167590	2016	2072	Iran	1	26.9201	-48.7828
18174697	2019	2072	Iran	1	66.2927	72.3694
18145045	2003	2072	Iran	0	-1.53908	-42.7576
12485445	2012	2072	Iran	1	91.5283	-11.2383
18140595	2008	2072	Afghanistan	1	73.3833	-0.489212
18163866	2001	2072	Iran	0	-27.8576	45.2527
12485779	2010	2072	Iran	1	93.8068	4.40452
18154673	2001	2072	Afghanistan	1	66.8468	-46.4179
18175989	2018	2072	Iran	1	64.2963	61.5786
18169083	2005	2072	Afghanistan	1	60.0644	-47.9681
20738292	2005	2072	Afghanistan	1	5.74009	22.9396
18165908	2006	2072	Iran	0	-34.7777	-63.6652
35142572	2001	2072	Afghanistan	1	88.386	27.5692
18165522	2011	2072	Iran	1	23.4534	-2.2617
18162641	2007	2072	Iran	0	-31.0213	-36.7747
18180211	2011	2072	Iran	1	91.2911	78.4145
18169077	2002	2072	Afghanistan	1	57.9416	-33.3169
18179374	2008	2072	Iran	0	-83.2537	-8.61585
18153325	2004	2072	Iran	0	-27.4815	41.041
18146226	2006	2072	Iran	0	-7.96765	4.4306
18140349	2013	2072	Afghanistan	0	-76.5412	18.3455
18163043	2005	2072	Iran	0	-32.2065	-21.4951
18177263	2016	2072	Iran	1	69.7256	0.435319
18178106	2013	2072	Iran	1	76.3333	34.6807
18163045	2001	2072	Iran	0	-31.4763	-55.4803
12486771	2016	2072	Iran	1	96.7811	33.018
12486446	2006	2072	Iran	0	-95.203	-9.53138
35025447	2003	2072	Iran	0	-87.1917	-26.3049
18145045	2016	2072	Iran	1	1.53908	5.55636
35134670	2004	2072	Afghanistan	1	99.4084	-19.9794
35134670	2013	2072	Afghanistan	0	-99.4084	30.4196
18141373	2003	2072	Afghanistan	1	76.7653	18.836
18176830	2009	2072	Iran	0	-70.882	-6.95826
18170767	2005	2072	Afghanistan	1	56.9504	-48.5314
18153684	2003	2072	Iran	0	-30.3736	78.5328
18177249	2017	2072	Iran	1	75.4837	-49.4061
35134670	2008	2072	Afghanistan	1	99.4084	-6.44545
35134670	2002	2072	Afghanistan	1	99.4084	10.4252
18175975	2003	2072	Iran	0	-69.3818	52.799
18140641	2015	2072	Afghanistan	0	-92.3656	-31.494
18175987	2011	2072	Iran	1	65.0203	-5.41722
18141087	2018	2072	Afghanistan	0	-62.5851	-19.0505
12486755	2003	2072	Iran	0	-97.7109	4.44395
18176379	2009	2072	Iran	0	-79.3446	22.1719
18145921	2005	2072	Iran	0	-6.77863	-45.1123
12486757	2010	2072	Iran	1	97.5851	9.98781
18179794	2005	2072	Iran	0	-87.1169	-3.39177
18144482	2017	2072	Iran	1	0.957509	10.0743
12485098	2012	2072	Iran	1	90.5119	0.846703
12486765	2010	2072	Iran	1	97.04	-3.69585
35134668	2018	2072	Afghanistan	0	-98.6964	26.2312
18175375	2007	2072	Afghanistan	1	23.7397	-23.1313
18176832	2015	2072	Iran	1	70.1604	7.31853
18160420	2002	2072	Afghanistan	1	43.9007	-38.9429
18170938	2006	2072	Iran	0	-35.4681	-6.55004
18169264	2011	2072	Iran	1	28.3932	36.02
35025256	2019	2072	Iran	1	77.4286	18.2619
18145920	2018	2072	Iran	1	7.20189	22.8447
18153324	2019	2072	Iran	1	27.9772	-13.608
18141635	2011	2072	Afghanistan	0	-76.0922	-47.6679
18175127	2001	2072	Iran	0	-65.9896	74.9105
18140643	2010	2072	Afghanistan	0	-93.0818	-62.74
18181076	2003	2072	Iran	0	-87.0274	36.6002
18177257	2011	2072	Iran	1	71.8791	-33.9032
18176820	2016	2072	Iran	1	75.2213	83.0037
18140859	2010	2072	Afghanistan	0	-77.477	-74.7937
18141111	2007	2072	Afghanistan	1	75.7059	-16.0395
18166777	2003	2072	Iran	0	-19.0057	14.7465
12487076	2008	2072	Iran	0	-97.9602	12.3766
18154673	2012	2072	Afghanistan	0	-66.8468	-49.754
18145329	2006	2072	Iran	0	-4.07835	32.1522
18145920	2014	2072	Iran	1	7.20189	28.6502
18166763	2006	2072	Iran	0	-24.2768	-53.1499
18165940	2004	2072	Iran	0	-21.9032	38.4823
18175119	2002	2072	Iran	0	-68.9204	1.17989
12485789	2019	2072	Iran	1	93.1798	-9.56664
18168016	2010	2072	Iran	1	24.1637	-30.699
18165522	2003	2072	Iran	0	-23.4534	18.1884
18147489	2008	2072	Iran	0	-12.4268	-13.6518
18166344	2009	2072	Iran	0	-25.7215	27.205
35025213	2007	2072	Iran	0	-82.9102	-22.4694
18145623	2013	2072	Iran	1	5.27813	14.6613
18145038	2002	2072	Iran	0	-4.07915	-17.4336
18168002	2017	2072	Iran	1	30.0696	21.2917
12487381	2004	2072	Iran	0	-98.8788	-12.0616
18174685	2002	2072	Iran	0	-70.7229	37.6356
18168010	2003	2072	Iran	0	-26.371	-41.3544
18179798	2009	2072	Iran	0	-84.9883	51.9997
35134980	2017	2072	Afghanistan	0	-99.561	-54.7439
18181068	2011	2072	Iran	1	90.5292	22.6553
18178112	2006	2072	Iran	0	-73.4822	23.9986
18178540	2008	2072	Iran	0	-73.7977	-77.8833
18147165	2019	2072	Iran	1	12.7451	73.9827
18163854	2006	2072	Iran	0	-33.0597	-43.6964
18165920	2002	2072	Iran	0	-30.2335	-30.3415
12487076	2005	2072	Iran	0	-97.9602	73.4304
18178092	2006	2072	Iran	0	-81.3512	2.39828
18164694	2010	2072	Iran	1	25.1376	-45.16
18166352	2016	2072	Iran	1	22.696	49.2519
18147168	2007	2072	Iran	0	-11.5848	25.566
20737846	2007	2072	Afghanistan	1	4.90196	-33.5055
18145038	2012	2072	Iran	1	4.07915	-9.79349
20736744	2005	2072	Afghanistan	1	15.015	20.7853
18174703	2011	2072	Iran	1	64.083	32.5522
12486765	2004	2072	Iran	0	-97.04	-65.3811
12484740	2012	2072	Iran	1	89.7989	17.8672
18167584	2018	2072	Iran	1	29.8999	-16.225
35134419	2003	2072	Afghanistan	1	99.752	-37.6852
18166334	2007	2072	Iran	0	-30.2598	72.8979
18170511	2017	2072	Iran	1	36.7919	-31.7103
18146228	2008	2072	Iran	0	-7.26733	-13.3854
12486763	2015	2072	Iran	1	97.1376	-0.869259
18139902	2004	2072	Afghanistan	1	97.2742	-32.3522
18165108	2004	2072	Iran	0	-24.2803	46.1312
18167820	2004	2072	Afghanistan	1	58.696	-23.1382
35143531	2001	2072	Afghanistan	1	91.3496	-28.291
18175967	2018	2072	Iran	1	72.3012	72.8302
18178108	2019	2072	Iran	1	74.9061	23.6574
18178956	2004	2072	Iran	0	-79.3941	-12.8203
20736965	2009	2072	Afghanistan	0	-13.7119	3.39098
18153321	2004	2072	Iran	0	-29.53	-22.1633
18168841	2004	2072	Iran	0	-29.9491	24.4315
18139178	2007	2072	Afghanistan	1	98.9772	-23.4892
18146540	2007	2072	Iran	0	-7.90787	-34.7768
18146540	2013	2072	Iran	1	7.90787	73.6555
18168010	2010	2072	Iran	1	26.371	-64.0918
18170096	2018	2072	Iran	1	33.7154	15.1238
18166106	2002	2072	Afghanistan	1	39.2533	-34.9211
18169690	2009	2072	Iran	0	-26.8744	53.0693
18152605	2010	2072	Iran	1	26.6104	7.91706
18178094	2014	2072	Iran	1	80.6324	-2.13013
18154045	2001	2072	Iran	0	-34.7382	-57.8063
18167586	2006	2072	Iran	0	-28.4082	-2.20325
18181920	2004	2072	Iran	0	-92.2681	13.9164
18167171	2004	2072	Iran	0	-27.5104	-4.72402
12484742	2009	2072	Iran	0	-89.6932	24.3894
12487375	2012	2072	Iran	1	99.2956	-32.3438
18177688	2005	2072	Iran	0	-71.7517	71.1681
18153323	2015	2072	Iran	1	28.4837	-56.2041
18167177	2004	2072	Iran	0	-25.2666	-30.586
18175107	2008	2072	Iran	0	-74.0686	71.8716
18145920	2015	2072	Iran	1	7.20189	-38.5875
18179798	2012	2072	Iran	1	84.9883	-6.64855
18180215	2017	2072	Iran	1	89.8737	28.6706
18178962	2001	2072	Iran	0	-77.2737	-9.88478
35134419	2016	2072	Afghanistan	0	-99.752	-20.8205
18146848	2018	2072	Iran	1	11.5493	23.0853
18168006	2017	2072	Iran	1	27.8475	-16.7751
18168843	2003	2072	Iran	0	-28.4383	11.6669
20737411	2008	2072	Afghanistan	1	14.0952	55.1657
18152245	2015	2072	Iran	1	27.6176	0.969601
18146536	2005	2072	Iran	0	-9.15953	-29.7904
12486769	2008	2072	Iran	0	-96.8616	-21.0827
18178094	2019	2072	Iran	1	80.6324	23.8983
20738290	2005	2072	Afghanistan	1	4.49081	-0.996086
18168016	2011	2072	Iran	1	24.1637	-61.3047
18152244	2014	2072	Iran	1	28.1933	16.8933
18147167	2019	2072	Iran	1	11.9356	47.1305
18140345	2006	2072	Afghanistan	1	73.7969	-38.853
12485439	2014	2072	Iran	1	91.9787	9.25349
18178956	2007	2072	Iran	0	-79.3941	-0.610746
18174697	2004	2072	Iran	0	-66.2927	29.455
12487066	2012	2072	Iran	1	98.6247	-38.8424
18154673	2005	2072	Afghanistan	1	66.8468	-22.4122
18175127	2014	2072	Iran	1	65.9896	22.7312
18168437	2005	2072	Iran	0	-23.2464	7.23106
18140349	2008	2072	Afghanistan	1	76.5412	25.1302
18177670	2009	2072	Iran	0	-78.9138	-33.5313
35025187	2008	2072	Iran	0	-75.818	15.8526
12487381	2003	2072	Iran	0	-98.8788	-20.322
18181066	2009	2072	Iran	0	-91.2317	76.4713
18145329	2005	2072	Iran	0	-4.07835	-76.4061
18145040	2011	2072	Iran	1	2.8802	9.67595
18169938	2002	2072	Afghanistan	1	63.1914	-25.3549
18168433	2011	2072	Iran	1	24.7497	11.9194
18154673	2010	2072	Afghanistan	0	-66.8468	4.55762
18168849	2010	2072	Iran	1	26.1741	-2.39793
18176381	2002	2072	Iran	0	-78.6136	-17.0501
18180649	2011	2072	Iran	1	86.6815	63.3174
18178112	2019	2072	Iran	1	73.4822	4.8347
18161834	2019	2072	Iran	1	29.369	-41.4427
12485449	2002	2072	Iran	0	-91.3391	30.9119
18168236	2002	2072	Afghanistan	1	57.7988	-32.9762
18166767	2017	2072	Iran	1	22.7696	-1.48488
18165908	2010	2072	Iran	1	34.7777	28.5881
18162236	2003	2072	Iran	0	-31.1255	-26.2078
18152603	2008	2072	Iran	0	-27.6857	10.5421
18147164	2019	2072	Iran	1	13.6778	13.0375
20736965	2003	2072	Afghanistan	1	13.7119	-35.2993
18178542	2003	2072	Iran	0	-73.0905	16.8794
18179800	2013	2072	Iran	1	84.2808	35.8738
12484736	2004	2072	Iran	0	-90.1529	-33.0681
18167397	2015	2072	Afghanistan	0	-55.8647	25.1491
18169071	2005	2072	Afghanistan	1	55.1287	-33.1563
18153360	2004	2072	Iran	0	-13.4233	0.37669
12475897	2004	2072	Iran	0	-60.4503	-9.44655
18164282	2005	2072	Iran	0	-25.4419	13.8491
18177688	2001	2072	Iran	0	-71.7517	26.0986
18178526	2016	2072	Iran	1	79.4884	-37.0998
18168431	2014	2072	Iran	1	25.5024	-6.13035
18177678	2004	2072	Iran	0	-76.04	65.2492
18147812	2015	2072	Iran	1	13.5864	-83.0557
12485783	2018	2072	Iran	1	93.4668	56.5195
18168415	2016	2072	Iran	1	32.2821	-19.497
18169260	2017	2072	Iran	1	30.6621	8.72661
18177259	2001	2072	Iran	0	-71.1609	-3.41941
18164698	2012	2072	Iran	1	23.6352	-26.0189
18178094	2005	2072	Iran	0	-80.6324	14.6209
18153318	2018	2072	Iran	1	31.1743	-18.5819
12485096	2016	2072	Iran	1	90.6104	38.9289
18147168	2014	2072	Iran	1	11.5848	-58.0658
4530357	2005	2072	Afghanistan	1	17.0128	113.155
18178936	2013	2072	Iran	1	87.2311	-78.6044
18181070	2007	2072	Iran	0	-89.8273	58.0776
18165112	2003	2072	Iran	0	-22.7726	-52.233
18166765	2017	2072	Iran	1	23.5231	0.305347
18175119	2012	2072	Iran	1	68.9204	-6.00631
18180651	2002	2072	Iran	0	-85.9813	26.0241
12475087	2017	2072	Iran	1	57.7736	1.56824
18168417	2007	2072	Iran	0	-31.5284	-3.13664
35134668	2013	2072	Afghanistan	0	-98.6964	13.5663
18171360	2006	2072	Iran	0	-36.3433	-29.353
18169069	2008	2072	Afghanistan	1	54.4293	-47.7572
18165542	2001	2072	Iran	0	-15.1424	58.2567
18180215	2004	2072	Iran	0	-89.8737	-75.8538
18145620	2012	2072	Iran	1	7.00886	91.8598
18176389	2006	2072	Iran	0	-75.6971	-23.1355
18180211	2013	2072	Iran	1	91.2911	19.0669
18165536	2001	2072	Iran	0	-17.4073	18.4467
18177678	2013	2072	Iran	1	76.04	10.7727
12486436	2004	2072	Iran	0	-95.8869	-55.3057
18178094	2006	2072	Iran	0	-80.6324	41.7385
18166757	2007	2072	Iran	0	-26.5405	-76.1333
18181066	2001	2072	Iran	0	-91.2317	52.4458
18168659	2012	2072	Afghanistan	0	-58.9846	-84.0615
18175989	2010	2072	Iran	1	64.2963	102.377
18169083	2002	2072	Afghanistan	1	60.0644	-46.2675
18147166	2010	2072	Iran	1	12.3234	-2.26604
35135090	2001	2072	Afghanistan	1	98.2426	1.92384
18153741	2009	2072	Iran	0	-9.17342	18.4827
18169258	2015	2072	Iran	1	31.4189	-13.5745
18168012	2007	2072	Iran	0	-25.6337	-12.2063
18139178	2015	2072	Afghanistan	0	-98.9772	39.1514
12486442	2010	2072	Iran	1	95.408	-36.9024
18169264	2009	2072	Iran	0	-28.3932	1.83553
18175545	2008	2072	Iran	0	-69.8777	68.2819
12486444	2002	2072	Iran	0	-95.3025	-28.5758
18152605	2004	2072	Iran	0	-26.6104	-11.1304
18176415	2004	2072	Iran	0	-65.563	-7.53879
18166322	2019	2072	Iran	1	34.8003	3.09762
18166334	2019	2072	Iran	1	30.2598	-6.77818
18140349	2012	2072	Afghanistan	0	-76.5412	13.4878
18176816	2011	2072	Iran	1	76.672	-21.993
12487383	2016	2072	Iran	1	98.7886	17.1757
12486767	2005	2072	Iran	0	-96.948	-24.4141
18169268	2019	2072	Iran	1	26.8813	18.4725
18168230	2003	2072	Afghanistan	1	54.81	-22.2234
18178088	2012	2072	Iran	1	82.7915	-20.7366
18177662	2011	2072	Iran	1	81.7983	48.6797
18146542	2003	2072	Iran	0	-7.5063	2.67342
18181074	2009	2072	Iran	0	-88.4255	39.0217
18168425	2001	2072	Iran	0	-27.7608	-82.8522
18168425	2008	2072	Iran	0	-27.7608	4.70106
35025379	2013	2072	Iran	1	89.0225	51.3261
18164692	2007	2072	Iran	0	-25.8898	-33.7372
18152960	2007	2072	Iran	0	-29.4274	0.820345
18145921	2014	2072	Iran	1	6.77863	23.6353
18141115	2006	2072	Afghanistan	1	77.1163	-0.852674
18167576	2007	2072	Iran	0	-32.8887	-105.814
18169502	2005	2072	Afghanistan	1	59.0343	75.5142
18177684	2002	2072	Iran	0	-73.1772	46.92
18177676	2008	2072	Iran	0	-76.7573	3.37645
35141892	2002	2072	Afghanistan	1	94.9769	-52.5872
18175561	2006	2072	Iran	0	-64.0405	22.8583
18146537	2019	2072	Iran	1	8.76411	-5.06196
18178940	2015	2072	Iran	1	85.0841	22.9293
18194870	2004	2072	Iran	0	-38.613	-9.42309
18158162	2014	2072	Iran	1	70.6647	-12.7161
18141375	2013	2072	Afghanistan	0	-77.4747	21.8562
18175543	2014	2072	Iran	1	70.6093	24.9929
18165520	2016	2072	Iran	1	24.2095	-31.6807
12486448	2019	2072	Iran	1	95.1092	2.24763
18168427	2012	2072	Iran	1	27.008	-29.7659
18179366	2016	2072	Iran	1	86.811	40.6545
18140595	2014	2072	Afghanistan	0	-73.3833	-8.73197
35141443	2001	2072	Afghanistan	1	97.1907	-33.3467
18169254	2009	2072	Iran	0	-32.9308	-3.91151
18180647	2012	2072	Iran	1	88.0853	51.2281
20736962	2007	2072	Afghanistan	1	11.3942	-12.4942
18140396	2018	2072	Afghanistan	0	-94.8395	-6.97115
18165530	2003	2072	Iran	0	-20.4293	52.9117
18168855	2006	2072	Iran	0	-23.9091	-82.834
18145329	2001	2072	Iran	0	-4.07835	-12.4098
18166346	2003	2072	Iran	0	-24.9646	45.4308
18170511	2002	2072	Iran	0	-36.7919	-14.6869
18168431	2009	2072	Iran	0	-25.5024	-20.577
18153008	2003	2072	Iran	0	-9.77568	-3.40612
18146846	2007	2072	Iran	0	-12.9848	82.6744
18166334	2011	2072	Iran	1	30.2598	-100.186
18169071	2016	2072	Afghanistan	0	-55.1287	35.202
18163866	2010	2072	Iran	1	27.8576	30.625
18161436	2004	2072	Iran	0	-27.7703	-35.2371
18178956	2006	2072	Iran	0	-79.3941	13.9538
18145625	2019	2072	Iran	1	4.41774	-10.2606
12473456	2017	2072	Iran	1	53.284	-6.08021
18153010	2002	2072	Iran	0	-9.07238	-54.7524
12485439	2001	2072	Iran	0	-91.9787	34.5592
12486769	2003	2072	Iran	0	-96.8616	35.0971
18178104	2001	2072	Iran	0	-77.0478	-30.4816
18176411	2017	2072	Iran	1	67.0025	33.2269
18178518	2002	2072	Iran	0	-82.3521	24.0963
35134670	2015	2072	Afghanistan	0	-99.4084	-16.3483
18165928	2001	2072	Iran	0	-26.4471	-44.1299
18168435	2015	2072	Iran	1	23.9979	-12.0768
18169500	2013	2072	Afghanistan	0	-58.3234	35.9998
18146848	2010	2072	Iran	1	11.5493	-10.4752
18170799	2001	2072	Afghanistan	1	68.6405	9.17823
18175135	2019	2072	Iran	1	62.3386	13.1634
12487371	2017	2072	Iran	1	99.5372	6.78258
18167586	2019	2072	Iran	1	28.4082	11.4189
18175563	2010	2072	Iran	1	62.5878	-8.03879
18161037	2003	2072	Iran	0	-26.9498	28.2435
18177660	2005	2072	Iran	0	-82.5218	-66.368
18162641	2005	2072	Iran	0	-31.0213	22.4691
12485449	2001	2072	Iran	0	-91.3391	-45.5099
18169079	2003	2072	Afghanistan	1	58.6478	36.2493
18146537	2010	2072	Iran	1	8.76411	27.4563
18169674	2010	2072	Iran	1	33.6808	-10.8606
18144762	2001	2072	Iran	0	-0.508568	41.9028
18178516	2019	2072	Iran	1	83.0707	-13.2137
18175127	2005	2072	Iran	0	-65.9896	14.8781
18166757	2012	2072	Iran	1	26.5405	-121.288
18160639	2004	2072	Iran	0	-25.9305	65.7742
18194870	2016	2072	Iran	1	38.613	15.0418
18160639	2007	2072	Iran	0	-25.9305	-6.46728
18167816	2005	2072	Afghanistan	1	57.2004	-31.4888
18167582	2008	2072	Iran	0	-30.6463	56.5952
20736966	2010	2072	Afghanistan	0	-14.4874	27.6387
18153319	2016	2072	Iran	1	30.6174	-52.4929
18176387	2016	2072	Iran	1	76.425	41.7558
18170799	2004	2072	Afghanistan	1	68.6405	-75.5937
18168841	2002	2072	Iran	0	-29.9491	13.994
18161836	2018	2072	Iran	1	28.6157	-22.6578
18177257	2006	2072	Iran	0	-71.8791	69.2038
35025383	2001	2072	Iran	0	-85.4583	-78.2245
18153741	2007	2072	Iran	0	-9.17342	53.5283
35025416	2002	2072	Iran	0	-85.7934	-47.2008
20738071	2015	2072	Afghanistan	0	-6.71164	4.33913
20737413	2011	2072	Afghanistan	0	-15.6798	89.7549
18168651	2013	2072	Afghanistan	0	-55.2834	-93.738
18176407	2014	2072	Iran	1	68.4451	39.8772
18170511	2011	2072	Iran	1	36.7919	5.20776
18147486	2016	2072	Iran	1	13.5149	27.9966
12486112	2004	2072	Iran	0	-94.7216	-43.4784
18139904	2006	2072	Afghanistan	1	97.9846	16.972
18178962	2003	2072	Iran	0	-77.2737	38.2999
18140641	2008	2072	Afghanistan	1	92.3656	-42.0306
18175975	2012	2072	Iran	1	69.3818	34.6439
18145915	2017	2072	Iran	1	10.5763	-29.4886
18141115	2005	2072	Afghanistan	1	77.1163	17.1841
18161436	2014	2072	Iran	1	27.7703	-77.2409
18154100	2010	2072	Iran	1	12.9272	52.3049
18165098	2004	2072	Iran	0	-28.0539	14.4038
18168657	2001	2072	Afghanistan	1	58.2824	-38.9244
18161039	2019	2072	Iran	1	26.1917	26.5551
18176834	2004	2072	Iran	0	-69.4408	23.5888
18147487	2017	2072	Iran	1	13.118	-33.3307
18152965	2002	2072	Iran	0	-26.7778	6.45025
18153320	2012	2072	Iran	1	30.0689	-37.5605
18167592	2014	2072	Iran	1	26.177	-13.656
18178538	2015	2072	Iran	1	74.5058	86.7868
18178106	2015	2072	Iran	1	76.3333	31.3919
20736964	2006	2072	Afghanistan	1	12.9371	-53.4202
18169920	2002	2072	Afghanistan	1	56.9971	-26.3887
18167588	2006	2072	Iran	0	-27.664	-37.1832
18163047	2002	2072	Iran	0	-30.7481	58.1241
18165122	2009	2072	Iran	0	-19.0073	-26.4235
18176409	2004	2072	Iran	0	-67.7231	54.8874
35025256	2016	2072	Iran	1	77.4286	-75.7925
18156918	2009	2072	Afghanistan	0	-55.5367	34.0393
18165098	2009	2072	Iran	0	-28.0539	-3.90601
18146532	2016	2072	Iran	1	11.6957	50.5681
18146538	2011	2072	Iran	1	8.41983	-102.388
18154475	2018	2072	Iran	1	11.4412	30.6749
18166322	2014	2072	Iran	1	34.8003	-43.4052
18168433	2002	2072	Iran	0	-24.7497	92.6918
18168671	2007	2072	Afghanistan	1	63.2245	-19.7391
18165122	2003	2072	Iran	0	-19.0073	3.63745
18153321	2001	2072	Iran	0	-29.53	-30.8392
18176409	2007	2072	Iran	0	-67.7231	28.5459
20737413	2006	2072	Afghanistan	1	15.6798	50.1509
18179374	2013	2072	Iran	1	83.2537	-35.0183
18166342	2002	2072	Iran	0	-26.4777	-37.9218
18170100	2016	2072	Iran	1	32.2043	52.6574
18168685	2010	2072	Afghanistan	0	-68.9129	-14.5375
18176387	2009	2072	Iran	0	-76.425	22.9376
18174703	2015	2072	Iran	1	64.083	14.1878
18179788	2008	2072	Iran	0	-89.2524	-66.9096
18167185	2008	2072	Iran	0	-22.2845	-21.1058
18179788	2014	2072	Iran	1	89.2524	35.3807
18175565	2002	2072	Iran	0	-61.8618	-24.9127
18140347	2001	2072	Afghanistan	1	75.166	55.197
18177662	2002	2072	Iran	0	-81.7983	-35.1621
18163043	2001	2072	Iran	0	-32.2065	6.09472
[truncated: 1,046,576+ more rows]

## Sheet: Benin_Nigeria
countryPairID	Country	more_policies	distance_border	log_residualx100
20110	Benin	1	85.5752	-0.971187
20110	Benin	1	60.7684	-4.06025
20110	Benin	1	53.8911	-0.710803
20110	Benin	1	55.0133	-11.843
20110	Benin	0	-15.0784	-15.9799
20110	Benin	1	93.115	14.8034
20110	Benin	0	-27.9874	3.92376
20110	Benin	0	-49.8326	-0.114615
20110	Benin	0	-93.0167	4.12979
20110	Benin	0	-78.5941	7.81188
20110	Benin	1	60.777	-1.71592
20110	Benin	1	96.2808	18.9124
20110	Benin	1	93.3209	-13.047
20110	Benin	0	-29.488	-1.19875
20110	Benin	0	-54.5966	11.1292
20110	Benin	0	-72.3031	1.98691
20110	Benin	0	-66.2806	15.1994
20110	Benin	0	-98.7068	-8.51002
20110	Benin	1	30.6564	8.50507
20110	Benin	0	-75.7006	1.37449
20110	Benin	0	-20.1971	6.95038
20110	Benin	0	-19.1898	-2.25046
20110	Benin	1	54.3837	11.7992
20110	Benin	0	-96.1401	-2.05911
20110	Benin	1	74.7845	3.88573
20110	Benin	0	-7.29851	6.15859
20110	Benin	0	-20.9394	6.40622
20110	Benin	1	81.2728	4.272
20110	Benin	0	-51.8739	3.26421
20110	Benin	0	-93.1163	10.5313
20110	Benin	0	-28.4652	-5.36349
20110	Benin	1	34.9645	-0.171245
20110	Benin	0	-88.3797	18.9142
20110	Benin	0	-96.5318	-0.873528
20110	Benin	0	-42.899	16.4254
20110	Benin	0	-15.2182	-12.0827
20110	Benin	0	-87.5791	-6.18148
20110	Benin	0	-54.0664	-5.77533
20110	Benin	1	64.9738	11.3792
20110	Benin	0	-81.4263	4.56947
20110	Benin	0	-81.8533	31.8675
20110	Benin	0	-15.2172	-10.4465
20110	Benin	0	-97.4938	1.5169
20110	Benin	1	79.9932	12.6028
20110	Benin	1	97.9115	-3.70378
20110	Benin	1	50.5137	5.67752
20110	Benin	0	-87.9305	4.10103
20110	Benin	1	21.819	-14.3992
20110	Benin	1	69.511	8.68526
20110	Benin	0	-55.3971	-14.6978
20110	Benin	1	18.9955	0.45154
20110	Benin	1	17.6184	8.46823
20110	Benin	0	-80.6624	1.36082
20110	Benin	0	-56.104	0.656565
20110	Benin	0	-69.0725	-1.33485
20110	Benin	0	-57.7971	15.4072
20110	Benin	0	-89.6605	11.4537
20110	Benin	0	-31.1396	-4.95247
20110	Benin	0	-33.2893	-3.49814
20110	Benin	0	-92.1344	-5.41531
20110	Benin	1	4.01725	23.3373
20110	Benin	1	56.2162	-10.7172
20110	Benin	1	93.9745	5.07796
20110	Benin	0	-17.8852	10.6375
20110	Benin	0	-34.9604	2.25045
20110	Benin	1	55.8613	-11.1231
20110	Benin	0	-17.129	-1.52653
20110	Benin	0	-95.6672	-18.6975
20110	Benin	0	-94.3485	7.84992
20110	Benin	0	-7.85938	5.62635
20110	Benin	1	95.6333	16.2717
20110	Benin	0	-25.8293	-0.00754393
20110	Benin	0	-15.858	-0.265766
20110	Benin	1	55.3723	10.5685
20110	Benin	0	-26.9316	-13.4339
20110	Benin	0	-92.9106	-9.96582
20110	Benin	1	95.6741	-14.6238
20110	Benin	1	48.2498	10.9194
20110	Benin	0	-70.7941	5.60706
20110	Benin	0	-2.93773	-1.95302
20110	Benin	1	55.3542	-18.8979
20110	Benin	0	-62.1585	-6.23739
20110	Benin	0	-83.049	11.5985
20110	Benin	1	91.2525	10.7483
20110	Benin	0	-94.5385	12.1411
20110	Benin	1	54.4528	-9.72991
20110	Benin	0	-86.8075	-8.94777
20110	Benin	1	39.449	8.66562
20110	Benin	0	-64.9028	7.58197
20110	Benin	0	-18.6188	-13.9078
20110	Benin	1	64.2802	5.49714
20110	Benin	1	99.6832	9.5728
20110	Benin	0	-18.8946	-9.36514
20110	Benin	0	-1.49968	4.9642
20110	Benin	0	-39.3943	18.9935
20110	Benin	0	-13.7431	3.75723
20110	Benin	1	38.7635	9.85501
20110	Benin	0	-38.8355	11.8338
20110	Benin	1	94.066	23.6311
20110	Benin	0	-86.819	0.755081
20110	Benin	0	-16.0093	2.34247
20110	Benin	1	60.0945	13.7449
20110	Benin	1	95.221	-16.0122
20110	Benin	0	-44.0411	-7.04394
20110	Benin	0	-37.4428	5.68209
20110	Benin	0	-74.9022	-7.38447
20110	Benin	0	-81.2792	-3.49093
20110	Benin	0	-2.33195	-17.5225
20110	Benin	0	-23.6206	6.02847
20110	Benin	0	-60.0945	28.9092
20110	Benin	0	-17.6294	-14.5579
20110	Benin	1	98.8095	0.860869
20110	Benin	0	-97.7268	10.1173
20110	Benin	0	-64.5083	-6.64974
20110	Benin	0	-20.636	-8.51803
20110	Benin	0	-15.0934	5.2026
20110	Benin	0	-84.3147	-7.89906
20110	Benin	0	-99.316	-0.251587
20110	Benin	0	-6.1931	2.21028
20110	Benin	0	-75.3412	-6.03683
20110	Benin	0	-32.3896	5.90914
20110	Benin	0	-25.0536	-4.56378
20110	Benin	0	-13.8645	-5.68618
20110	Benin	0	-39.3122	13.1766
20110	Benin	0	-75.6094	-8.11832
20110	Benin	0	-73.5176	9.85517
20110	Benin	1	48.046	0.964595
20110	Benin	0	-70.7786	-1.98867
20110	Benin	0	-70.9461	12.6218
20110	Benin	0	-51.3757	13.7541
20110	Benin	0	-21.7331	19.5646
20110	Benin	0	-21.2395	26.2482
20110	Benin	0	-32.3976	11.4223
20110	Benin	0	-38.1944	-1.93923
20110	Benin	0	-38.859	2.18395
20110	Benin	0	-79.8505	-5.78575
20110	Benin	0	-1.11374	0.0451109
20110	Benin	0	-85.8768	5.02109
20110	Benin	0	-43.6783	9.86297
20110	Benin	0	-29.3353	0.0248033
20110	Benin	0	-50.1524	15.1221
20110	Benin	1	21.2106	9.89924
20110	Benin	0	-81.7792	8.14237
20110	Benin	0	-99.7614	5.0198
20110	Benin	0	-21.6689	-8.93099
20110	Benin	0	-49.6879	6.66513
20110	Benin	1	34.1964	-3.46663
20110	Benin	0	-86.7739	4.64306
20110	Benin	0	-21.9664	13.5073
20110	Benin	0	-1.77203	-2.09996
20110	Benin	0	-11.2673	14.6382
20110	Benin	0	-29.4782	2.58381
20110	Benin	0	-90.6691	-15.5278
20110	Benin	1	89.3719	6.25508
20110	Benin	0	-45.8607	3.05356
20110	Benin	1	58.2672	1.53578
20110	Benin	0	-40.5334	-3.76092
20110	Benin	0	-94.3244	18.573
20110	Benin	1	29.9317	3.33191
20110	Benin	0	-23.5022	17.9161
20110	Benin	0	-80.137	5.68712
20110	Benin	1	93.9449	6.48595
20110	Benin	1	82.4061	4.39428
20110	Benin	0	-89.387	8.02885
20110	Benin	0	-84.4212	3.71418
20110	Benin	0	-61.2267	-2.8797
20110	Benin	0	-13.5778	4.56428
20110	Benin	0	-25.0728	4.09542
20110	Benin	1	40.467	10.2417
20110	Benin	0	-96.3433	1.83462
20110	Benin	0	-76.8286	-9.85179
20110	Benin	1	82.9911	3.17796
20110	Benin	0	-86.2884	23.7545
20110	Benin	1	43.0093	12.0829
20110	Benin	0	-50.8205	6.20582
20110	Benin	0	-71.5846	2.1067
20110	Benin	1	33.4145	1.9367
20110	Benin	1	27.8839	18.7804
20110	Benin	0	-58.7361	7.21558
20110	Benin	1	24.7495	-25.007
20110	Benin	0	-86.8692	1.76093
20110	Benin	0	-25.9504	-8.98799
20110	Benin	0	-53.3621	-7.98755
20110	Benin	0	-85.7428	-3.18941
20110	Benin	0	-96.2749	19.7973
20110	Benin	0	-94.2273	4.46693
20110	Benin	0	-82.9264	8.54992
20110	Benin	1	83.4852	-4.75287
20110	Benin	1	43.7362	-4.8878
20110	Benin	0	-71.5724	-7.36317
20110	Benin	0	-93.1075	13.158
20110	Benin	1	1.82686	7.77501
20110	Benin	0	-16.7309	-9.35033
20110	Benin	0	-37.6418	-7.70317
20110	Benin	1	76.9144	0.60485
20110	Benin	0	-82.4422	-3.61631
20110	Benin	0	-95.8662	1.33286
20110	Benin	0	-67.7615	8.79844
20110	Benin	0	-11.1158	5.3989
20110	Benin	1	58.1321	6.50249
20110	Benin	0	-21.2464	3.99241
20110	Benin	0	-49.1358	2.89128
20110	Benin	0	-48.6024	27.0619
20110	Benin	0	-79.9984	9.41836
20110	Benin	0	-65.4802	15.0021
20110	Benin	0	-84.7902	-4.3536
20110	Benin	1	40.6163	-7.60112
20110	Benin	1	9.29003	6.9245
20110	Benin	0	-49.1165	2.5244
20110	Benin	0	-43.3892	12.455
20110	Benin	1	90.0679	-5.41693
20110	Benin	0	-96.0839	3.16232
20110	Benin	0	-85.932	4.16267
20110	Benin	1	97.4018	3.69548
20110	Benin	0	-73.6866	-4.95566
20110	Benin	0	-81.2647	-7.68226
20110	Benin	0	-53.6361	-16.0946
20110	Benin	0	-12.6523	-5.21639
20110	Benin	0	-47.2219	1.82745
20110	Benin	0	-98.5002	5.96305
20110	Benin	0	-21.4466	40.1869
20110	Benin	0	-29.2878	-13.8434
20110	Benin	0	-13.4753	7.15108
20110	Benin	1	60.2188	-5.3061
20110	Benin	0	-68.3541	10.3273
20110	Benin	0	-68.5597	1.72771
20110	Benin	1	66.0135	10.2003
20110	Benin	1	20.6123	-16.1366
20110	Benin	1	87.4728	2.374
20110	Benin	0	-46.3125	16.8054
20110	Benin	0	-42.4726	9.27942
20110	Benin	0	-49.8095	7.78133
20110	Benin	0	-29.6034	2.99248
20110	Benin	0	-55.6853	0.793922
20110	Benin	1	27.9393	7.99724
20110	Benin	0	-59.8798	8.65538
20110	Benin	0	-77.875	1.91132
20110	Benin	0	-93.3833	-9.41552
20110	Benin	1	41.989	2.80865
20110	Benin	0	-56.9165	16.7538
20110	Benin	0	-65.4492	-1.83144
20110	Benin	1	47.4684	13.5426
20110	Benin	0	-44.5343	-3.3887
20110	Benin	0	-54.2818	-11.4129
20110	Benin	1	89.8078	10.7123
20110	Benin	0	-16.8395	-11.9847
20110	Benin	0	-92.9107	6.56295
20110	Benin	1	77.1864	-1.56672
20110	Benin	0	-87.7447	1.30799
20110	Benin	0	-73.7408	-3.10222
20110	Benin	0	-45.5327	-5.87579
20110	Benin	0	-67.1899	-1.2305
20110	Benin	0	-19.9468	-0.209354
20110	Benin	1	29.5236	-17.0376
20110	Benin	0	-93.6302	-10.3337
20110	Benin	0	-87.5801	-5.1624
20110	Benin	0	-84.8221	12.7756
20110	Benin	0	-96.0839	3.82486
20110	Benin	1	25.446	5.77508
20110	Benin	1	97.7753	3.04024
20110	Benin	0	-5.63088	16.7052
20110	Benin	0	-41.2253	6.45653
20110	Benin	1	93.4599	8.85192
20110	Benin	1	63.1129	1.91091
20110	Benin	0	-54.2512	-1.91819
20110	Benin	0	-90.8304	13.0702
20110	Benin	0	-36.564	-2.20422
20110	Benin	0	-96.887	4.78761
20110	Benin	0	-65.6214	8.67462
20110	Benin	0	-38.6604	12.211
20110	Benin	1	68.1598	11.5683
20110	Benin	0	-88.3841	9.47858
20110	Benin	0	-93.9215	11.2822
20110	Benin	1	6.19981	9.07664
20110	Benin	0	-39.1008	-6.35484
20110	Benin	0	-37.8254	-13.8249
20110	Benin	0	-74.5129	1.79608
20110	Benin	0	-84.9192	4.6081
20110	Benin	0	-35.5437	6.60556
20110	Benin	0	-41.4117	4.12562
20110	Benin	0	-84.6384	9.14291
20110	Benin	0	-93.3503	-11.2627
20110	Benin	0	-85.026	1.89218
20110	Benin	0	-83.5067	1.86638
20110	Benin	1	87.9096	-4.74904
20110	Benin	0	-34.3698	-8.34091
20110	Benin	1	53.9993	-6.15593
20110	Benin	1	99.3549	11.625
20110	Benin	0	-5.29152	10.8394
20110	Benin	0	-39.1216	-11.0547
20110	Benin	0	-89.7887	0.470749
20110	Benin	0	-14.6953	-5.67458
20110	Benin	0	-93.9745	-0.76441
20110	Benin	0	-25.7118	13.8905
20110	Benin	1	12.7636	0.143831
20110	Benin	0	-48.9891	-2.04637
20110	Benin	1	57.53	-10.6643
20110	Benin	0	-48.0616	-19.3087
20110	Benin	0	-51.0723	-5.95529
20110	Benin	0	-82.5496	3.26767
20110	Benin	0	-48.3263	-11.4526
20110	Benin	1	82.6177	-0.389735
20110	Benin	0	-55.6575	9.58241
20110	Benin	1	77.5425	8.24362
20110	Benin	1	59.2807	7.19007
20110	Benin	0	-54.1854	-3.88046
20110	Benin	1	70.7834	20.1434
20110	Benin	1	35.8501	-13.5195
20110	Benin	0	-86.7114	4.77783
20110	Benin	0	-67.6531	-1.06425
20110	Benin	0	-29.4122	-0.0201157
20110	Benin	0	-58.0645	4.9687
20110	Benin	1	41.6481	9.23691
20110	Benin	1	66.5434	7.40454
20110	Benin	0	-64.0318	12.9823
20110	Benin	1	10.6157	7.79745
20110	Benin	0	-58.7862	-5.5115
20110	Benin	0	-5.99554	7.83161
20110	Benin	1	6.35831	18.6994
20110	Benin	1	41.6586	0.268449
20110	Benin	0	-19.382	6.87742
20110	Benin	0	-52.4628	2.0467
20110	Benin	0	-71.1071	-6.26954
20110	Benin	1	69.6202	6.20832
20110	Benin	0	-31.3798	17.0167
20110	Benin	0	-55.6824	19.119
20110	Benin	1	56.8228	2.3549
20110	Benin	1	45.5906	8.24035
20110	Benin	0	-22.1878	-18.9349
20110	Benin	1	51.4645	5.46336
20110	Benin	0	-62.8756	11.0527
20110	Benin	1	26.026	7.6281
20110	Benin	1	82.6103	14.0313
20110	Benin	0	-69.49	-6.09055
20110	Benin	0	-63.1194	2.23106
20110	Benin	0	-93.9299	16.925
20110	Benin	0	-94.6261	-2.68563
20110	Benin	0	-85.051	-0.0996564
20110	Benin	0	-21.405	-0.487925
20110	Benin	0	-97.716	16.467
20110	Benin	0	-4.85626	11.2993
20110	Benin	1	95.9749	12.223
20110	Benin	1	60.2308	24.5169
20110	Benin	0	-98.4476	4.142
20110	Benin	0	-33.1998	4.20984
20110	Benin	0	-24.5584	1.24392
20110	Benin	0	-31.9569	1.86624
20110	Benin	0	-44.0277	4.44848
20110	Benin	0	-22.593	15.486
20110	Benin	1	95.4314	0.609619
20110	Benin	1	56.3317	-16.2838
20110	Benin	0	-47.6671	7.39602
20110	Benin	1	40.1987	4.73941
20110	Benin	0	-10.4776	-3.42539
20110	Benin	1	94.0621	-4.98395
20110	Benin	0	-71.73	3.07615
20110	Benin	1	62.9894	25.4887
20110	Benin	1	15.2403	-5.74982
20110	Benin	0	-16.819	7.41556
20110	Benin	1	40.7073	10.0819
20110	Benin	1	52.8403	2.54406
20110	Benin	0	-74.9652	-28.3849
20110	Benin	0	-32.0869	-5.32614
20110	Benin	0	-84.7925	13.1908
20110	Benin	1	41.0174	-1.5678
20110	Benin	1	75.9926	-0.788773
20110	Benin	0	-40.2667	1.27807
20110	Benin	0	-56.1618	26.5499
20110	Benin	1	67.1038	9.15577
20110	Benin	0	-29.0465	-14.2075
20110	Benin	0	-19.5501	-2.25449
20110	Benin	1	48.1901	0.0123889
20110	Benin	0	-44.4712	-1.92497
20110	Benin	1	10.0779	16.5366
20110	Benin	0	-74.0344	5.62933
20110	Benin	0	-12.08	2.32486
20110	Benin	1	15.6799	4.20208
20110	Benin	1	60.5087	12.375
20110	Benin	1	70.403	0.991903
20110	Benin	0	-90.4944	8.25319
20110	Benin	0	-37.8273	-11.3027
20110	Benin	0	-24.3076	0.686975
20110	Benin	1	89.144	8.4442
20110	Benin	0	-86.0432	8.64365
20110	Benin	0	-80.127	5.04021
20110	Benin	1	89.2075	6.44594
20110	Benin	0	-97.3368	-6.4392
20110	Benin	0	-87.828	5.59786
20110	Benin	1	69.2297	-6.38888
20110	Benin	0	-58.495	5.48287
20110	Benin	1	92.2571	4.63255
20110	Benin	0	-2.77469	30.9791
20110	Benin	1	2.70432	1.79599
20110	Benin	1	12.2145	5.18618
20110	Benin	0	-73.5485	-2.56312
20110	Benin	1	14.5045	8.0299
20110	Benin	1	57.3676	3.8916
20110	Benin	0	-48.1118	-11.0659
20110	Benin	1	1.99017	-4.88581
20110	Benin	1	95.6333	-5.17866
20110	Benin	1	51.1657	-15.6155
20110	Benin	0	-31.778	8.8875
20110	Benin	0	-51.3641	-4.05456
20110	Benin	0	-79.6573	-22.6351
20110	Benin	1	57.1032	9.76352
20110	Benin	0	-71.9722	3.55206
20110	Benin	0	-80.7346	-14.7822
20110	Benin	0	-17.4754	-4.3587
20110	Benin	0	-72.6042	6.19818
20110	Benin	0	-13.3895	15.6459
20110	Benin	0	-14.7224	-8.79941
20110	Benin	0	-74.7979	-0.39506
20110	Benin	0	-8.71274	8.52461
20110	Benin	0	-58.3964	15.864
20110	Benin	0	-87.6385	1.70122
20110	Benin	0	-42.3486	8.8615
20110	Benin	0	-94.4441	0.0701297
20110	Benin	0	-91.8398	-0.951675
20110	Benin	1	39.9769	2.72664
20110	Benin	0	-85.068	-3.07887
20110	Benin	1	11.3051	11.1811
20110	Benin	1	8.85902	10.3739
20110	Benin	0	-93.5534	-15.647
20110	Benin	0	-42.7465	4.05811
20110	Benin	0	-86.3947	-0.133848
20110	Benin	0	-18.4339	-12.8115
20110	Benin	0	-82.5893	-13.8412
20110	Benin	0	-48.7358	-5.60164
20110	Benin	1	97.3063	20.5652
20110	Benin	0	-56.1652	1.906
20110	Benin	1	25.3506	-2.24151
20110	Benin	0	-37.9703	12.9139
20110	Benin	0	-23.912	5.25409
20110	Benin	0	-80.8448	2.58669
20110	Benin	0	-70.8156	26.3466
20110	Benin	1	86.6318	-4.81765
20110	Benin	0	-93.0849	5.40019
20110	Benin	0	-52.6977	19.8866
20110	Benin	1	45.2111	-5.30421
20110	Benin	1	79.1508	12.3292
20110	Benin	0	-67.0985	13.9009
20110	Benin	0	-71.1151	-4.9246
20110	Benin	1	70.7361	-1.90712
20110	Benin	0	-88.3048	2.31921
20110	Benin	1	79.8557	-16.943
20110	Benin	0	-98.9804	2.15878
20110	Benin	0	-25.2583	5.0892
20110	Benin	0	-77.2363	19.0475
20110	Benin	1	30.2856	-4.39987
20110	Benin	0	-55.1315	-4.34929
20110	Benin	0	-59.0178	3.53453
20110	Benin	0	-88.8724	-2.65211
20110	Benin	0	-45.2183	5.55804
20110	Benin	1	36.7684	-5.25475
20110	Benin	0	-63.0487	5.14102
20110	Benin	0	-40.5118	11.8718
20110	Benin	1	94.9527	-0.174659
20110	Benin	0	-31.2755	12.3557
20110	Benin	0	-63.1578	-8.75863
20110	Benin	0	-58.1207	5.88223
20110	Benin	0	-67.3946	19.005
20110	Benin	1	29.1355	1.64825
20110	Benin	1	74.3518	11.618
20110	Benin	0	-81.0225	-9.08703
20110	Benin	0	-88.5381	0.880864
20110	Benin	0	-90.7671	13.0568
20110	Benin	0	-76.529	7.75604
20110	Benin	1	11.7419	-7.13416
20110	Benin	0	-94.066	19.6946
20110	Benin	1	33.3106	-1.64469
20110	Benin	0	-38.6717	19.4448
20110	Benin	0	-86.0802	3.39143
20110	Benin	0	-70.1188	16.5855
20110	Benin	0	-73.1998	10.1769
20110	Benin	1	61.5848	-3.83786
20110	Benin	0	-85.5541	0.929165
20110	Benin	1	38.1733	13.3005
20110	Benin	0	-14.7224	15.4995
20110	Benin	1	49.731	-4.33909
20110	Benin	0	-34.2102	11.4335
20110	Benin	0	-38.4496	0.832986
20110	Benin	0	-68.4591	23.6991
20110	Benin	0	-83.0694	14.9839
20110	Benin	1	44.1977	5.98925
20110	Benin	0	-67.8488	-4.53485
20110	Benin	0	-15.3421	-15.181
20110	Benin	0	-88.6091	16.2939
20110	Benin	0	-57.2121	12.5387
20110	Benin	0	-4.04688	-6.56561
20110	Benin	0	-23.0472	3.31594
20110	Benin	0	-66.1025	-3.35001
20110	Benin	0	-19.278	-5.18901
20110	Benin	1	62.5472	8.18344
20110	Benin	0	-49.7732	14.4992
20110	Benin	1	36.2064	3.89183
20110	Benin	0	-16.6338	-0.16142
20110	Benin	0	-48.932	-1.86421
20110	Benin	0	-20.923	2.60965
20110	Benin	0	-47.0425	2.44024
20110	Benin	0	-49.912	5.10607
20110	Benin	1	16.607	16.4345
20110	Benin	0	-59.3887	4.591
20110	Benin	0	-6.91878	4.65231
20110	Benin	0	-44.9384	1.21008
20110	Benin	1	24.8253	-0.41496
20110	Benin	0	-72.9417	7.24305
20110	Benin	1	90.761	1.92032
20110	Benin	0	-40.8831	-3.15735
20110	Benin	0	-54.125	14.8326
20110	Benin	0	-44.1919	25.3739
20110	Benin	0	-30.1926	10.1112
20110	Benin	1	81.9032	-2.98238
20110	Benin	1	93.8293	17.3495
20110	Benin	0	-99.9445	-14.9623
20110	Benin	1	17.289	18.1664
20110	Benin	0	-23.5022	18.1252
20110	Benin	0	-53.5412	-0.477508
20110	Benin	1	55.4523	10.5623
20110	Benin	1	25.8766	-0.798213
20110	Benin	0	-71.9722	11.939
20110	Benin	0	-86.024	16.2025
20110	Benin	1	47.9954	8.03756
20110	Benin	0	-94.9562	-0.589361
20110	Benin	0	-58.1231	-5.86414
20110	Benin	1	29.84	14.5788
20110	Benin	0	-0.269065	10.6059
20110	Benin	1	85.0797	8.30975
20110	Benin	1	94.8435	15.8948
20110	Benin	0	-7.59736	12.8662
20110	Benin	1	74.5384	16.2504
20110	Benin	0	-36.7684	-3.2848
20110	Benin	1	28.131	-3.2727
20110	Benin	1	54.8786	19.4092
20110	Benin	1	80.9783	4.24676
20110	Benin	1	79.1456	3.57027
20110	Benin	0	-6.38734	3.41533
20110	Benin	0	-47.5589	-8.15199
20110	Benin	0	-89.0462	-2.80194
20110	Benin	0	-10.511	10.1551
20110	Benin	0	-30.1353	4.8587
20110	Benin	1	75.7484	13.595
20110	Benin	0	-39.6843	3.46943
20110	Benin	1	59.3517	-5.01902
20110	Benin	0	-86.3892	3.7716
20110	Benin	0	-45.3663	4.10125
20110	Benin	0	-57.2655	-5.44954
20110	Benin	1	49.8326	4.22622
20110	Benin	1	30.082	-3.51628
20110	Benin	0	-24.1064	-4.56602
20110	Benin	0	-11.2816	0.901079
20110	Benin	0	-98.0666	-1.47557
20110	Benin	1	84.1821	9.38809
20110	Benin	0	-80.018	16.3764
20110	Benin	0	-99.258	7.76354
20110	Benin	1	41.0229	10.3479
20110	Benin	0	-44.604	-7.49081
20110	Benin	1	66.5262	2.62177
20110	Benin	1	61.6425	2.69308
20110	Benin	0	-3.21328	1.39262
20110	Benin	1	21.2956	-0.0914731
20110	Benin	0	-99.3478	-14.075
20110	Benin	1	30.8878	6.81169
20110	Benin	0	-64.1223	-6.31588
20110	Benin	1	35.9763	13.634
20110	Benin	0	-24.9957	-3.29242
20110	Benin	0	-70.3232	6.98276
20110	Benin	0	-79.7117	-12.0053
20110	Benin	0	-45.2497	-15.5035
20110	Benin	0	-33.0975	10.1445
20110	Benin	0	-55.2868	8.24679
20110	Benin	0	-81.5079	7.60191
20110	Benin	0	-11.0607	-3.70851
20110	Benin	0	-82.9911	9.22931
20110	Benin	0	-76.045	25.103
20110	Benin	0	-83.7713	26.5026
20110	Benin	0	-61.6561	4.96601
20110	Benin	0	-91.7425	11.2925
20110	Benin	0	-33.7777	6.38068
20110	Benin	1	66.5478	4.99888
20110	Benin	0	-79.5974	-8.37716
20110	Benin	0	-50.3965	-0.427131
20110	Benin	1	59.9585	12.6986
20110	Benin	0	-50.4659	-6.82016
20110	Benin	0	-23.6439	10.7698
20110	Benin	0	-4.61697	0.718831
20110	Benin	1	5.70298	6.61104
20110	Benin	0	-47.8728	15.6668
20110	Benin	0	-87.3475	-7.57152
20110	Benin	0	-73.701	8.60995
20110	Benin	1	45.3579	14.9177
20110	Benin	1	79.8178	-7.15189
20110	Benin	0	-88.4988	3.70214
20110	Benin	0	-59.6082	15.8695
20110	Benin	1	92.7226	-3.23853
20110	Benin	1	84.0184	-0.140399
20110	Benin	0	-24.0327	-9.42369
20110	Benin	0	-9.36301	11.4708
20110	Benin	0	-22.9808	8.08472
20110	Benin	0	-98.9395	9.94382
20110	Benin	0	-40.2123	0.634496
20110	Benin	0	-60.9726	13.4065
20110	Benin	0	-55.65	-0.449321
20110	Benin	0	-27.0311	3.11762
20110	Benin	0	-24.9447	9.49877
20110	Benin	1	72.4623	-7.51247
20110	Benin	1	51.1638	-0.0582002
20110	Benin	1	40.4185	14.8072
20110	Benin	0	-84.5044	-1.38059
20110	Benin	1	61.5115	5.15868
20110	Benin	1	85.9823	14.0516
20110	Benin	0	-68.4686	-4.59148
20110	Benin	1	70.5648	11.2273
20110	Benin	0	-100.13	-2.71658
20110	Benin	0	-27.8839	26.4409
20110	Benin	0	-85.0123	-6.2926
20110	Benin	1	68.1557	15.9781
20110	Benin	0	-70.7964	9.08831
20110	Benin	1	97.9067	-5.94141
20110	Benin	0	-49.8194	17.7982
20110	Benin	0	-46.1688	-14.2099
20110	Benin	1	54.6332	9.45851
20110	Benin	1	83.1227	4.51642
20110	Benin	0	-20.8067	-4.63952
20110	Benin	1	16.3231	-22.4237
20110	Benin	0	-41.2712	12.9345
20110	Benin	1	92.7326	7.1775
20110	Benin	0	-39.8078	-5.25861
20110	Benin	0	-74.95	24.8682
20110	Benin	0	-68.4591	15.8515
20110	Benin	0	-11.744	18.1067
20110	Benin	0	-20.7584	-5.36171
20110	Benin	0	-81.0947	13.6398
20110	Benin	0	-97.7686	-9.57009
20110	Benin	0	-90.542	-6.38415
20110	Benin	0	-28.3433	-9.12087
20110	Benin	1	25.199	4.39404
20110	Benin	1	68.5788	5.96124
20110	Benin	0	-50.5477	8.28726
20110	Benin	0	-4.73419	-12.8793
20110	Benin	0	-94.5474	10.9436
20110	Benin	0	-34.5871	-0.0848071
20110	Benin	1	70.1054	15.5144
20110	Benin	1	67.7202	8.46383
20110	Benin	0	-36.1319	-10.7537
20110	Benin	0	-8.15859	-4.17066
20110	Benin	1	83.3392	4.12253
20110	Benin	0	-28.6639	10.198
20110	Benin	0	-81.2728	16.7533
20110	Benin	0	-26.9497	-6.12354
20110	Benin	0	-93.3763	0.749456
20110	Benin	1	32.0885	4.4218
20110	Benin	0	-44.3021	-5.30806
20110	Benin	1	84.0207	-15.6969
20110	Benin	0	-77.6317	12.5854
20110	Benin	0	-88.8855	4.58508
20110	Benin	1	56.1533	27.1142
20110	Benin	0	-45.4941	-2.17025
20110	Benin	0	-97.0503	-8.95316
20110	Benin	0	-96.0611	13.7731
20110	Benin	0	-9.42705	-18.6467
20110	Benin	0	-90.169	-0.885583
20110	Benin	0	-8.37279	-8.07061
20110	Benin	0	-54.2818	-7.21604
20110	Benin	1	73.1428	-9.41893
20110	Benin	1	39.8623	14.4695
20110	Benin	0	-38.0327	-7.60525
20110	Benin	1	17.8459	-8.22193
20110	Benin	1	45.4159	4.30039
20110	Benin	0	-79.6274	-7.80195
20110	Benin	1	89.7887	8.9264
20110	Benin	0	-29.7489	12.4554
20110	Benin	1	43.9706	-0.943237
20110	Benin	0	-63.3288	19.1464
20110	Benin	1	3.12915	0.479955
20110	Benin	0	-48.0126	-0.792253
20110	Benin	0	-32.358	11.6234
20110	Benin	1	90.3409	-6.49636
20110	Benin	0	-2.73203	-20.5602
20110	Benin	0	-79.1958	14.5293
20110	Benin	0	-4.66073	-2.71938
20110	Benin	1	4.80118	6.04736
20110	Benin	0	-18.6289	-8.62686
20110	Benin	0	-54.1498	4.94878
20110	Benin	0	-10.8993	11.9773
20110	Benin	1	4.01032	13.511
20110	Benin	0	-80.7083	-10.8006
20110	Benin	1	59.3991	16.8842
20110	Benin	0	-36.7684	1.34007
20110	Benin	1	44.3142	-2.30192
20110	Benin	0	-38.5589	9.38468
20110	Benin	0	-92.5456	-8.8421
20110	Benin	1	85.2988	4.25287
20110	Benin	0	-57.4838	17.494
20110	Benin	1	96.3433	12.9478
20110	Benin	0	-83.8593	-0.0396925
20110	Benin	1	38.6029	6.85803
20110	Benin	0	-45.477	6.11019
20110	Benin	1	70.6086	14.0088
20110	Benin	1	83.1175	3.54499
20110	Benin	0	-80.761	3.91421
20110	Benin	1	51.7938	2.87983
20110	Benin	1	33.8784	-5.29522
20110	Benin	0	-38.4561	7.35666
20110	Benin	0	-51.2955	3.10247
20110	Benin	0	-19.4354	-2.03444
20110	Benin	1	98.4059	11.9073
20110	Benin	1	17.2358	2.43269
20110	Benin	0	-52.3838	4.49441
20110	Benin	1	86.745	10.3454
20110	Benin	0	-98.9106	14.6904
20110	Benin	0	-95.0917	2.31023
20110	Benin	1	15.7823	-6.45142
20110	Benin	0	-62.5472	8.55597
20110	Benin	0	-74.4948	9.98763
20110	Benin	1	34.6315	5.59683
20110	Benin	0	-56.9596	5.294
20110	Benin	0	-98.2066	-6.32627
20110	Benin	0	-65.3535	5.78973
20110	Benin	0	-90.3598	-6.00076
20110	Benin	1	71.6411	7.59867
20110	Benin	1	75.4744	5.45702
20110	Benin	1	65.7113	-7.87272
20110	Benin	1	2.98188	3.13506
20110	Benin	0	-61.8251	10.8821
20110	Benin	1	57.2655	-5.97731
20110	Benin	0	-67.8337	9.69468
20110	Benin	1	39.2506	3.48051
20110	Benin	1	50.9053	7.07346
20110	Benin	1	59.8486	2.59931
20110	Benin	1	47.2771	15.0842
20110	Benin	0	-65.286	10.6542
20110	Benin	1	94.7689	6.1168
20110	Benin	1	38.6882	9.62016
20110	Benin	0	-70.1447	0.801621
20110	Benin	0	-17.9222	-5.15196
20110	Benin	0	-99.6412	15.4463
20110	Benin	0	-72.3442	2.60534
20110	Benin	0	-14.501	6.94657
20110	Benin	0	-3.41957	15.6482
20110	Benin	0	-72.5303	17.9709
20110	Benin	0	-43.9859	12.9665
20110	Benin	0	-0.444011	5.06064
20110	Benin	0	-38.9042	23.1524
20110	Benin	1	5.56567	0.680246
20110	Benin	0	-19.7786	24.7286
20110	Benin	1	36.5543	11.4597
20110	Benin	1	69.6424	4.98338
20110	Benin	1	89.8355	-5.71699
20110	Benin	0	-71.28	-2.60582
20110	Benin	0	-37.4027	0.165364
20110	Benin	1	47.032	7.07669
20110	Benin	0	-73.5583	10.8136
20110	Benin	0	-100.252	5.22322
20110	Benin	1	49.7653	13.3604
20110	Benin	0	-69.4253	4.60834
20110	Benin	0	-45.2319	13.1196
20110	Benin	0	-42.3504	15.1225
20110	Benin	0	-86.5801	6.98317
20110	Benin	1	38.989	14.2846
20110	Benin	0	-52.9575	3.94113
20110	Benin	0	-39.3811	5.86615
20110	Benin	0	-78.3697	13.3524
20110	Benin	1	80.8254	9.66905
20110	Benin	1	35.4272	-12.5598
20110	Benin	0	-91.4805	9.02011
20110	Benin	0	-31.0269	8.08332
20110	Benin	0	-44.4259	11.3782
20110	Benin	1	88.9545	4.378
20110	Benin	1	14.7208	-6.06593
20110	Benin	0	-88.3958	-14.7742
20110	Benin	0	-61.5553	5.19376
20110	Benin	0	-97.614	-0.325943
20110	Benin	0	-37.9662	20.225
20110	Benin	1	15.9852	10.8466
20110	Benin	0	-40.4939	-4.08865
20110	Benin	1	41.2712	5.38983
20110	Benin	0	-3.18575	-0.895346
20110	Benin	1	74.8224	9.19931
20110	Benin	0	-89.1932	11.1811
20110	Benin	0	-78.7819	11.0698
20110	Benin	1	27.8804	7.70151
20110	Benin	1	89.2058	14.4767
20110	Benin	0	-61.5655	-0.341521
20110	Benin	0	-71.7504	4.90794
20110	Benin	1	59.8167	-11.9358
20110	Benin	1	47.5588	9.14817
20110	Benin	1	17.3157	7.31697
20110	Benin	0	-55.3558	6.47018
20110	Benin	0	-5.48906	18.882
20110	Benin	0	-57.6264	-11.5824
20110	Benin	1	60.2915	6.86357
20110	Benin	1	8.96134	5.66912
20110	Benin	0	-82.9648	12.6282
20110	Benin	0	-77.4898	5.86429
20110	Benin	0	-41.1942	10.0322
20110	Benin	0	-32.3055	-21.2873
20110	Benin	1	72.0617	7.86505
20110	Benin	0	-6.60216	15.1358
20110	Benin	0	-1.98902	6.26435
20110	Benin	1	18.5288	-5.76849
20110	Benin	0	-0.310292	-9.18281
20110	Benin	0	-97.2471	-6.50619
20110	Benin	0	-71.3075	6.86457
20110	Benin	0	-36.0274	-3.27861
20110	Benin	0	-34.7482	-9.71255
20110	Benin	1	5.44012	2.76795
20110	Benin	1	66.7936	-6.51271
20110	Benin	0	-78.0529	9.84697
20110	Benin	0	-93.6897	4.58731
20110	Benin	1	76.0377	6.70071
20110	Benin	0	-50.2538	13.2848
20110	Benin	0	-14.3627	3.65359
20110	Benin	1	45.0354	8.49407
20110	Benin	0	-42.9508	1.11233
20110	Benin	1	62.8141	-20.0531
20110	Benin	1	14.0978	1.17198
20110	Benin	0	-88.1053	2.49305
20110	Benin	1	38.3578	0.799507
20110	Benin	1	34.9213	9.86302
20110	Benin	0	-36.035	3.95202
20110	Benin	0	-37.3078	-2.73415
20110	Benin	0	-82.255	4.92153
20110	Benin	0	-52.031	12.023
20110	Benin	0	-100.718	-7.54694
20110	Benin	0	-44.5775	-8.21735
20110	Benin	0	-28.7973	11.3765
20110	Benin	0	-69.5023	-13.788
20110	Benin	1	36.0833	11.1281
20110	Benin	1	54.4253	4.62996
20110	Benin	0	-68.4118	-3.71486
20110	Benin	1	48.3297	14.9546
20110	Benin	1	84.4203	15.0358
20110	Benin	1	53.4095	7.33031
20110	Benin	1	13.1507	8.45254
20110	Benin	1	49.4185	6.09804
20110	Benin	0	-54.2867	16.0608
20110	Benin	1	7.00441	0.392986
20110	Benin	1	16.2676	-7.48399
20110	Benin	1	23.0472	7.68914
20110	Benin	1	23.4778	5.02085
20110	Benin	0	-8.45128	-0.726458
20110	Benin	1	94.69	8.2581
20110	Benin	0	-83.8766	5.74084
20110	Benin	1	65.5461	2.31135
20110	Benin	0	-2.66497	-9.46985
20110	Benin	0	-19.4354	2.39477
20110	Benin	0	-69.2145	15.7496
20110	Benin	0	-47.1602	7.42548
20110	Benin	0	-55.0346	-1.83514
20110	Benin	1	96.3447	-10.5726
20110	Benin	1	10.7522	-5.04619
20110	Benin	1	73.2025	10.4131
20110	Benin	1	41.6428	1.93903
20110	Benin	1	23.9329	-15.1867
20110	Benin	0	-70.315	0.684705
20110	Benin	0	-34.475	12.9917
20110	Benin	0	-67.5438	-5.85914
20110	Benin	0	-89.4921	10.0306
20110	Benin	0	-82.3783	-0.907274
20110	Benin	0	-63.0409	7.47383
20110	Benin	0	-43.7362	-10.5099
20110	Benin	0	-42.9689	-3.24611
20110	Benin	1	100.406	5.5431
20110	Benin	0	-53.5531	7.06596
20110	Benin	0	-63.8543	-15.7101
20110	Benin	0	-51.351	-7.56791
20110	Benin	1	75.7853	6.39087
20110	Benin	1	45.9808	19.206
20110	Benin	0	-20.2027	3.81035
20110	Benin	0	-68.2548	0.425297
20110	Benin	1	62.1136	21.1995
20110	Benin	1	46.5507	5.66787
20110	Benin	1	88.097	6.33226
20110	Benin	0	-45.6274	20.2445
20110	Benin	0	-42.6945	17.1853
20110	Benin	0	-75.8145	6.95948
20110	Benin	0	-90.0867	17.9281
20110	Benin	0	-19.202	18.6497
20110	Benin	1	70.0534	7.17196
20110	Benin	0	-89.3346	4.03969
20110	Benin	0	-21.6259	4.84104
20110	Benin	0	-18.4761	8.41515
20110	Benin	1	90.6986	6.57403
20110	Benin	0	-62.3977	-2.51731
20110	Benin	0	-56.531	29.1125
20110	Benin	1	90.6355	3.89375
20110	Benin	0	-32.2412	1.39828
20110	Benin	1	8.85432	-2.13956
20110	Benin	0	-59.8213	15.2613
20110	Benin	1	28.8709	-4.21863
20110	Benin	0	-72.3667	-18.1711
20110	Benin	0	-51.351	-22.2882
20110	Benin	0	-28.3035	4.36268
20110	Benin	1	71.7504	6.12058
20110	Benin	0	-85.01	-6.6182
20110	Benin	1	91.3473	17.2889
20110	Benin	1	19.6106	0.733898
20110	Benin	1	34.3389	0.810934
20110	Benin	0	-16.8378	0.240293
20110	Benin	0	-17.4113	7.25457
20110	Benin	1	92.6009	5.76731
20110	Benin	1	91.9465	3.69219
20110	Benin	0	-81.6288	-6.46386
20110	Benin	1	4.66925	3.82874
20110	Benin	1	2.50578	-13.8449
20110	Benin	1	94.1916	-2.77126
20110	Benin	0	-96.7174	-15.351
20110	Benin	0	-27.2657	-2.7508
20110	Benin	0	-50.2668	2.98126
20110	Benin	0	-15.6152	-2.54744
20110	Benin	1	20.6459	13.3603
20110	Benin	1	67.105	4.27047
20110	Benin	0	-13.3201	-12.9966
20110	Benin	0	-65.0403	8.89312
20110	Benin	1	59.3778	3.39604
20110	Benin	1	49.7698	18.4251
20110	Benin	0	-13.6018	1.56008
20110	Benin	0	-34.6839	8.14742
20110	Benin	0	-45.9622	-3.49727
20110	Benin	0	-97.8251	-5.43834
20110	Benin	0	-94.3695	19.1636
20110	Benin	1	98.6028	19.5282
20110	Benin	1	71.4709	5.56332
20110	Benin	0	-57.567	8.78258
20110	Benin	1	61.1869	8.26864
20110	Benin	0	-94.5279	-4.90349
20110	Benin	0	-83.0447	19.1224
20110	Benin	0	-63.033	4.0071
20110	Benin	0	-71.1426	6.37677
20110	Benin	0	-65.8402	13.6019
20110	Benin	0	-16.819	21.5531
20110	Benin	0	-14.1397	-0.2444
20110	Benin	0	-44.4555	-1.38976
20110	Benin	0	-21.7783	-4.86307
20110	Benin	1	97.7146	15.1283
20110	Benin	0	-12.5309	-1.41975
20110	Benin	0	-37.7743	-17.7554
20110	Benin	0	-39.1338	-0.578982
20110	Benin	0	-49.731	12.1628
20110	Benin	0	-25.8293	-5.68458
20110	Benin	1	78.5102	10.4185
20110	Benin	0	-23.7497	-6.18306
20110	Benin	0	-75.931	8.23665
20110	Benin	0	-97.3117	6.59618
20110	Benin	0	-0.480109	8.36935
20110	Benin	0	-86.0427	-0.880549
20110	Benin	0	-83.7504	6.35065
20110	Benin	0	-73.6729	-0.411212
20110	Benin	1	41.4366	4.08474
20110	Benin	1	94.0388	-13.7572
20110	Benin	0	-27.5046	-0.810589
20110	Benin	0	-47.2179	20.9531
20110	Benin	0	-76.1898	-4.56697
20110	Benin	0	-96.8934	8.21116
20110	Benin	0	-9.78911	-1.41554
20110	Benin	0	-61.7273	7.05279
20110	Benin	1	35.7273	11.4493
20110	Benin	0	-71.8787	10.7436
20110	Benin	0	-66.9656	8.80575
20110	Benin	1	88.2941	-1.96546
20110	Benin	0	-6.77366	-22.503
20110	Benin	0	-53.5148	14.627
20110	Benin	0	-50.294	7.16496
20110	Benin	0	-52.4708	18.3906
20110	Benin	1	29.3231	3.95037
20110	Benin	0	-72.5303	18.599
20110	Benin	0	-29.3844	-6.37641
20110	Benin	0	-40.7825	2.61351
20110	Benin	0	-37.8258	-7.02891
20110	Benin	0	-88.2486	20.489
20110	Benin	0	-87.7447	4.81336
20110	Benin	0	-36.0833	6.55873
20110	Benin	0	-45.6144	20.2569
20110	Benin	0	-42.4516	-3.57937
20110	Benin	0	-45.4466	-5.0472
20110	Benin	0	-64.4469	4.10908
20110	Benin	0	-21.9663	3.75568
20110	Benin	0	-15.6317	-2.56271
20110	Benin	1	39.8176	1.29127
20110	Benin	0	-80.2953	8.26814
20110	Benin	0	-48.8249	5.93084
20110	Benin	1	84.0931	0.699742
20110	Benin	0	-7.70744	-14.1075
20110	Benin	1	11.585	7.20415
20110	Benin	0	-36.3176	0.990619
20110	Benin	1	73.3649	-1.30545
20110	Benin	1	82.9481	5.80862
20110	Benin	0	-20.4594	1.65606
20110	Benin	1	85.4026	-6.23242
20110	Benin	0	-78.7193	-12.2138
20110	Benin	0	-48.6313	-12.6762
20110	Benin	1	35.2664	2.22645
20110	Benin	0	-91.1529	10.3936
20110	Benin	1	39.7369	4.56267
20110	Benin	1	68.9569	9.92463
20110	Benin	1	84.9021	9.67635
20110	Benin	0	-42.8239	-7.28026
20110	Benin	0	-64.5706	-0.325241
20110	Benin	1	85.4212	6.18479
20110	Benin	0	-2.45872	5.12016
20110	Benin	1	70.6704	0.0127461
20110	Benin	0	-55.6898	6.10443
20110	Benin	1	11.5894	-6.69168
20110	Benin	1	82.303	-21.427
20110	Benin	1	42.0355	5.60801
20110	Benin	0	-37.3068	-3.97133
20110	Benin	1	23.7506	3.63063
20110	Benin	0	-74.4991	-1.65313
20110	Benin	0	-69.4017	5.27677
20110	Benin	0	-34.945	-4.59178
20110	Benin	0	-84.6804	3.55312
20110	Benin	0	-96.8949	6.37725
20110	Benin	0	-60.0374	6.41417
20110	Benin	1	70.3429	13.0081
20110	Benin	1	50.3205	-2.50159
20110	Benin	0	-29.6566	5.50022
20110	Benin	0	-24.2103	15.4527
20110	Benin	0	-68.3832	7.39018
20110	Benin	1	73.9795	6.84013
20110	Benin	0	-9.45468	11.0813
20110	Benin	0	-47.4628	-4.46319
20110	Benin	0	-74.4189	7.20807
20110	Benin	0	-60.1623	-12.082
20110	Benin	0	-32.7216	-27.7927
20110	Benin	0	-98.0666	0.821993
20110	Benin	0	-42.237	8.17572
20110	Benin	0	-90.0867	6.74991
20110	Benin	1	3.12446	6.68108
20110	Benin	0	-52.7903	0.0752003
20110	Benin	0	-37.0265	-5.83402
20110	Benin	0	-53.4375	5.18026
20110	Benin	0	-22.5666	-0.565925
20110	Benin	1	4.43414	11.8701
20110	Benin	0	-37.3005	1.4436
20110	Benin	0	-25.6432	-4.8878
20110	Benin	0	-51.3021	-1.31059
20110	Benin	0	-64.4593	-8.33534
20110	Benin	0	-61.7428	12.2745
20110	Benin	0	-99.2554	0.280026
20110	Benin	0	-99.4249	16.1325
20110	Benin	0	-68.0612	3.54157
20110	Benin	0	-36.5759	-5.05851
20110	Benin	0	-56.838	23.2088
20110	Benin	0	-96.1449	14.4454
20110	Benin	0	-32.3753	-10.4638
20110	Benin	0	-67.741	11.5559
20110	Benin	0	-63.3454	20.7375
20110	Benin	0	-8.73703	5.33425
20110	Benin	1	35.3932	2.20982
20110	Benin	0	-85.7709	12.3798
20110	Benin	1	52.5823	16.786
20110	Benin	0	-96.6838	-12.4946
20110	Benin	0	-46.3893	5.82586
20110	Benin	1	96.3407	8.27446
20110	Benin	0	-61.6748	9.0243
20110	Benin	0	-20.5784	-13.1668
20110	Benin	0	-54.4528	-10.9958
20110	Benin	0	-48.4524	8.74729
20110	Benin	0	-83.9077	4.14502
20110	Benin	1	50.4775	-1.58655
20110	Benin	0	-41.7555	-5.24204
20110	Benin	0	-37.0361	-2.45705
20110	Benin	0	-43.1156	4.87506
20110	Benin	0	-56.31	-1.56056
20110	Benin	0	-9.55762	14.0871
20110	Benin	1	4.85128	16.9656
20110	Benin	0	-77.9056	11.3451
20110	Benin	1	28.5856	2.2815
20110	Benin	1	85.9662	14.4061
20110	Benin	0	-97.6024	-2.74347
20110	Benin	0	-11.3063	4.16381
20110	Benin	0	-9.59415	6.77983
20110	Benin	0	-8.53371	-1.2982
20110	Benin	1	66.7257	-17.2073
20110	Benin	0	-64.1834	5.76124
20110	Benin	1	40.6146	6.61199
20110	Benin	0	-38.6421	-1.34839
20110	Benin	0	-64.1968	-0.488433
20110	Benin	0	-12.577	8.31326
20110	Benin	0	-69.6353	11.8374
20110	Benin	0	-40.13	-0.680687
20110	Benin	0	-38.422	5.43982
20110	Benin	0	-60.3087	12.9071
20110	Benin	0	-7.81636	-1.39178
20110	Benin	0	-49.0794	-1.66471
20110	Benin	0	-81.9554	4.26198
20110	Benin	0	-55.5607	8.33378
20110	Benin	1	76.8058	-1.00333
20110	Benin	0	-1.87484	-11.5549
20110	Benin	0	-62.7447	4.13804
20110	Benin	0	-95.0827	-8.67132
20110	Benin	1	69.6202	-5.33638
20110	Benin	0	-27.5889	-2.85354
20110	Benin	0	-47.6753	11.5496
20110	Benin	1	59.297	0.128962
20110	Benin	0	-64.4628	1.5275
20110	Benin	1	17.7805	8.67292
20110	Benin	0	-53.5104	3.95276
20110	Benin	0	-73.9808	10.7297
20110	Benin	0	-57.4838	18.45
20110	Benin	0	-79.2368	0.0507567
20110	Benin	1	13.8119	8.75041
20110	Benin	0	-21.8159	12.0002
20110	Benin	1	14.1901	1.3374
20110	Benin	0	-67.7367	13.757
20110	Benin	0	-79.491	5.20385
20110	Benin	0	-29.3362	3.96866
20110	Benin	0	-36.107	7.67247
20110	Benin	0	-24.2513	11.327
20110	Benin	0	-83.046	-13.9384
20110	Benin	0	-69.1534	4.93254
20110	Benin	0	-27.8688	2.73801
20110	Benin	0	-50.4642	-15.4747
20110	Benin	0	-73.6273	5.60448
20110	Benin	0	-87.5194	8.01377
20110	Benin	0	-36.2599	-6.31832
20110	Benin	0	-54.3934	17.2364
20110	Benin	0	-34.9629	4.80603
20110	Benin	0	-19.6349	-16.0496
20110	Benin	0	-50.7274	-0.84071
20110	Benin	1	11.0211	22.4865
20110	Benin	1	62.0938	20.8114
20110	Benin	0	-82.1792	8.63148
20110	Benin	0	-87.7193	-6.34995
20110	Benin	0	-74.7309	5.93849
20110	Benin	0	-16.6895	-1.68864
20110	Benin	0	-93.3878	-14.9562
20110	Benin	0	-53.6403	14.8295
20110	Benin	1	83.1182	3.45482
20110	Benin	0	-39.7124	7.29375
20110	Benin	0	-26.0755	-13.4841
20110	Benin	0	-68.1071	-17.2371
20110	Benin	0	-71.4362	9.77169
20110	Benin	0	-94.9843	2.37842
20110	Benin	1	66.4207	17.9812
20110	Benin	0	-84.8265	8.64705
20110	Benin	0	-85.3201	8.76269
20110	Benin	0	-59.0638	7.23312
20110	Benin	0	-98.8458	-1.57879
20110	Benin	1	24.4379	-11.0171
20110	Benin	0	-98.9761	-3.12061
20110	Benin	0	-74.0344	5.90451
20110	Benin	1	2.14189	6.94666
20110	Benin	0	-69.4775	4.4413
20110	Benin	0	-77.8217	19.7138
20110	Benin	0	-14.2248	-8.62905
20110	Benin	0	-51.2562	4.26126
20110	Benin	0	-96.6518	6.35779
20110	Benin	0	-39.008	-13.7424
20110	Benin	0	-42.3229	-2.56838
20110	Benin	1	42.4845	1.17555
20110	Benin	1	69.5555	2.04442
20110	Benin	0	-6.69818	17.6629
20110	Benin	1	29.6915	-3.54015
20110	Benin	0	-32.3896	-10.0737
20110	Benin	0	-67.8263	7.01511
20110	Benin	1	42.6654	8.80084
20110	Benin	0	-71.526	7.93039
20110	Benin	0	-12.7529	6.17234
20110	Benin	0	-83.6585	8.49811
20110	Benin	1	11.5894	-6.95877
20110	Benin	0	-50.1344	3.68713
20110	Benin	1	37.5089	-1.26221
20110	Benin	0	-95.0246	2.72961
20110	Benin	1	43.9261	8.32739
20110	Benin	0	-56.4937	-0.780134
20110	Benin	0	-100.641	13.1836
20110	Benin	0	-73.5152	10.2582
20110	Benin	1	17.6894	2.34248
20110	Benin	0	-62.5472	6.36425
20110	Benin	0	-21.8863	24.3507
20110	Benin	0	-75.0018	10.2231
20110	Benin	0	-51.7244	15.5487
20110	Benin	1	73.0415	7.12549
20110	Benin	0	-36.8755	-6.48622
20110	Benin	0	-13.0957	3.41948
20110	Benin	1	61.6821	3.1577
20110	Benin	0	-31.2326	5.98205
20110	Benin	1	47.831	7.96854
20110	Benin	0	-95.6277	-6.28144
20110	Benin	0	-22.2277	12.1114
20110	Benin	1	72.0693	1.6576
20110	Benin	0	-54.9869	-10.6389
20110	Benin	1	14.9113	5.0533
20110	Benin	0	-34.1287	-0.0198968
20110	Benin	0	-39.8945	0.767569
20110	Benin	0	-24.7686	14.3224
20110	Benin	1	85.849	19.8058
20110	Benin	0	-83.0694	3.67341
20110	Benin	0	-91.2873	-0.422261
20110	Benin	1	14.7355	10.4146
20110	Benin	0	-93.4471	18.4114
20110	Benin	0	-48.7302	-14.6465
20110	Benin	1	35.5455	4.79274
20110	Benin	0	-81.0113	25.9671
20110	Benin	1	97.6932	13.1206
20110	Benin	0	-15.7956	-6.13077
20110	Benin	0	-72.3068	2.23075
20110	Benin	0	-33.1184	-0.716513
20110	Benin	1	12.8045	6.8563
20110	Benin	0	-55.7316	5.44423
20110	Benin	1	63.0809	-1.7535
20110	Benin	1	89.3346	6.67302
20110	Benin	0	-21.7343	-10.5568
20110	Benin	0	-72.9524	1.04332
20110	Benin	0	-5.03539	10.4452
20110	Benin	0	-95.5941	8.39
20110	Benin	1	89.853	3.64734
20110	Benin	1	6.66895	3.56024
20110	Benin	0	-89.4204	15.2363
20110	Benin	0	-25.5644	1.93387
20110	Benin	0	-15.4843	-2.37069
20110	Benin	0	-0.455075	-3.05444
20110	Benin	0	-23.128	-24.1671
20110	Benin	0	-35.2455	-20.068
20110	Benin	1	32.6239	11.2396
20110	Benin	0	-21.0915	-7.1758
20110	Benin	0	-44.3202	0.201668
20110	Benin	0	-39.2358	-14.9413
20110	Benin	1	68.353	9.81937
20110	Benin	0	-41.5625	30.5012
20110	Benin	0	-82.7485	-2.74536
20110	Benin	0	-54.0052	11.7206
20110	Benin	1	18.4177	10.8645
20110	Benin	1	62.2848	-1.50535
20110	Benin	0	-4.55682	11.2904
20110	Benin	0	-24.8038	7.65165
20110	Benin	1	7.85938	9.37234
20110	Benin	0	-94.066	10.8117
20110	Benin	0	-62.8618	23.9122
20110	Benin	0	-32.0885	-12.1407
20110	Benin	0	-73.0402	15.0299
20110	Benin	1	83.5269	-2.61697
20110	Benin	0	-38.6893	-6.0165
20110	Benin	0	-90.1388	8.79637
20110	Benin	1	12.4004	4.46266
20110	Benin	0	-57.7556	-7.61522
20110	Benin	1	74.8276	7.13273
20110	Benin	0	-91.388	3.80667
20110	Benin	1	77.9437	1.1458
20110	Benin	1	46.8258	17.8898
20110	Benin	1	95.9873	9.75385
20110	Benin	0	-100.492	11.6831
20110	Benin	0	-0.206654	15.8678
20110	Benin	0	-16.6654	13.4617
20110	Benin	1	38.6649	13.0273
20110	Benin	0	-71.026	22.3629
20110	Benin	0	-93.0083	-6.52439
20110	Benin	0	-65.4852	4.5717
20110	Benin	0	-93.2272	-5.34107
20110	Benin	0	-20.7114	-6.54195
20110	Benin	0	-72.9288	2.80294
20110	Benin	1	27.6548	22.2279
20110	Benin	0	-80.8038	6.74625
20110	Benin	0	-37.3082	8.59227
20110	Benin	0	-3.12915	7.4022
20110	Benin	1	92.1427	4.0275
20110	Benin	0	-0.0244738	1.71849
20110	Benin	0	-56.0511	3.24039
20110	Benin	0	-62.091	1.15047
20110	Benin	0	-63.7277	13.8733
20110	Benin	0	-82.6707	-4.02188
20110	Benin	0	-63.7748	-0.362396
20110	Benin	0	-46.0699	-4.8921
20110	Benin	0	-58.2797	10.3199
20110	Benin	0	-22.2316	-14.458
20110	Benin	0	-90.9352	-9.69339
20110	Benin	0	-78.2879	14.1824
20110	Benin	1	79.3662	0.121397
20110	Benin	0	-82.2979	28.9143
20110	Benin	0	-43.7983	-9.10079
20110	Benin	1	90.0132	7.89761
20110	Benin	1	73.115	15.8567
20110	Benin	0	-96.4197	3.53744
20110	Benin	1	11.2553	2.36237
20110	Benin	0	-35.5928	7.11696
20110	Benin	0	-10.091	12.2533
20110	Benin	0	-64.4476	-0.0374822
20110	Benin	0	-94.066	16.6676
20110	Benin	1	80.5057	11.3646
20110	Benin	0	-23.2673	4.09805
20110	Benin	0	-37.8487	-2.88966
20110	Benin	0	-86.2524	-7.03199
20110	Benin	0	-38.3482	-7.48881
20110	Benin	1	22.6019	-4.23783
20110	Benin	0	-94.7462	17.0701
20110	Benin	0	-43.0927	-1.68476
20110	Benin	0	-96.7307	3.26339
20110	Benin	0	-23.6986	-6.01522
20110	Benin	0	-63.964	-5.23242
20110	Benin	0	-73.6443	29.1786
20110	Benin	0	-19.5141	23.3911
20110	Benin	0	-57.53	3.55008
20110	Benin	0	-84.1679	6.86221
20110	Benin	0	-93.2575	9.31993
20110	Benin	1	27.7757	19.8118
20110	Benin	1	13.3311	-1.57554
20110	Benin	1	13.83	10.5597
20110	Benin	0	-60.3698	-3.23307
20110	Benin	1	67.1899	8.96458
20110	Benin	0	-47.0702	9.27828
20110	Benin	1	46.589	1.61236
20110	Benin	0	-26.9497	16.3404
20110	Benin	0	-20.6567	4.50838
20110	Benin	0	-71.0899	33.9595
20110	Benin	0	-86.1266	0.246151
20110	Benin	0	-53.485	6.34177
20110	Benin	0	-7.90214	5.9815
20110	Benin	1	46.9902	11.3899
20110	Benin	0	-41.4117	-14.0351
20110	Benin	0	-50.8135	4.62272
20110	Benin	0	-21.4576	24.3873
20110	Benin	1	78.8155	1.86622
20110	Benin	0	-81.4293	-3.16351
20110	Benin	0	-60.4505	-2.63622
20110	Benin	0	-82.5735	-3.10992
20110	Benin	0	-45.0338	-18.1008
20110	Benin	0	-47.5298	-4.37947
20110	Benin	0	-53.9438	-2.66188
20110	Benin	0	-87.2961	1.93744
20110	Benin	0	-99.1372	-4.49539
20110	Benin	0	-18.6799	1.53032
20110	Benin	1	45.2629	2.77628
20110	Benin	1	48.2046	5.84661
20110	Benin	0	-68.675	-5.9714
20110	Benin	0	-56.0204	1.68401
20110	Benin	0	-63.0602	7.40483
20110	Benin	0	-94.1199	-1.62427
20110	Benin	0	-56.5198	-2.40507
20110	Benin	1	15.6535	3.52907
20110	Benin	0	-99.8217	3.70532
20110	Benin	0	-55.7071	1.51383
20110	Benin	0	-42.3393	12.114
20110	Benin	1	85.2594	14.1836
20110	Benin	1	98.2179	12.3048
20110	Benin	1	29.5848	-10.9326
20110	Benin	0	-54.3934	10.5871
20110	Benin	0	-87.8553	15.3832
20110	Benin	1	57.7616	-0.623351
20110	Benin	0	-0.452624	16.788
20110	Benin	0	-54.1496	4.11269
20110	Benin	0	-57.1575	11.706
20110	Benin	0	-30.0943	-9.48207
20110	Benin	1	26.2089	-4.42626
20110	Benin	0	-55.1745	10.3464
20110	Benin	1	61.9313	15.8466
20110	Benin	0	-77.7062	-10.1258
20110	Benin	0	-79.2245	-2.57215
20110	Benin	0	-70.1188	-0.709964
20110	Benin	1	46.5507	12.0287
20110	Benin	0	-24.8569	-0.678876
20110	Benin	1	48.062	0.739409
20110	Benin	1	1.04779	-9.86037
20110	Benin	1	20.1476	19.6734
20110	Benin	0	-52.1486	29.311
20110	Benin	1	99.0762	12.749
20110	Benin	0	-98.5002	12.0912
20110	Benin	0	-27.7263	12.4403
20110	Benin	0	-36.1453	-0.115896
20110	Benin	1	26.6764	1.68852
20110	Benin	0	-42.9678	10.0081
20110	Benin	1	40.0608	15.3151
20110	Benin	0	-32.9886	19.5866
20110	Benin	1	32.6438	1.85081
20110	Benin	1	23.9202	9.06047
20110	Benin	0	-32.6129	-8.44115
20110	Benin	0	-78.3061	4.355
20110	Benin	0	-26.8669	-4.81241
20110	Benin	1	53.2911	24.8586
20110	Benin	0	-93.5468	4.05249
20110	Benin	1	79.4338	7.82065
20110	Benin	0	-45.0538	12.3791
20110	Benin	0	-32.3697	-9.37494
20110	Benin	0	-40.7065	-11.9216
20110	Benin	0	-97.7269	-12.0655
20110	Benin	0	-51.8509	6.00281
20110	Benin	1	87.4958	11.3241
20110	Benin	0	-36.9677	-8.83446
20110	Benin	0	-89.9307	-12.6896
20110	Benin	0	-72.8182	-4.6919
20110	Benin	0	-36.959	-2.27978
20110	Benin	0	-4.63787	-0.0783369
20110	Benin	0	-81.6963	-2.96754
20110	Benin	0	-79.0123	-10.7988
20110	Benin	1	18.9432	8.79829
20110	Benin	1	51.1505	7.36067
20110	Benin	1	63.2103	4.37906
20110	Benin	0	-83.5653	5.56231
20110	Benin	0	-43.6148	-1.03702
20110	Benin	0	-54.8952	-14.6646
20110	Benin	1	40.0706	3.36765
20110	Benin	0	-97.716	18.8622
20110	Benin	0	-96.338	8.17661
20110	Benin	0	-17.5713	-0.199719
20110	Benin	0	-92.0512	-3.45884
20110	Benin	0	-90.1764	-12.5896
20110	Benin	1	49.1044	8.16233
20110	Benin	0	-84.6927	-6.83037
20110	Benin	0	-83.7072	-7.0029
20110	Benin	0	-82.3754	7.30126
20110	Benin	0	-71.8006	-7.17738
20110	Benin	1	6.65115	2.46628
20110	Benin	0	-53.1924	-6.37868
20110	Benin	1	97.6936	3.41946
20110	Benin	0	-16.819	10.7202
20110	Benin	0	-70.4517	10.2746
20110	Benin	0	-30.9708	-24.9297
20110	Benin	1	98.5164	8.31067
20110	Benin	0	-84.638	13.0856
20110	Benin	1	36.2529	13.9006
20110	Benin	0	-9.9059	4.46088
20110	Benin	0	-21.2883	-7.71713
20110	Benin	0	-77.9384	0.939446
20110	Benin	0	-69.021	-4.22198
20110	Benin	1	94.9767	14.0088
20110	Benin	1	44.0425	7.01553
20110	Benin	0	-22.9183	4.00149
20110	Benin	0	-81.4835	24.511
20110	Benin	1	41.2724	26.6999
20110	Benin	0	-93.6098	11.3751
20110	Benin	1	65.0887	10.0188
20110	Benin	1	12.6346	16.3586
20110	Benin	0	-18.0349	8.16624
20110	Benin	0	-21.0732	-10.4969
20110	Benin	0	-83.8544	-3.80625
20110	Benin	0	-54.4263	9.68268
20110	Benin	0	-31.1989	5.6644
20110	Benin	0	-54.9565	5.27206
20110	Benin	0	-52.4937	-8.32864
20110	Benin	0	-31.0198	0.0999495
20110	Benin	0	-19.5265	-16.7186
20110	Benin	0	-29.5333	-1.46043
20110	Benin	0	-88.6314	-1.66305
20110	Benin	0	-91.8123	-11.9492
20110	Benin	0	-28.9269	4.48087
20110	Benin	0	-88.2654	-2.2076
20110	Benin	1	87.3757	15.4961
20110	Benin	0	-61.1997	7.95092
20110	Benin	0	-28.6895	9.85916
20110	Benin	0	-43.9138	-2.88541
20110	Benin	1	93.3126	12.6709
20110	Benin	0	-71.702	8.63488
20110	Benin	0	-70.1088	13.36
20110	Benin	0	-33.1241	-8.94694
20110	Benin	0	-97.5553	-12.673
20110	Benin	0	-24.0802	0.683983
20110	Benin	0	-35.5119	5.08685
20110	Benin	0	-39.5405	22.8719
20110	Benin	0	-28.7817	9.02137
20110	Benin	0	-21.358	10.6899
20110	Benin	0	-44.4574	-6.17185
20110	Benin	0	-78.3864	-6.73363
20110	Benin	0	-47.688	-0.399399
20110	Benin	0	-33.5235	4.85298
20110	Benin	0	-61.0512	11.3957
20110	Benin	1	25.1065	-2.9011
20110	Benin	0	-90.0164	14.415
20110	Benin	1	61.3252	10.7599
20110	Benin	0	-4.61697	5.92059
20110	Benin	0	-44.2403	-11.0749
20110	Benin	0	-45.5507	9.90994
20110	Benin	1	69.3163	-3.43269
20110	Benin	0	-73.7468	16.692
20110	Benin	0	-16.5946	5.2199
20110	Benin	1	34.6028	-2.55771
20110	Benin	1	58.8636	25.9223
20110	Benin	0	-35.2094	5.60442
20110	Benin	0	-15.0909	14.4284
20110	Benin	0	-6.64967	23.3522
20110	Benin	0	-70.1054	-7.1651
20110	Benin	1	55.2955	5.34686
20110	Benin	0	-30.105	5.25951
20110	Benin	1	70.8029	4.34173
20110	Benin	1	42.3393	6.91103
20110	Benin	1	87.4358	6.5396
20110	Benin	0	-96.7307	12.4626
20110	Benin	0	-7.85938	4.61654
20110	Benin	1	49.2588	-14.0369
20110	Benin	0	-73.7043	14.7656
20110	Benin	0	-26.1225	1.38699
20110	Benin	0	-69.6256	-4.53096
20110	Benin	1	58.5617	4.9936
20110	Benin	0	-6.82852	13.6183
20110	Benin	1	53.5137	9.62649
20110	Benin	0	-29.6476	2.13505
20110	Benin	1	8.5927	10.8912
20110	Benin	0	-90.0946	-8.28956
20110	Benin	0	-51.5908	1.57239
20110	Benin	0	-53.0665	20.7651
20110	Benin	1	58.2833	7.28809
20110	Benin	1	42.8336	14.6858
20110	Benin	0	-46.0918	16.6487
20110	Benin	1	65.6097	-14.0939
20110	Benin	0	-81.0776	12.5057
20110	Benin	0	-73.2705	-1.09896
20110	Benin	0	-41.946	-14.1084
20110	Benin	0	-37.6466	2.09938
20110	Benin	0	-25.8293	-6.08617
20110	Benin	0	-82.2469	9.06845
20110	Benin	0	-76.3005	19.7885
20110	Benin	0	-69.0901	2.32057
20110	Benin	0	-14.7451	9.30784
20110	Benin	0	-82.6542	9.14069
20110	Benin	0	-48.0622	2.31968
20110	Benin	0	-81.0612	-5.99302
20110	Benin	1	48.1901	8.58889
20110	Benin	0	-37.0897	1.47106
20110	Benin	0	-21.8481	-0.811547
20110	Benin	0	-23.4271	7.41657
20110	Benin	0	-7.47268	-17.6898
20110	Benin	0	-4.72572	-3.42936
20110	Benin	0	-91.5692	6.25838
20110	Benin	1	1.09542	13.9211
20110	Benin	1	45.3663	1.4945
20110	Benin	0	-70.5136	-2.84375
20110	Benin	0	-14.1901	4.01935
20110	Benin	0	-0.784677	-7.62617
20110	Benin	0	-58.197	13.1523
20110	Benin	1	79.6206	3.53893
20110	Benin	0	-36.9715	11.4019
20110	Benin	0	-31.2104	-4.08357
20110	Benin	0	-35.4845	-4.68452
20110	Benin	1	46.9651	7.13172
20110	Benin	1	78.5964	-1.53301
20110	Benin	1	89.4204	6.15407
20110	Benin	1	6.67683	10.5259
20110	Benin	0	-89.5924	-7.99151
20110	Benin	1	52.9915	21.079
20110	Benin	0	-38.4901	14.3799
20110	Benin	1	12.2325	4.82739
20110	Benin	1	64.2965	11.6391
20110	Benin	1	96.9576	11.8133
20110	Benin	0	-81.5388	6.35447
20110	Benin	0	-8.62992	1.34235
20110	Benin	1	21.6689	4.90411
20110	Benin	1	20.3299	0.0669516
20110	Benin	1	77.7062	-11.1922
20110	Benin	0	-47.7984	7.90593
20110	Benin	0	-47.6856	-1.29554
20110	Benin	1	36.8732	-7.99137
20110	Benin	1	48.016	-1.99145
20110	Benin	0	-97.5636	-1.42809
20110	Benin	0	-73.6293	3.22728
20110	Benin	1	96.3783	13.5443
20110	Benin	1	92.53	1.60852
20110	Benin	0	-25.615	-0.0495199
20110	Benin	0	-76.7009	-1.30725
20110	Benin	0	-42.3108	7.91129
20110	Benin	0	-9.56452	6.4411
20110	Benin	0	-57.246	3.99411
20110	Benin	0	-2.68657	-4.50307
20110	Benin	1	65.9572	17.6704
20110	Benin	0	-70.4551	26.0615
20110	Benin	1	41.3044	15.328
20110	Benin	0	-57.4301	4.75885
20110	Benin	0	-21.3061	-6.12131
20110	Benin	0	-56.6983	13.6487
20110	Benin	1	22.6706	2.60237
20110	Benin	0	-20.0762	9.05307
20110	Benin	0	-81.4802	-3.13528
20110	Benin	0	-8.24635	8.14161
20110	Benin	0	-61.9504	-10.9109
20110	Benin	1	3.31588	5.6466
20110	Benin	0	-2.24955	-4.52844
20110	Benin	0	-92.4762	0.860731
20110	Benin	0	-49.5605	6.68614
20110	Benin	0	-53.5869	8.75146
20110	Benin	1	65.4338	5.54757
20110	Benin	1	93.9365	-4.63967
20110	Benin	1	35.2596	-5.78006
20110	Benin	0	-96.1775	11.0778
20110	Benin	0	-22.8679	5.46266
20110	Benin	0	-78.0095	0.0503646
20110	Benin	0	-95.3444	-11.8274
20110	Benin	1	55.6017	-8.22539
20110	Benin	0	-9.25477	3.74884
20110	Benin	1	55.1282	7.03783
20110	Benin	0	-75.9951	12.0218
20110	Benin	1	29.0416	0.934373
20110	Benin	0	-99.6829	-6.66352
20110	Benin	0	-42.237	8.56908
20110	Benin	0	-64.4084	-6.02296
20110	Benin	0	-58.3795	-3.82466
20110	Benin	1	4.00119	5.91851
20110	Benin	0	-11.0618	20.8707
20110	Benin	0	-94.3872	4.33408
20110	Benin	0	-74.2149	-2.0256
20110	Benin	1	76.1452	14.6605
20110	Benin	0	-65.8219	-0.57473
20110	Benin	0	-25.8883	2.61955
20110	Benin	0	-63.2735	-0.105513
20110	Benin	0	-53.0335	-1.52314
20110	Benin	0	-76.4469	7.61799
20110	Benin	1	86.3178	-8.86696
20110	Benin	0	-100.057	24.9582
20110	Benin	0	-56.2458	-4.3884
20110	Benin	0	-2.70967	0.202857
20110	Benin	1	55.2138	19.8945
20110	Benin	0	-33.2344	2.04105
20110	Benin	1	78.8155	1.31028
20110	Benin	0	-96.0611	9.61677
20110	Benin	0	-11.2616	13.3553
20110	Benin	1	94.8409	-1.04222
20110	Benin	0	-23.6174	-5.35573
20110	Benin	0	-92.0112	2.38978
20110	Benin	0	-4.91916	7.21755
20110	Benin	0	-90.6355	15.6567
20110	Benin	0	-18.9198	19.9834
20110	Benin	0	-91.8723	0.511138
20110	Benin	0	-52.4022	-1.55385
20110	Benin	1	48.0622	6.06614
20110	Benin	0	-20.341	0.602493
20110	Benin	0	-72.0435	3.25763
20110	Benin	1	35.818	-1.7914
20110	Benin	0	-10.1583	-2.25436
20110	Benin	1	76.4576	1.55497
20110	Benin	0	-75.9734	1.62738
20110	Benin	1	3.56979	-10.7174
20110	Benin	1	96.3833	2.62066
20110	Benin	1	51.5124	-12.0408
20110	Benin	1	43.365	11.1745
20110	Benin	0	-11.4378	0.805506
20110	Benin	0	-84.704	5.27308
20110	Benin	0	-39.963	6.42887
20110	Benin	0	-97.7665	0.193667
20110	Benin	1	33.5927	-4.14489
20110	Benin	0	-50.4086	7.59282
20110	Benin	1	89.6622	-4.01465
20110	Benin	1	49.0676	12.45
20110	Benin	0	-10.1248	-0.681331
20110	Benin	0	-8.85432	5.39729
20110	Benin	0	-96.4061	24.1422
20110	Benin	1	61.9973	-9.32847
20110	Benin	0	-24.9192	-1.42984
20110	Benin	0	-90.0994	-4.00488
20110	Benin	0	-35.8898	8.62835
20110	Benin	0	-46.787	4.54959
20110	Benin	0	-9.4887	10.0156
20110	Benin	0	-88.704	-7.0523
20110	Benin	0	-20.5616	-1.26592
20110	Benin	1	59.0521	11.4431
20110	Benin	0	-60.3077	9.40126
20110	Benin	1	13.486	10.1758
20110	Benin	1	54.4609	-9.87337
20110	Benin	0	-14.4422	14.102
20110	Benin	1	29.9317	3.83121
20110	Benin	1	79.5981	5.72861
20110	Benin	0	-45.8502	14.3856
20110	Benin	0	-35.4814	8.37716
20110	Benin	0	-4.00438	8.37543
20110	Benin	0	-23.1827	-15.422
20110	Benin	1	70.887	6.3661
20110	Benin	0	-28.1666	-11.0163
20110	Benin	0	-63.1129	4.21583
20110	Benin	1	5.879	9.07565
20110	Benin	0	-43.9317	-9.163
20110	Benin	1	57.3843	16.6219
20110	Benin	0	-93.3878	20.5973
20110	Benin	0	-78.0364	8.12226
20110	Benin	0	-87.1293	4.56415
20110	Benin	0	-48.9029	10.8898
20110	Benin	0	-20.4966	2.60909
20110	Benin	0	-19.649	2.06315
20110	Benin	0	-35.6585	-13.6615
20110	Benin	0	-83.4676	-10.9235
20110	Benin	0	-70.8731	6.21518
20110	Benin	1	15.3104	20.6285
20110	Benin	0	-44.2403	-1.99059
20110	Benin	0	-53.4916	-11.3146
20110	Benin	1	76.7227	-7.4669
20110	Benin	0	-79.1672	-9.6229
20110	Benin	0	-52.8612	22.1489
20110	Benin	0	-39.5536	-0.00944145
20110	Benin	0	-49.7312	29.8258
20110	Benin	0	-38.6791	-3.49227
20110	Benin	0	-74.2633	7.75994
20110	Benin	0	-38.0024	0.193743
20110	Benin	1	69.254	4.4829
20110	Benin	0	-77.8809	15.5303
20110	Benin	0	-44.2767	1.03177
20110	Benin	1	100.694	-3.71032
20110	Benin	0	-10.0762	10.4183
20110	Benin	0	-81.335	9.04789
20110	Benin	0	-5.56109	8.08513
20110	Benin	1	77.3872	4.0953
20110	Benin	0	-97.2673	5.01221
20110	Benin	1	93.1543	13.8531
20110	Benin	0	-66.4024	4.95514
20110	Benin	1	26.7192	-5.17413
20110	Benin	0	-29.9318	-7.73376
20110	Benin	0	-52.1068	-16.4223
20110	Benin	0	-26.3671	-6.90908
20110	Benin	0	-60.2726	-10.934
20110	Benin	1	50.3684	8.66345
20110	Benin	1	64.1066	10.8303
20110	Benin	0	-63.9248	-8.17087
20110	Benin	0	-74.1847	13.4735
20110	Benin	0	-13.1425	-4.35334
20110	Benin	0	-21.7025	-2.59529
20110	Benin	0	-75.7291	25.4301
20110	Benin	0	-71.2921	-15.6617
20110	Benin	1	6.82589	11.5833
20110	Benin	0	-22.2179	2.40201
20110	Benin	0	-44.4968	-12.613
20110	Benin	0	-83.3062	18.0721
20110	Benin	0	-69.6202	-17.1473
20110	Benin	0	-31.7329	8.21163
20110	Benin	1	64.1834	2.19608
20110	Benin	1	47.044	-22.0009
20110	Benin	0	-44.651	0.285363
20110	Benin	0	-40.9989	11.5567
20110	Benin	0	-96.9277	-9.58886
20110	Benin	0	-25.9618	-2.10931
20110	Benin	0	-72.8086	4.85147
20110	Benin	0	-37.2718	6.39259
20110	Benin	0	-66.0635	-13.9686
20110	Benin	0	-35.7716	-0.0660894
20110	Benin	0	-34.7479	4.08387
20110	Benin	0	-52.3141	6.5365
20110	Benin	1	56.3468	-0.876045
20110	Benin	0	-57.2524	9.28873
20110	Benin	0	-95.0199	3.39872
20110	Benin	0	-18.7731	3.50903
20110	Benin	1	95.684	6.51918
20110	Benin	0	-56.3532	7.6851
20110	Benin	0	-100.051	2.64356
20110	Benin	1	72.9398	2.89028
20110	Benin	0	-12.7369	6.03045
20110	Benin	0	-46.646	1.55382
20110	Benin	0	-43.8164	20.3616
20110	Benin	1	12.9895	2.21603
20110	Benin	0	-87.5214	-5.17371
20110	Benin	1	30.4887	-16.3448
20110	Benin	1	22.4817	-5.30474
20110	Benin	0	-49.4121	5.06114
20110	Benin	1	97.0562	1.28063
20110	Benin	0	-22.5442	5.0828
20110	Benin	0	-11.6226	2.49916
20110	Benin	0	-54.0092	4.08785
20110	Benin	0	-43.8738	-2.33158
20110	Benin	0	-62.1672	10.3824
20110	Benin	0	-60.0825	-1.88989
20110	Benin	0	-15.7186	6.4796
20110	Benin	1	39.8861	-12.6512
20110	Benin	1	29.6349	3.93451
20110	Benin	0	-23.4373	5.6523
20110	Benin	0	-66.2194	2.91364
20110	Benin	1	55.4467	16.5549
20110	Benin	0	-37.369	14.7027
20110	Benin	1	55.2868	20.1893
20110	Benin	1	52.3093	5.67638
20110	Benin	0	-64.5611	6.09678
20110	Benin	0	-62.7706	14.0248
20110	Benin	0	-50.6508	0.128469
20110	Benin	0	-70.7299	1.49901
20110	Benin	0	-8.60815	-12.5667
20110	Benin	0	-42.3767	29.6668
20110	Benin	0	-24.9721	-7.14736
20110	Benin	0	-97.7628	11.4941
20110	Benin	0	-40.5975	-4.44161
20110	Benin	0	-67.4124	10.33
20110	Benin	1	89.7057	0.141693
20110	Benin	0	-75.6006	10.1033
20110	Benin	0	-38.4288	15.9127
20110	Benin	0	-52.2412	-7.64147
20110	Benin	0	-50.2557	5.76997
20110	Benin	0	-99.3036	2.82732
20110	Benin	0	-12.4499	-5.90198
20110	Benin	0	-7.84109	-3.25043
20110	Benin	0	-67.7569	7.42886
20110	Benin	1	79.834	6.75953
20110	Benin	1	25.4244	-0.562671
20110	Benin	0	-84.2983	0.317331
20110	Benin	0	-80.6355	6.97247
20110	Benin	0	-51.1638	9.89507
20110	Benin	1	30.7898	6.78933
20110	Benin	0	-55.9704	14.8018
20110	Benin	1	19.1683	11.4248
20110	Benin	0	-57.246	12.1198
20110	Benin	0	-80.6742	-15.8638
20110	Benin	0	-92.1647	1.51257
20110	Benin	0	-44.357	-2.83376
20110	Benin	1	54.4437	-14.6869
20110	Benin	1	7.33235	10.7051
20110	Benin	0	-75.8957	9.12833
20110	Benin	1	71.9417	-0.136226
20110	Benin	0	-39.6785	3.17089
20110	Benin	1	82.125	-6.12457
20110	Benin	0	-84.1825	6.84009
20110	Benin	1	47.6387	-8.90203
20110	Benin	1	6.66895	7.35502
20110	Benin	1	34.8567	4.31007
20110	Benin	0	-23.3809	-11.8775
20110	Benin	0	-99.4024	28.6979
20110	Benin	0	-39.8237	2.02766
20110	Benin	1	27.8804	-1.82999
20110	Benin	0	-5.51712	5.17686
20110	Benin	0	-94.0233	6.64357
20110	Benin	0	-34.9385	9.28797
20110	Benin	1	53.5182	4.24682
20110	Benin	0	-84.2369	10.7509
20110	Benin	0	-31.1209	2.09462
20110	Benin	1	6.55102	0.405735
20110	Benin	0	-27.736	-1.87256
20110	Benin	0	-31.4165	-3.95263
20110	Benin	1	13.3778	2.43815
20110	Benin	0	-84.9536	-7.94811
20110	Benin	1	46.1941	12.1824
20110	Benin	0	-30.3059	9.93173
20110	Benin	0	-36.061	11.3207
20110	Benin	0	-53.1189	-4.24304
20110	Benin	0	-36.8292	10.9017
20110	Benin	0	-77.586	-7.51055
20110	Benin	0	-61.3252	11.3054
20110	Benin	0	-48.6873	6.5473
20110	Benin	0	-37.0736	1.59666
20110	Benin	0	-70.8739	15.6824
20110	Benin	0	-22.9597	-11.6899
20110	Benin	0	-85.6256	6.61225
20110	Benin	0	-40.3853	15.6502
20110	Benin	1	53.8207	9.35517
20110	Benin	1	69.1108	17.0184
20110	Benin	0	-18.3187	7.68298
20110	Benin	0	-69.0725	-4.18592
20110	Benin	0	-94.6701	6.91178
20110	Benin	0	-46.3271	-7.25595
20110	Benin	1	9.31679	11.873
20110	Benin	0	-39.3354	10.4042
20110	Benin	1	94.7344	4.04326
20110	Benin	1	42.3929	-3.48632
20110	Benin	0	-56.3869	27.4629
20110	Benin	0	-97.6954	-13.6465
20110	Benin	0	-43.7996	-3.61161
20110	Benin	0	-87.5728	-7.64614
20110	Benin	1	19.6829	15.5865
20110	Benin	1	56.0329	-4.81285
20110	Benin	1	82.0473	-1.26879
20110	Benin	0	-82.2469	11.5987
20110	Benin	1	77.251	11.142
20110	Benin	0	-68.1499	5.01229
20110	Benin	0	-44.3142	-4.22256
20110	Benin	0	-33.8719	11.2198
20110	Benin	0	-99.1531	5.51065
20110	Benin	1	70.072	22.2785
20110	Benin	0	-2.55866	1.69995
20110	Benin	0	-43.0211	-1.85542
20110	Benin	0	-89.3719	19.1839
20110	Benin	1	68.2199	5.09485
20110	Benin	1	17.3223	2.16963
20110	Benin	0	-0.112633	1.54782
20110	Benin	0	-43.5468	20.0984
20110	Benin	0	-99.735	1.89522
20110	Benin	0	-4.20702	-7.29619
20110	Benin	1	86.8382	9.9532
20110	Benin	0	-92.8787	38.4204
20110	Benin	0	-10.2387	9.57289
20110	Benin	1	40.7095	-23.0147
20110	Benin	0	-33.1628	0.593741
20110	Benin	0	-17.5097	-9.79155
20110	Benin	0	-85.1213	5.22649
20110	Benin	1	58.1654	6.90925
20110	Benin	0	-54.8789	-13.8279
20110	Benin	1	56.2296	19.0055
20110	Benin	0	-74.3518	0.508321
20110	Benin	0	-15.8744	0.410352
20110	Benin	0	-5.9978	-11.8714
20110	Benin	1	68.5574	7.05081
20110	Benin	0	-76.459	7.48045
20110	Benin	0	-14.2248	-3.24733
20110	Benin	0	-23.7371	8.74919
20110	Benin	0	-85.3406	7.41025
20110	Benin	0	-20.0283	-9.96977
20110	Benin	0	-78.3697	10.9493
20110	Benin	0	-61.6561	1.73577
20110	Benin	0	-69.9758	6.12321
20110	Benin	0	-22.2915	-5.39596
20110	Benin	0	-88.8485	18.4719
20110	Benin	0	-73.0874	-5.1876
20110	Benin	1	59.2294	-10.7972
20110	Benin	0	-8.3838	-11.3924
20110	Benin	1	94.3497	0.0311846
20110	Benin	1	96.7899	10.4192
20110	Benin	0	-40.6489	1.51987
20110	Benin	0	-96.1979	7.81551
20110	Benin	0	-2.62471	12.6536
20110	Benin	1	81.67	-12.7826
20110	Benin	1	79.5753	-9.357
20110	Benin	0	-65.8402	18.5644
20110	Benin	0	-47.4398	13.0025
20110	Benin	1	47.9998	4.54944
20110	Benin	0	-15.3128	5.16032
20110	Benin	0	-70.0138	6.04042
20110	Benin	0	-99.8583	10.1701
20110	Benin	0	-58.1216	4.37918
20110	Benin	0	-18.4031	11.6174
20110	Benin	0	-41.4879	5.17301
20110	Benin	0	-96.0858	7.44259
20110	Benin	0	-11.1973	3.05591
20110	Benin	0	-17.7859	0.906308
20110	Benin	0	-21.9664	0.895661
20110	Benin	1	32.9371	5.55018
20110	Benin	0	-29.5236	14.5674
20110	Benin	1	19.1415	-4.57628
20110	Benin	0	-88.812	0.336713
20110	Benin	1	62.194	3.45469
20110	Benin	1	15.5289	10.6324
20110	Benin	0	-95.8187	0.58952
20110	Benin	1	29.342	13.7468
20110	Benin	0	-64.5132	17.4364
20110	Benin	1	32.0448	-0.958772
20110	Benin	1	78.5977	19.7881
20110	Benin	0	-83.2846	7.18707
20110	Benin	0	-9.25656	-3.54739
20110	Benin	0	-75.0347	9.2384
20110	Benin	1	24.4827	22.7204
20110	Benin	0	-81.2479	-1.95271
20110	Benin	0	-70.593	-1.60744
20110	Benin	1	54.0546	12.7308
20110	Benin	0	-72.3031	-0.511784
20110	Benin	1	21.8356	16.741
20110	Benin	0	-45.964	-3.75342
20110	Benin	0	-45.4209	5.64134
20110	Benin	1	70.1307	4.65646
20110	Benin	0	-91.4455	4.12926
20110	Benin	1	72.2912	-3.67025
20110	Benin	1	72.1477	2.15197
20110	Benin	0	-21.6333	3.23542
20110	Benin	0	-16.0549	30.5751
20110	Benin	1	3.74776	12.5876
20110	Benin	1	95.7706	9.77127
20110	Benin	0	-52.3497	0.0512569
20110	Benin	0	-81.5339	-3.00561
20110	Benin	0	-40.7249	-15.2368
20110	Benin	1	18.6777	4.29941
20110	Benin	1	62.8433	20.3203
20110	Benin	0	-82.7632	-8.47015
20110	Benin	0	-3.29379	-20.6661
20110	Benin	0	-22.1093	11.7896
20110	Benin	0	-51.351	-11.9434
20110	Benin	0	-81.8697	14.8698
20110	Benin	0	-64.0368	24.1425
20110	Benin	1	69.2551	8.33003
20110	Benin	1	96.7049	-1.23765
20110	Benin	0	-56.1132	1.09325
20110	Benin	1	86.0551	0.836083
20110	Benin	0	-19.4497	5.53918
20110	Benin	1	89.0997	5.33286
20110	Benin	1	46.2821	9.12797
20110	Benin	1	66.2171	2.88257
20110	Benin	0	-11.6088	22.685
20110	Benin	0	-3.49667	1.72006
20110	Benin	0	-85.6013	-2.67609
20110	Benin	1	59.9619	8.96346
20110	Benin	0	-60.9726	23.3763
20110	Benin	1	78.914	8.13091
20110	Benin	0	-37.8258	-10.0834
20110	Benin	1	20.9394	6.51702
20110	Benin	1	50.4675	8.03676
20110	Benin	0	-52.9596	2.12323
20110	Benin	0	-74.8351	2.26214
20110	Benin	0	-57.3729	15.3872
20110	Benin	1	93.2422	2.09423
20110	Benin	1	71.4709	3.69501
20110	Benin	0	-31.2308	2.84324
20110	Benin	0	-10.7337	1.66875
20110	Benin	0	-81.2647	-7.92909
20110	Benin	0	-64.9164	7.9259
20110	Benin	1	11.2822	-11.2811
20110	Benin	0	-56.2284	21.0977
20110	Benin	0	-77.1988	10.6397
20110	Benin	0	-93.2844	14.4186
20110	Benin	1	6.60216	0.17411
20110	Benin	0	-69.7576	27.7139
20110	Benin	0	-91.5279	-9.70522
20110	Benin	1	48.9892	6.79515
20110	Benin	0	-83.2726	2.53973
20110	Benin	0	-92.7484	-4.01814
20110	Benin	0	-50.5159	-3.92288
20110	Benin	0	-88.6008	8.30796
20110	Benin	0	-40.1628	-1.69472
20110	Benin	0	-12.2179	-2.57052
20110	Benin	1	54.4353	6.47431
20110	Benin	1	72.8348	-1.46324
20110	Benin	0	-17.7215	5.66215
20110	Benin	0	-82.5252	14.1595
20110	Benin	0	-24.0079	15.9911
20110	Benin	0	-96.1077	2.28115
20110	Benin	0	-80.5259	6.93154
20110	Benin	1	4.73137	-1.24025
20110	Benin	1	37.1902	-1.78387
20110	Benin	1	100.416	-1.77005
20110	Benin	0	-46.3125	2.78612
20110	Benin	1	44.286	11.0862
20110	Benin	0	-5.66092	-1.69889
20110	Benin	0	-46.7398	5.05501
20110	Benin	0	-98.0666	29.3478
20110	Benin	0	-40.8897	10.3749
20110	Benin	0	-66.3571	20.6781
20110	Benin	0	-75.8521	17.0965
[truncated: 917,424+ more rows]
