# Supplementary material for: Agri-environmental policies have reduced cropland degradation globally
Source: Nat Food. 2026 May 18;7(6):527–38. doi: 10.1038/s43016-026-01359-4 (PMC13290496; doi:10.1038/s43016-026-01359-4)
Supplement: Supplementary file 6 — Source data for Fig. 3. [file 43016_2026_1359_MOESM6_ESM.xlsx]

## Sheet: a_border_region
Variable	Estimate	CI_lower	CI_upper
baseline	1.12492	0.576408	1.67342
w_exp	1.11669	0.568843	1.66455
w_gov	2.00915	1.47037	2.54793
comp_index	2.17535	1.52807	2.82263

## Sheet: b_all_country
Variable	Estimate	CI_lower	CI_upper
more_policies	1.0983	0.0455661	2.15103
w_gov	1.13998	0.0390158	2.24094
w_exp	1.0983	0.0455661	2.15103
comp_index	1.56776	0.0018017	3.13372
