# Supplementary material for: Agri-environmental policies have reduced cropland degradation globally
Source: Nat Food. 2026 May 18;7(6):527–38. doi: 10.1038/s43016-026-01359-4 (PMC13290496; doi:10.1038/s43016-026-01359-4)
Supplement: Supplementary file 7 — Source data for Fig. 4. [file 43016_2026_1359_MOESM7_ESM.xlsx]

## Sheet: Dureti_SourceData_Fig4
Label	Estimate	SE	LB_CI	UB_CI	N	Switchers
Effect_0	-1.85126	1.50691	-4.8048	1.10229	127	45
Effect_1	1.98022	1.56453	-1.08626	5.04669	104	45
Effect_2	4.01846	1.84449	0.403265	7.63366	90	45
Effect_3	4.85573	2.2173	0.509832	9.20163	79	44
Effect_4	4.18011	2.08329	0.0968678	8.26335	72	44
Effect_5	2.01364	2.21534	-2.32842	6.3557	67	44
Effect_6	2.77033	2.68778	-2.49772	8.03838	64	44
Effect_7	-1.12916	2.01361	-5.07584	2.81751	61	43
Effect_8	4.4815	2.40603	-0.234311	9.19731	59	42
Effect_9	5.52615	1.97862	1.64804	9.40425	57	42
Effect_10	2.91015	1.56701	-0.161188	5.98149	55	42
Effect_11	6.90183	2.56844	1.86769	11.936	53	42
Effect_12	8.01758	3.133	1.87691	14.1583	49	40
Effect_13	9.72024	4.0993	1.68561	17.7549	45	38
Effect_14	9.41209	4.48993	0.611831	18.2124	41	36
Effect_15	10.4261	4.11217	2.36627	18.486	37	34
Average	4.42085	1.56014	1.36298	7.47873	1060	670
Placebo_1	0.362874	2.35769	-4.2582	4.98395	81	25
Placebo_2	-1.50974	2.78812	-6.97446	3.95498	46	16
Placebo_3	-0.781856	4.30916	-9.22781	7.6641	28	11
Placebo_4	3.72493	4.63563	-5.3609	12.8108	18	7
Placebo_5	3.58192	5.3271	-6.85919	14.023	12	5
