# Supplementary material for: Agri-environmental policies have reduced cropland degradation globally
Source: Nat Food. 2026 May 18;7(6):527–38. doi: 10.1038/s43016-026-01359-4 (PMC13290496; doi:10.1038/s43016-026-01359-4)
Supplement: Supplementary file 8 — Source data for Fig. 5. [file 43016_2026_1359_MOESM8_ESM.xlsx]

## Sheet: Dureti_SourceData_Fig5
var_name	coef	se	ci_low	ci_high
Land use regulations	0.8304	0.221	0.398	1.263
Input regulations	0.043	0.249	-0.446	0.532
Habitats & Biodiversity	-0.048	0.277	-0.5925	0.495
Agri-environmental payments	0.906	0.393	0.135	1.676
