# Supplementary material for: Agri-environmental policies have reduced cropland degradation globally
Source: Nat Food. 2026 May 18;7(6):527–38. doi: 10.1038/s43016-026-01359-4 (PMC13290496; doi:10.1038/s43016-026-01359-4)
Supplement: Supplementary file 9 — Source data for Fig. 6. [file 43016_2026_1359_MOESM9_ESM.xlsx]

## Sheet: bivariate_map
	ID	CountryID	ISO3	Country	Variable	Coef	p_value	norm_6_1	norm_8_2
	2	2	AFG	Afghanistan	more_p	4.82801	0.33327	8	0
	3	3	DZA	Algeria	more_p	-14.5723	0.802262	0	0
	4	4	AZE	Azerbaijan	more_p	-0.701238	0.636402	0	0
	5	5	ALB	Albania	more_p	-0.141943	0.959182	0	0
	6	6	ARM	Armenia	more_p	2.94165	0.184543	4	0
	8	8	AGO	Angola	more_p	21.0068	0.0165267	12	0.5
	9	9	ARG	Argentina	more_p	1.22405	0.400431	4	0
	10	10	AUT	Austria(Vienna)	more_p	1.85849	0.144179	4	0
	13	13	BWA	Botswana	more_p	-2829.97	0.0768256	0	0.1
	14	14	BEL	Belgium	more_p	0.631712	0.315568	4	0
	15	15	BGD	Bangladesh	more_p	1.71993	0.0115363	4	0.5
	16	16	BLZ	Belize	more_p	1.5418	0.893976	4	0
	17	17	BIH	BosniaandHerzegovina	more_p	0.126429	0.864482	4	0
	18	18	BOL	Bolivia	more_p	-14.1445	0.0132534	0	0.5
	19	19	MMR	Myanmar	more_p	5.20429	0.00491062	8	1
	20	20	BEN	Benin	more_p	-1.50373	0.21306	0	0
	21	21	BLR	Belarus	more_p	-0.606966	0.213262	0	0
	22	22	BRA	Brazil	more_p	-2.20964	0.27997	0	0
	23	23	BTN	Bhutan	more_p	0.604635	0.168085	4	0
	24	24	BGR	Bulgaria	more_p	-1.30994	0.357345	0	0
	26	26	BDI	Burundi	more_p	-1.16144	0.425179	0	0
	27	27	CAN	Canada	more_p	1.82789	0.2	4	0
	28	28	KHM	Cambodia	more_p	-3.17906	0.012102	0	0.5
	29	29	TCD	Chad	more_p	27.8581	0.339085	12	0
	30	30	COG	Congo	more_p	12.5085	0.00142839	12	1
	31	31	COD	Congo,Dem.Rep.of	more_p	1.02683	0.283704	4	0
	32	32	CHN	China	more_p	21.8071	0.000132364	12	1
	33	33	CHL	Chile	more_p	41.4523	0.261223	12	0
	34	34	CMR	Cameroon	more_p	-0.0185271	0.2	0	0
	35	35	COL	Colombia	more_p	-181.345	0.115999	0	0
	36	36	CRI	CostaRica	more_p	7.42451	0.162542	8	0
	37	37	CAF	CentralAfricanRepublic	more_p	-8.38085	0.714285	0	0
	38	38	DNK	Denmark	more_p	-0.0770069	0.92112	0	0
	39	39	DJI	Djibouti	more_p	0	0.2	0	0
	40	40	DOM	DominicanRepublic	more_p	0	0.2	0	0
	41	41	ECU	Ecuador	more_p	21.643	0.0252495	12	0.5
	43	43	IRL	Ireland	more_p	-19.5888	0.179017	0	0
	45	45	EST	Estonia	more_p	6.24473	0.115358	8	0
	46	46	ERI	Eritrea	more_p	0	0.2	0	0
	47	47	SLV	ElSalvador	more_p	-1.96823	0.0769065	0	0.1
	48	48	ETH	Ethiopia	more_p	3.31557	0.2	4	0
	49	49	CZE	CzechRepublic	more_p	-3.37426	0.0499624	0	0.5
	52	52	FRA	France	more_p	-0.29389	0.72291	0	0
	53	53	GMB	Gambia	more_p	0.283651	0.775958	4	0
	54	54	GAB	Gabon	more_p	-0.541893	0.944422	0	0
	55	55	GEO	Georgia	more_p	4.91949	0.161812	8	0
	56	56	GHA	Ghana	more_p	1.16005	0.751188	4	0
	58	58	DEU	Germany	more_p	0.419329	0.654555	4	0
	59	59	GRC	Greece	more_p	27.7067	0.378328	12	0
	60	60	GTM	Guatemala	more_p	5.07868	0.03098	8	0.5
	61	61	GIN	Guinea	more_p	28.7862	0.000168947	12	1
	62	62	GUY	Guyana	more_p	-700.022	0.455156	0	0
	64	64	HTI	Haiti	more_p	0	0.2	0	0
	66	66	HND	Honduras	more_p	-6.51907	0.0206986	0	0.5
	67	67	HRV	Croatia	more_p	-1.18683	0.161524	0	0
	68	68	HUN	Hungary	more_p	-1.05044	0.0426962	0	0.5
	69	69	IDN	Indonesia	more_p	-0.898144	0.741428	0	0
	71	71	IND	India	more_p	-16.9258	0.0368241	0	0.5
	72	72	IRN	Iran	more_p	2.62272	0.228498	4	0
	73	73	ISR	Israel	more_p	4.7371	0.229213	8	0
	74	74	ITA	Italy(Emilia-Romagna)	more_p	-4.40353	0.147851	0	0
	75	75	CIV	Côted'Ivoire	more_p	1.69381	0.721836	4	0
	76	76	IRQ	Iraq	more_p	21.575	0.13864	12	0
	77	77	JOR	Jordan	more_p	3.09074	0.45497	4	0
	78	78	KEN	Kenya	more_p	1.31835	0.438659	4	0
	79	79	KGZ	Kyrgyzstan	more_p	-1.34026	0.355512	0	0
	80	80	PRK	NorthKorea	more_p	0	0.2	0	0
	81	81	KOR	SouthKorea	more_p	0	0.2	0	0
	84	84	KAZ	Kazakhstan	more_p	-2.25725	0.00576992	0	1
	85	85	LAO	Lao	more_p	-6.08144	8.98718e-05	0	1
	86	86	LBN	Lebanon	more_p	5.11352	1.32034e-06	8	1
	87	87	LVA	Latvia	more_p	6.0766	2.18766e-05	8	1
	88	88	LTU	Lithuania	more_p	-6.26176	0.102928	0	0
	89	89	LBR	Liberia	more_p	-12.278	0.257504	0	0
	90	90	SVK	Slovakia	more_p	1.57629	0.184799	4	0
	91	91	LIE	Liechtenstein	more_p	33.168	0.410399	12	0
	92	92	LSO	Lesotho	more_p	93.6521	0.865084	12	0
	93	93	LUX	Luxembourg	more_p	2.36433	0.0319085	4	0.5
	96	96	MDA	Moldova,Republicof	more_p	3.41241	0.00363638	4	1
	97	97	MNG	Mongolia	more_p	-39.9067	0.00199803	0	1
	98	98	MWI	Malawi	more_p	-12.1098	1.22317e-06	0	1
	99	99	MNE	Montenegro	more_p	-0.55614	0.880534	0	0
	100	100	MKD	NorthMacedonia	more_p	5.3052	0.161404	8	0
	101	101	MLI	Mali	more_p	3.50757	0.0151759	4	0.5
	103	103	MAR	Morocco	more_p	14.2353	0.0149005	12	0.5
	104	104	MRT	Mauritania	more_p	-13.1411	0.0181774	0	0.5
	106	106	MEX	Mexico	more_p	-35.0469	0.276022	0	0
	107	107	MYS	Malaysia	more_p	-0.0343587	0.993886	0	0
	108	108	MOZ	Mozambique	more_p	-0.245496	0.854394	0	0
	109	109	NER	Niger	more_p	-1.86237	0.242487	0	0
	110	110	NGA	Nigeria	more_p	0.136863	0.921857	4	0
	111	111	NLD	Netherlands	more_p	-1.74887	0.0212113	0	0.5
	114	114	NOR	Norway	more_p	-4.6575	0.38435	0	0
	115	115	NPL	Nepal	more_p	-50.854	0.145801	0	0
	116	116	SUR	Suriname	more_p	-15.0372	0.0547763	0	0.1
	117	117	NIC	Nicaragua	more_p	-7.47435	0.00247808	0	1
	118	118	SSD	SouthSudan	more_p	-2.50125	0.571408	0	0
	119	119	PRY	Paraguay	more_p	-19.9704	0.37738	0	0
	120	120	PER	Peru	more_p	32.4468	0.00328086	12	1
	121	121	PAK	Pakistan	more_p	0	0.2	0	0
	122	122	POL	Poland	more_p	-1.56126	0.0887627	0	0.1
	123	123	PAN	Panama	more_p	21.0844	0.409425	12	0
	124	124	PRT	Portugal	more_p	9.15486	0.0765723	12	0.1
	126	126	GNB	Guinea-Bissau	more_p	-8.71306	0.424205	0	0
	128	128	SRB	Serbia	more_p	1.53671	0.106	4	0
	130	130	ROU	Romania	more_p	1.16688	0.09547	4	0.1
	131	131	RUS	RussianFederation	more_p	3.48556	0.0251563	4	0.5
	132	132	RWA	Rwanda	more_p	6.09372	0.000603388	8	1
	135	135	ZAF	SouthAfrica	more_p	3.02695	0.182863	4	0
	136	136	SEN	Senegal	more_p	5.69214	0.000281925	8	1
	137	137	SVN	Slovenia	more_p	-2.77242	0.0865699	0	0.1
	138	138	SLE	SierraLeone	more_p	-2.4306	0.00992584	0	1
	140	140	SOM	Somalia	more_p	0	0.2	0	0
	141	141	ESP	Spain	more_p	6.31748	0.072219	8	0.1
	142	142	SDN	Sudan	more_p	5.33341	0.073096	8	0.1
	143	143	SWE	Sweden	more_p	-4.6575	0.38435	0	0
	144	144	SYR	Syria	more_p	56.0356	0.0051009	12	1
	145	145	CHE	Switzerland	more_p	-1.297	0.227844	0	0
	147	147	THA	Thailand	more_p	-0.0293307	0.981062	0	0
	148	148	TJK	Tajikistan	more_p	-5.82897	0.00220128	0	1
	149	149	TGO	Togo	more_p	-2.33744	0.0550295	0	0.1
	150	150	TUN	Tunisia	more_p	5.2444	0.250996	8	0
	151	151	TLS	Timor-Leste	more_p	0.0559076	0.994593	4	0
	152	152	TUR	Turkey	more_p	0.73019	0.673254	4	0
	153	153	TKM	Turkmenistan	more_p	-10.7803	0.0880622	0	0.1
	154	154	TZA	Tanzania	more_p	-0.997678	0.49231	0	0
	155	155	UGA	Uganda	more_p	0.492806	0.647832	4	0
	156	156	GBR	UnitedKingdom	more_p	-19.5888	0.179017	0	0
	157	157	UKR	Ukraine	more_p	-1.10112	0.0931454	0	0.1
	158	158	USA	UnitedStatesofAmerica	more_p	1.1032	0.303	4	0
	160	160	BFA	BurkinaFaso	more_p	0.110161	0.957138	4	0
	161	161	URY	Uruguay	more_p	45.1592	0.000621642	12	1
	162	162	UZB	Uzbekistan	more_p	-0.169661	0.850551	0	0
	164	164	VNM	Vietnam	more_p	14.7084	0.0386107	12	0.5
	166	166	NAM	Namibia	more_p	-1.69063	0.636255	0	0
	170	170	ZMB	Zambia	more_p	-0.863469	0.475905	0	0
	171	171	ZWE	Zimbabwe	more_p	-7.22674	0.044864	0	0.5
