# Supplementary material for: Agri-environmental policies have reduced cropland degradation globally
Source: Nat Food. 2026 May 18;7(6):527–38. doi: 10.1038/s43016-026-01359-4 (PMC13290496; doi:10.1038/s43016-026-01359-4)
Supplement: Supplementary file 10 — Source data for Fig. 7. [file 43016_2026_1359_MOESM10_ESM.xlsx]

## Sheet: Dureti_SourceData_Fig7
	-1	-2	-3	-4	-5	-6	-7	-8	-9
	b/ci95	b/ci95	b/ci95	b/ci95	b/ci95	b/ci95	b/ci95	b/ci95	b/ci95
hdi	0
	="-0.023	0.023"
prop_rights		0.016
		="-0.011	0.043"
corrup_cont			0.034
			="0.005	0.062"
gov_eff				0.03
				="0.001	0.058"
stab_terr					0.052
					="0.019	0.085"
reg_qual						0.03
						="0.002	0.057"
rul_law							0.028
							="-0.000	0.056"
voic_acc								0.014
								="-0.012	0.041"
env_expend									0.024
									="-0.017	0.064"
	3013	3013	2690	2685	2685	2685	2690	2690	633
