# Supplementary material for: Agri-environmental policies have reduced cropland degradation globally
Source: Nat Food. 2026 May 18;7(6):527–38. doi: 10.1038/s43016-026-01359-4 (PMC13290496; doi:10.1038/s43016-026-01359-4)
Supplement: Supplementary file 11 — Source data for Fig. 8. [file 43016_2026_1359_MOESM11_ESM.xlsx]

## Sheet: a_landuse_policies
Economy	CountryName	ISO3	landuse_re_f
Afghanistan	Afghanistan	AFG	3
Algeria	Algeria	DZA	1
Azerbaijan	Azerbaijan	AZE	3
Albania	Albania	ALB	17
Armenia	Armenia	ARM	5
Angola	Angola	AGO	3
Argentina	Argentina	ARG	13
Austria	Austria	AUT	43
Botswana	Botswana	BWA	0
Belgium	Belgium	BEL	2
Bangladesh	Bangladesh	BGD	4
Belize	Belize	BLZ	5
Bosnia and Herzegovina	Bosnia and Herzegovina	BIH	3
Bolivia	Bolivia	BOL	0
Myanmar	Myanmar	MMR	5
Benin	Benin	BEN	3
Belarus	Belarus	BLR	5
Brazil	Brazil	BRA	15
Bhutan	Bhutan	BTN	0
Bulgaria	Bulgaria	BGR	5
Burundi	Burundi	BDI	0
Canada	Canada	CAN	25
Cambodia	Cambodia	KHM	1
Chad	Chad	TCD	0
Congo, Rep.	Congo, Rep.	COG	4
Congo, Dem. Rep.	Congo, Dem. Rep.	COD	1
China	China	CHN	24
Chile	Chile	CHL	7
Cameroon	Cameroon	CMR	2
Colombia	Colombia	COL	8
Costa Rica	Costa Rica	CRI	6
Central African Republic	Central African Republic	CAF	0
Denmark	Denmark	DNK	29
Dominican Republic	Dominican Republic	DOM	4
Ecuador	Ecuador	ECU	14
Egypt, Arab Rep.	Egypt, Arab Rep.	EGY	0
Ireland	Ireland	IRL	7
Estonia	Estonia	EST	5
Eritrea	Eritrea	ERI	0
El Salvador	El Salvador	SLV	3
Ethiopia	Ethiopia	ETH	5
Czechia	Czechia	CZE	9
	French Guiana	GUF	1
Finland	Finland	FIN	8
France	France	FRA	14
Gambia, The	Gambia, The	GMB	0
Gabon	Gabon	GAB	1
Georgia	Georgia	GEO	12
Ghana	Ghana	GHA	0
Germany	Germany	DEU	48
Greece	Greece	GRC	6
Guatemala	Guatemala	GTM	0
Guinea	Guinea	GIN	0
Guyana	Guyana	GUY	1
Haiti	Haiti	HTI	1
Honduras	Honduras	HND	5
Croatia	Croatia	HRV	3
Hungary	Hungary	HUN	4
Indonesia	Indonesia	IDN	5
India	India	IND	18
Iran, Islamic Rep.	Iran, Islamic Rep.	IRN	3
Israel	Israel	ISR	1
Italy	Italy	ITA	60
Côte d’Ivoire	Cote d'Ivoire	CIV	1
Iraq	Iraq	IRQ	3
Jordan	Jordan	JOR	0
Kenya	Kenya	KEN	16
Kyrgyz Republic	Kyrgyz Republic	KGZ	13
Kazakhstan	Kazakhstan	KAZ	1
Lao PDR	Lao PDR	LAO	3
Lebanon	Lebanon	LBN	3
Latvia	Latvia	LVA	6
Lithuania	Lithuania	LTU	3
Liberia	Liberia	LBR	4
Slovak Republic	Slovak Republic	SVK	2
Lesotho	Lesotho	LSO	5
Luxembourg	Luxembourg	LUX	6
Libya	Libya	LBY	1
Moldova	Moldova	MDA	11
Mongolia	Mongolia	MNG	3
Malawi	Malawi	MWI	2
Montenegro	Montenegro	MNE	2
North Macedonia	North Macedonia	MKD	2
Mali	Mali	MLI	2
Morocco	Morocco	MAR	1
Oman	Oman	OMN	3
Mexico	Mexico	MEX	37
Malaysia	Malaysia	MYS	7
Mozambique	Mozambique	MOZ	2
Niger	Niger	NER	1
Nigeria	Nigeria	NGA	4
Netherlands	Netherlands	NLD	25
Norway	Norway	NOR	5
Nepal	Nepal	NPL	1
Suriname	Suriname	SUR	0
Nicaragua	Nicaragua	NIC	10
Paraguay	Paraguay	PRY	3
Peru	Peru	PER	42
Pakistan	Pakistan	PAK	5
Poland	Poland	POL	8
Panama	Panama	PAN	7
Portugal	Portugal	PRT	18
Papua New Guinea	Papua New Guinea	PNG	6
Serbia	Serbia	SRB	10
Romania	Romania	ROU	8
Russian Federation	Russian Federation	RUS	116
Rwanda	Rwanda	RWA	6
Saudi Arabia	Saudi Arabia	SAU	2
South Africa	South Africa	ZAF	2
Senegal	Senegal	SEN	3
Slovenia	Slovenia	SVN	4
Sierra Leone	Sierra Leone	SLE	3
San Marino	San Marino	SMR	0
Somalia	Somalia	SOM	0
Spain	Spain	ESP	0
Sudan	Sudan	SDN	0
Sweden	Sweden	SWE	0
Syrian Arab Republic	Syrian Arab Republic	SYR	1
Switzerland	Switzerland	CHE	20
Thailand	Thailand	THA	0
Tajikistan	Tajikistan	TJK	3
Togo	Togo	TGO	2
Tunisia	Tunisia	TUN	1
Timor-Leste	Timor-Leste	TLS	3
Türkiye	Turkiye	TUR	7
Turkmenistan	Turkmenistan	TKM	7
Tanzania	Tanzania	TZA	1
Uganda	Uganda	UGA	4
United Kingdom	United Kingdom	GBR	18
Ukraine	Ukraine	UKR	18
United States	United States	USA	22
Burkina Faso	Burkina Faso	BFA	6
Uruguay	Uruguay	URY	5
Uzbekistan	Uzbekistan	UZB	6
Venezuela, RB	Venezuela, RB	VEN	12
Vietnam	Vietnam	VNM	6
Namibia	Namibia	NAM	3
West Bank and Gaza	West Bank and Gaza	PSE	1
Eswatini	Eswatini	SWZ	1
Yemen, Rep.	Yemen, Rep.	YEM	0
Zambia	Zambia	ZMB	4
Zimbabwe	Zimbabwe	ZWE	3
		TON	0

## Sheet: b_input_policies
Economy	CountryName	ISO3	fer_pes_f
Afghanistan	Afghanistan	AFG	0
Algeria	Algeria	DZA	2
Azerbaijan	Azerbaijan	AZE	21
Albania	Albania	ALB	17
Armenia	Armenia	ARM	6
Angola	Angola	AGO	3
Argentina	Argentina	ARG	21
Austria	Austria	AUT	21
Botswana	Botswana	BWA	2
Belgium	Belgium	BEL	25
Bangladesh	Bangladesh	BGD	3
Belize	Belize	BLZ	9
Bosnia and Herzegovina	Bosnia and Herzegovina	BIH	33
Bolivia	Bolivia	BOL	5
Myanmar	Myanmar	MMR	5
Benin	Benin	BEN	5
Belarus	Belarus	BLR	35
Brazil	Brazil	BRA	42
Bhutan	Bhutan	BTN	3
Bulgaria	Bulgaria	BGR	9
Burundi	Burundi	BDI	4
Canada	Canada	CAN	80
Cambodia	Cambodia	KHM	7
Chad	Chad	TCD	2
Congo, Rep.	Congo, Rep.	COG	2
Congo, Dem. Rep.	Congo, Dem. Rep.	COD	3
China	China	CHN	80
Chile	Chile	CHL	11
Cameroon	Cameroon	CMR	3
Colombia	Colombia	COL	37
Costa Rica	Costa Rica	CRI	15
Central African Republic	Central African Republic	CAF	1
Denmark	Denmark	DNK	32
Dominican Republic	Dominican Republic	DOM	9
Ecuador	Ecuador	ECU	22
Egypt, Arab Rep.	Egypt, Arab Rep.	EGY	8
Ireland	Ireland	IRL	33
Estonia	Estonia	EST	9
Eritrea	Eritrea	ERI	2
El Salvador	El Salvador	SLV	11
Ethiopia	Ethiopia	ETH	8
Czechia	Czechia	CZE	11
	French Guiana	GUF	0
Finland	Finland	FIN	8
France	France	FRA	16
Gambia, The	Gambia, The	GMB	1
Gabon	Gabon	GAB	2
Georgia	Georgia	GEO	34
Ghana	Ghana	GHA	2
Germany	Germany	DEU	22
Greece	Greece	GRC	52
Guatemala	Guatemala	GTM	11
Guinea	Guinea	GIN	2
Guyana	Guyana	GUY	5
Haiti	Haiti	HTI	0
Honduras	Honduras	HND	11
Croatia	Croatia	HRV	31
Hungary	Hungary	HUN	8
Indonesia	Indonesia	IDN	24
India	India	IND	10
Iran, Islamic Rep.	Iran, Islamic Rep.	IRN	3
Israel	Israel	ISR	1
Italy	Italy	ITA	16
Côte d’Ivoire	Cote d'Ivoire	CIV	0
Iraq	Iraq	IRQ	2
Jordan	Jordan	JOR	15
Kenya	Kenya	KEN	9
Kyrgyz Republic	Kyrgyz Republic	KGZ	14
Kazakhstan	Kazakhstan	KAZ	24
Lao PDR	Lao PDR	LAO	5
Lebanon	Lebanon	LBN	15
Latvia	Latvia	LVA	8
Lithuania	Lithuania	LTU	1
Liberia	Liberia	LBR	1
Slovak Republic	Slovak Republic	SVK	11
Lesotho	Lesotho	LSO	3
Luxembourg	Luxembourg	LUX	5
Libya	Libya	LBY	1
Moldova	Moldova	MDA	13
Mongolia	Mongolia	MNG	4
Malawi	Malawi	MWI	8
Montenegro	Montenegro	MNE	31
North Macedonia	North Macedonia	MKD	4
Mali	Mali	MLI	5
Morocco	Morocco	MAR	9
Oman	Oman	OMN	5
Mexico	Mexico	MEX	40
Malaysia	Malaysia	MYS	8
Mozambique	Mozambique	MOZ	8
Niger	Niger	NER	3
Nigeria	Nigeria	NGA	3
Netherlands	Netherlands	NLD	7
Norway	Norway	NOR	8
Nepal	Nepal	NPL	1
Suriname	Suriname	SUR	1
Nicaragua	Nicaragua	NIC	15
Paraguay	Paraguay	PRY	10
Peru	Peru	PER	22
Pakistan	Pakistan	PAK	8
Poland	Poland	POL	12
Panama	Panama	PAN	17
Portugal	Portugal	PRT	34
Papua New Guinea	Papua New Guinea	PNG	9
Serbia	Serbia	SRB	26
Romania	Romania	ROU	0
Russian Federation	Russian Federation	RUS	35
Rwanda	Rwanda	RWA	17
Saudi Arabia	Saudi Arabia	SAU	2
South Africa	South Africa	ZAF	22
Senegal	Senegal	SEN	4
Slovenia	Slovenia	SVN	2
Sierra Leone	Sierra Leone	SLE	0
San Marino	San Marino	SMR	1
Somalia	Somalia	SOM	0
Spain	Spain	ESP	21
Sudan	Sudan	SDN	3
Sweden	Sweden	SWE	5
Syrian Arab Republic	Syrian Arab Republic	SYR	8
Switzerland	Switzerland	CHE	20
Thailand	Thailand	THA	6
Tajikistan	Tajikistan	TJK	3
Togo	Togo	TGO	5
Tunisia	Tunisia	TUN	5
Timor-Leste	Timor-Leste	TLS	3
Türkiye	Turkiye	TUR	47
Turkmenistan	Turkmenistan	TKM	1
Tanzania	Tanzania	TZA	5
Uganda	Uganda	UGA	3
United Kingdom	United Kingdom	GBR	29
Ukraine	Ukraine	UKR	4
United States	United States	USA	14
Burkina Faso	Burkina Faso	BFA	17
Uruguay	Uruguay	URY	10
Uzbekistan	Uzbekistan	UZB	10
Venezuela, RB	Venezuela, RB	VEN	7
Vietnam	Vietnam	VNM	30
Namibia	Namibia	NAM	4
West Bank and Gaza	West Bank and Gaza	PSE	0
Eswatini	Eswatini	SWZ	2
Yemen, Rep.	Yemen, Rep.	YEM	3
Zambia	Zambia	ZMB	7
Zimbabwe	Zimbabwe	ZWE	3
		TON	0

## Sheet: c_forest_biodiversity
Economy	CountryName	ISO3	for_bio_f
Afghanistan	Afghanistan	AFG	1
Algeria	Algeria	DZA	2
Azerbaijan	Azerbaijan	AZE	3
Albania	Albania	ALB	6
Armenia	Armenia	ARM	3
Angola	Angola	AGO	1
Argentina	Argentina	ARG	54
Austria	Austria	AUT	13
Botswana	Botswana	BWA	2
Belgium	Belgium	BEL	1
Bangladesh	Bangladesh	BGD	7
Belize	Belize	BLZ	5
Bosnia and Herzegovina	Bosnia and Herzegovina	BIH	13
Bolivia	Bolivia	BOL	11
Myanmar	Myanmar	MMR	1
Benin	Benin	BEN	1
Belarus	Belarus	BLR	8
Brazil	Brazil	BRA	45
Bhutan	Bhutan	BTN	7
Bulgaria	Bulgaria	BGR	7
Burundi	Burundi	BDI	5
Canada	Canada	CAN	57
Cambodia	Cambodia	KHM	2
Chad	Chad	TCD	1
Congo, Rep.	Congo, Rep.	COG	3
Congo, Dem. Rep.	Congo, Dem. Rep.	COD	4
China	China	CHN	9
Chile	Chile	CHL	2
Cameroon	Cameroon	CMR	1
Colombia	Colombia	COL	4
Costa Rica	Costa Rica	CRI	4
Central African Republic	Central African Republic	CAF	2
Denmark	Denmark	DNK	3
Dominican Republic	Dominican Republic	DOM	7
Ecuador	Ecuador	ECU	7
Egypt, Arab Rep.	Egypt, Arab Rep.	EGY	0
Ireland	Ireland	IRL	3
Estonia	Estonia	EST	4
Eritrea	Eritrea	ERI	1
El Salvador	El Salvador	SLV	2
Ethiopia	Ethiopia	ETH	16
Czechia	Czechia	CZE	3
	French Guiana	GUF	0
Finland	Finland	FIN	10
France	France	FRA	6
Gambia, The	Gambia, The	GMB	1
Gabon	Gabon	GAB	1
Georgia	Georgia	GEO	9
Ghana	Ghana	GHA	5
Germany	Germany	DEU	25
Greece	Greece	GRC	1
Guatemala	Guatemala	GTM	5
Guinea	Guinea	GIN	0
Guyana	Guyana	GUY	3
Haiti	Haiti	HTI	0
Honduras	Honduras	HND	5
Croatia	Croatia	HRV	3
Hungary	Hungary	HUN	4
Indonesia	Indonesia	IDN	5
India	India	IND	10
Iran, Islamic Rep.	Iran, Islamic Rep.	IRN	0
Israel	Israel	ISR	0
Italy	Italy	ITA	51
Côte d’Ivoire	Cote d'Ivoire	CIV	3
Iraq	Iraq	IRQ	6
Jordan	Jordan	JOR	3
Kenya	Kenya	KEN	21
Kyrgyz Republic	Kyrgyz Republic	KGZ	6
Kazakhstan	Kazakhstan	KAZ	6
Lao PDR	Lao PDR	LAO	4
Lebanon	Lebanon	LBN	4
Latvia	Latvia	LVA	3
Lithuania	Lithuania	LTU	3
Liberia	Liberia	LBR	11
Slovak Republic	Slovak Republic	SVK	4
Lesotho	Lesotho	LSO	2
Luxembourg	Luxembourg	LUX	2
Libya	Libya	LBY	1
Moldova	Moldova	MDA	6
Mongolia	Mongolia	MNG	3
Malawi	Malawi	MWI	5
Montenegro	Montenegro	MNE	4
North Macedonia	North Macedonia	MKD	3
Mali	Mali	MLI	7
Morocco	Morocco	MAR	5
Oman	Oman	OMN	0
Mexico	Mexico	MEX	46
Malaysia	Malaysia	MYS	4
Mozambique	Mozambique	MOZ	4
Niger	Niger	NER	1
Nigeria	Nigeria	NGA	4
Netherlands	Netherlands	NLD	3
Norway	Norway	NOR	7
Nepal	Nepal	NPL	2
Suriname	Suriname	SUR	0
Nicaragua	Nicaragua	NIC	7
Paraguay	Paraguay	PRY	3
Peru	Peru	PER	12
Pakistan	Pakistan	PAK	7
Poland	Poland	POL	4
Panama	Panama	PAN	5
Portugal	Portugal	PRT	36
Papua New Guinea	Papua New Guinea	PNG	4
Serbia	Serbia	SRB	15
Romania	Romania	ROU	5
Russian Federation	Russian Federation	RUS	91
Rwanda	Rwanda	RWA	7
Saudi Arabia	Saudi Arabia	SAU	1
South Africa	South Africa	ZAF	15
Senegal	Senegal	SEN	5
Slovenia	Slovenia	SVN	6
Sierra Leone	Sierra Leone	SLE	4
San Marino	San Marino	SMR	0
Somalia	Somalia	SOM	0
Spain	Spain	ESP	18
Sudan	Sudan	SDN	2
Sweden	Sweden	SWE	2
Syrian Arab Republic	Syrian Arab Republic	SYR	1
Switzerland	Switzerland	CHE	34
Thailand	Thailand	THA	3
Tajikistan	Tajikistan	TJK	3
Togo	Togo	TGO	1
Tunisia	Tunisia	TUN	1
Timor-Leste	Timor-Leste	TLS	2
Türkiye	Turkiye	TUR	5
Turkmenistan	Turkmenistan	TKM	2
Tanzania	Tanzania	TZA	6
Uganda	Uganda	UGA	7
United Kingdom	United Kingdom	GBR	14
Ukraine	Ukraine	UKR	3
United States	United States	USA	12
Burkina Faso	Burkina Faso	BFA	5
Uruguay	Uruguay	URY	1
Uzbekistan	Uzbekistan	UZB	2
Venezuela, RB	Venezuela, RB	VEN	7
Vietnam	Vietnam	VNM	10
Namibia	Namibia	NAM	5
West Bank and Gaza	West Bank and Gaza	PSE	1
Eswatini	Eswatini	SWZ	0
Yemen, Rep.	Yemen, Rep.	YEM	0
Zambia	Zambia	ZMB	8
Zimbabwe	Zimbabwe	ZWE	3
		TON	0

## Sheet: d_agri_environment_payments
Economy	CountryName	ISO3	pay_pol_cum_f
Afghanistan	Afghanistan	AFG	0
Algeria	Algeria	DZA	0
Azerbaijan	Azerbaijan	AZE	2
Albania	Albania	ALB	2
Armenia	Armenia	ARM	5
Angola	Angola	AGO	3
Argentina	Argentina	ARG	1
Austria	Austria	AUT	6
Botswana	Botswana	BWA	0
Belgium	Belgium	BEL	0
Bangladesh	Bangladesh	BGD	4
Belize	Belize	BLZ	1
Bosnia and Herzegovina	Bosnia and Herzegovina	BIH	0
Bolivia	Bolivia	BOL	1
Myanmar	Myanmar	MMR	0
Benin	Benin	BEN	0
Belarus	Belarus	BLR	3
Brazil	Brazil	BRA	13
Bhutan	Bhutan	BTN	2
Bulgaria	Bulgaria	BGR	1
Burundi	Burundi	BDI	0
Canada	Canada	CAN	5
Cambodia	Cambodia	KHM	0
Chad	Chad	TCD	0
Congo, Rep.	Congo, Rep.	COG	0
Congo, Dem. Rep.	Congo, Dem. Rep.	COD	2
China	China	CHN	4
Chile	Chile	CHL	0
Cameroon	Cameroon	CMR	0
Colombia	Colombia	COL	1
Costa Rica	Costa Rica	CRI	1
Central African Republic	Central African Republic	CAF	0
Denmark	Denmark	DNK	1
Dominican Republic	Dominican Republic	DOM	1
Ecuador	Ecuador	ECU	2
Egypt, Arab Rep.	Egypt, Arab Rep.	EGY	0
Ireland	Ireland	IRL	2
Estonia	Estonia	EST	3
Eritrea	Eritrea	ERI	0
El Salvador	El Salvador	SLV	0
Ethiopia	Ethiopia	ETH	0
Czechia	Czechia	CZE	1
	French Guiana	GUF	0
Finland	Finland	FIN	4
France	France	FRA	2
Gambia, The	Gambia, The	GMB	0
Gabon	Gabon	GAB	0
Georgia	Georgia	GEO	1
Ghana	Ghana	GHA	0
Germany	Germany	DEU	4
Greece	Greece	GRC	2
Guatemala	Guatemala	GTM	2
Guinea	Guinea	GIN	0
Guyana	Guyana	GUY	2
Haiti	Haiti	HTI	0
Honduras	Honduras	HND	0
Croatia	Croatia	HRV	0
Hungary	Hungary	HUN	1
Indonesia	Indonesia	IDN	1
India	India	IND	1
Iran, Islamic Rep.	Iran, Islamic Rep.	IRN	0
Israel	Israel	ISR	0
Italy	Italy	ITA	1
Côte d’Ivoire	Cote d'Ivoire	CIV	0
Iraq	Iraq	IRQ	0
Jordan	Jordan	JOR	0
Kenya	Kenya	KEN	1
Kyrgyz Republic	Kyrgyz Republic	KGZ	0
Kazakhstan	Kazakhstan	KAZ	0
Lao PDR	Lao PDR	LAO	0
Lebanon	Lebanon	LBN	0
Latvia	Latvia	LVA	2
Lithuania	Lithuania	LTU	1
Liberia	Liberia	LBR	1
Slovak Republic	Slovak Republic	SVK	3
Lesotho	Lesotho	LSO	2
Luxembourg	Luxembourg	LUX	0
Libya	Libya	LBY	0
Moldova	Moldova	MDA	3
Mongolia	Mongolia	MNG	0
Malawi	Malawi	MWI	0
Montenegro	Montenegro	MNE	0
North Macedonia	North Macedonia	MKD	0
Mali	Mali	MLI	0
Morocco	Morocco	MAR	0
Oman	Oman	OMN	0
Mexico	Mexico	MEX	2
Malaysia	Malaysia	MYS	0
Mozambique	Mozambique	MOZ	0
Niger	Niger	NER	0
Nigeria	Nigeria	NGA	0
Netherlands	Netherlands	NLD	1
Norway	Norway	NOR	1
Nepal	Nepal	NPL	2
Suriname	Suriname	SUR	0
Nicaragua	Nicaragua	NIC	0
Paraguay	Paraguay	PRY	2
Peru	Peru	PER	3
Pakistan	Pakistan	PAK	6
Poland	Poland	POL	2
Panama	Panama	PAN	3
Portugal	Portugal	PRT	3
Papua New Guinea	Papua New Guinea	PNG	3
Serbia	Serbia	SRB	6
Romania	Romania	ROU	7
Russian Federation	Russian Federation	RUS	4
Rwanda	Rwanda	RWA	2
Saudi Arabia	Saudi Arabia	SAU	1
South Africa	South Africa	ZAF	2
Senegal	Senegal	SEN	3
Slovenia	Slovenia	SVN	5
Sierra Leone	Sierra Leone	SLE	5
San Marino	San Marino	SMR	0
Somalia	Somalia	SOM	0
Spain	Spain	ESP	2
Sudan	Sudan	SDN	0
Sweden	Sweden	SWE	1
Syrian Arab Republic	Syrian Arab Republic	SYR	0
Switzerland	Switzerland	CHE	3
Thailand	Thailand	THA	0
Tajikistan	Tajikistan	TJK	0
Togo	Togo	TGO	0
Tunisia	Tunisia	TUN	0
Timor-Leste	Timor-Leste	TLS	0
Türkiye	Turkiye	TUR	2
Turkmenistan	Turkmenistan	TKM	2
Tanzania	Tanzania	TZA	0
Uganda	Uganda	UGA	3
United Kingdom	United Kingdom	GBR	7
Ukraine	Ukraine	UKR	1
United States	United States	USA	8
Burkina Faso	Burkina Faso	BFA	1
Uruguay	Uruguay	URY	0
Uzbekistan	Uzbekistan	UZB	0
Venezuela, RB	Venezuela, RB	VEN	0
Vietnam	Vietnam	VNM	3
Namibia	Namibia	NAM	0
West Bank and Gaza	West Bank and Gaza	PSE	0
Eswatini	Eswatini	SWZ	0
Yemen, Rep.	Yemen, Rep.	YEM	0
Zambia	Zambia	ZMB	1
Zimbabwe	Zimbabwe	ZWE	0
		TON

## Sheet: e_all_policies
year	pay_pol_cum_f	pol_cum_f	landuse_re_f	fer_pes_f	for_bio_f
2001	0.125926	2.07407	0.538462	0.958042	0.461539
2002	0.17037	3.31852	0.867133	1.51748	0.748252
2003	0.222222	4.44444	1.18182	2.03497	0.979021
2004	0.294118	5.70588	1.53846	2.61538	1.27273
2005	0.357664	6.79562	1.85315	3.16783	1.48951
2006	0.398551	7.98551	2.12587	3.79021	1.79021
2007	0.5	9.09286	2.48252	4.36364	2.05594
2008	0.621429	10.5214	2.90909	4.93706	2.45454
2009	0.7	11.9857	3.31468	5.53846	2.88112
2010	0.8	13.5929	3.69231	6.23776	3.37063
2011	0.865248	15.1277	4.02797	7.06294	3.81818
2012	0.887324	16.7887	4.5035	7.91608	4.24475
2013	0.950704	18.669	5	8.78322	4.74825
2014	1.10563	20.7535	5.67832	9.62238	5.3007
2015	1.15493	22.5916	6.10489	10.4475	5.87413
2016	1.16197	24.2183	6.52448	11.2308	6.28671
2017	1.26056	25.5493	6.91608	11.6643	6.78322
2018	1.3169	26.4155	7.26573	11.7762	7.18182
2019	1.39437	26.7958	7.42657	11.8811	7.29371
