# Supplementary material for: Agri-environmental policies have reduced cropland degradation globally
Source: Nat Food. 2026 May 18;7(6):527–38. doi: 10.1038/s43016-026-01359-4 (PMC13290496; doi:10.1038/s43016-026-01359-4)
Supplement: Supplementary file 12 — Source data for Extended Data Fig. 1. [file 43016_2026_1359_MOESM12_ESM.xlsx]

## Sheet: a_z_score
x	y	LON	LAT	ISO3	pixel_id	countryID1	log_zx100_diff
-175.125	-21.2083	-175.185	-21.202	TON	1
-124.375	54.125	-109.433	59.081	CAN	2	27
-124.292	54.125	-109.433	59.081	CAN	3	27
-124.125	54.0417	-109.433	59.081	CAN	4	27
-124.042	54.0417	-109.433	59.081	CAN	5	27
-123.458	45.125	-98.606	39.622	USA	6	158
-123.375	44.375	-98.606	39.622	USA	7	158
-123.375	44.4583	-98.606	39.622	USA	8	158	-1.1431
-123.375	44.7917	-98.606	39.622	USA	9	158
-123.375	45.0417	-98.606	39.622	USA	10	158	-0.00555122
-123.375	45.125	-98.606	39.622	USA	11	158	-0.828354
-123.292	44.125	-98.606	39.622	USA	12	158
-123.292	44.2917	-98.606	39.622	USA	13	158	-0.0331063
-123.292	44.375	-98.606	39.622	USA	14	158	-0.697214
-123.292	44.4583	-98.606	39.622	USA	15	158	-1.13059
-123.292	44.7917	-98.606	39.622	USA	16	158	-0.562986
-123.292	44.9583	-98.606	39.622	USA	17	158	-0.302191
-123.292	45.0417	-98.606	39.622	USA	18	158	-0.389928
-123.292	45.125	-98.606	39.622	USA	19	158	-0.634269
-123.208	44.125	-98.606	39.622	USA	20	158	-1.04426
-123.208	44.2083	-98.606	39.622	USA	21	158	-0.73604
-123.208	44.2917	-98.606	39.622	USA	22	158	-0.619129
-123.208	44.375	-98.606	39.622	USA	23	158	-0.908507
-123.208	44.4583	-98.606	39.622	USA	24	158	-0.458582
-123.208	44.5417	-98.606	39.622	USA	25	158
-123.208	44.625	-98.606	39.622	USA	26	158
-123.208	44.7083	-98.606	39.622	USA	27	158	-0.782347
-123.208	44.7917	-98.606	39.622	USA	28	158	-0.336024
-123.208	44.875	-98.606	39.622	USA	29	158	-0.652581
-123.208	44.9583	-98.606	39.622	USA	30	158	-0.345446
-123.208	45.0417	-98.606	39.622	USA	31	158	-0.516314
-123.208	45.125	-98.606	39.622	USA	32	158	-0.686474
-123.125	44.2083	-98.606	39.622	USA	33	158	-0.165158
-123.125	44.2917	-98.606	39.622	USA	34	158	-0.466414
-123.125	44.375	-98.606	39.622	USA	35	158	-0.903425
-123.125	44.4583	-98.606	39.622	USA	36	158	-0.693575
-123.125	44.5417	-98.606	39.622	USA	37	158	-1.03951
-123.125	44.625	-98.606	39.622	USA	38	158	-0.633486
-123.125	44.7083	-98.606	39.622	USA	39	158	-0.856006
-123.125	44.7917	-98.606	39.622	USA	40	158	-0.263538
-123.125	44.875	-98.606	39.622	USA	41	158	-0.762082
-123.125	44.9583	-98.606	39.622	USA	42	158
-123.125	45.0417	-98.606	39.622	USA	43	158	-1.13342
-123.125	45.125	-98.606	39.622	USA	44	158	-0.695735
-123.125	45.2083	-98.606	39.622	USA	45	158	-0.886697
-123.125	45.2917	-98.606	39.622	USA	46	158	-0.852133
-123.125	45.4583	-98.606	39.622	USA	47	158
-123.125	45.5417	-98.606	39.622	USA	48	158
-123.042	44.2083	-98.606	39.622	USA	49	158	-0.241291
-123.042	44.2917	-98.606	39.622	USA	50	158	-0.459709
-123.042	44.375	-98.606	39.622	USA	51	158	-0.359245
-123.042	44.4583	-98.606	39.622	USA	52	158	-0.472723
-123.042	44.5417	-98.606	39.622	USA	53	158	-0.426309
-123.042	44.625	-98.606	39.622	USA	54	158	-0.822049
-123.042	44.7083	-98.606	39.622	USA	55	158	-0.442512
-123.042	44.7917	-98.606	39.622	USA	56	158	-0.709453
-123.042	44.9583	-98.606	39.622	USA	57	158
-123.042	45.0417	-98.606	39.622	USA	58	158	-1.07508
-123.042	45.125	-98.606	39.622	USA	59	158	-1.01434
-123.042	45.2083	-98.606	39.622	USA	60	158	-0.803217
-123.042	45.2917	-98.606	39.622	USA	61	158
-123.042	45.4583	-98.606	39.622	USA	62	158
-123.042	45.5417	-98.606	39.622	USA	63	158
-122.958	43.9583	-98.606	39.622	USA	64	158
-122.958	44.2083	-98.606	39.622	USA	65	158	-0.287658
-122.958	44.2917	-98.606	39.622	USA	66	158	-0.475867
-122.958	44.375	-98.606	39.622	USA	67	158	-0.852854
-122.958	44.5417	-98.606	39.622	USA	68	158	-0.722002
-122.958	44.625	-98.606	39.622	USA	69	158	-0.18725
-122.958	44.7083	-98.606	39.622	USA	70	158	-0.754806
-122.958	44.7917	-98.606	39.622	USA	71	158	-1.04785
-122.958	45.0417	-98.606	39.622	USA	72	158	-1.20744
-122.958	45.125	-98.606	39.622	USA	73	158	-1.22189
-122.958	45.2083	-98.606	39.622	USA	74	158	-1.41591
-122.958	45.2917	-98.606	39.622	USA	75	158
-122.958	45.375	-98.606	39.622	USA	76	158
-122.958	45.5417	-98.606	39.622	USA	77	158	-1.0119
-122.958	45.7083	-98.606	39.622	USA	78	158
-122.875	38.2917	-98.606	39.622	USA	79	158	0.351624
-122.875	38.375	-98.606	39.622	USA	80	158
-122.875	38.4583	-98.606	39.622	USA	81	158
-122.875	43.875	-98.606	39.622	USA	82	158
-122.875	43.9583	-98.606	39.622	USA	83	158
-122.875	44.375	-98.606	39.622	USA	84	158
-122.875	44.5417	-98.606	39.622	USA	85	158	-0.402193
-122.875	44.625	-98.606	39.622	USA	86	158	-0.635106
-122.875	44.7083	-98.606	39.622	USA	87	158
-122.875	44.7917	-98.606	39.622	USA	88	158	-1.03498
-122.875	44.9583	-98.606	39.622	USA	89	158
-122.875	45.0417	-98.606	39.622	USA	90	158	-0.714238
-122.875	45.125	-98.606	39.622	USA	91	158	-0.975731
-122.875	45.2083	-98.606	39.622	USA	92	158	-1.90824
-122.875	45.375	-98.606	39.622	USA	93	158
-122.875	45.5417	-98.606	39.622	USA	94	158	-1.0173
-122.875	45.7083	-98.606	39.622	USA	95	158
-122.792	38.2917	-98.606	39.622	USA	96	158	-0.86098
-122.792	38.375	-98.606	39.622	USA	97	158	-1.31583
-122.792	38.4583	-98.606	39.622	USA	98	158
-122.792	41.5417	-98.606	39.622	USA	99	158
-122.792	44.625	-98.606	39.622	USA	100	158
-122.792	44.7083	-98.606	39.622	USA	101	158
-122.792	44.7917	-98.606	39.622	USA	102	158
-122.792	44.875	-98.606	39.622	USA	103	158
-122.792	44.9583	-98.606	39.622	USA	104	158	-0.813656
-122.792	45.0417	-98.606	39.622	USA	105	158	-0.944224
-122.792	45.125	-98.606	39.622	USA	106	158	-0.701707
-122.792	45.2083	-98.606	39.622	USA	107	158	-1.34106
-122.792	45.5417	-98.606	39.622	USA	108	158	-1.02136
-122.792	45.7083	-98.606	39.622	USA	109	158
-122.792	49.0417	-109.433	59.081	CAN	110	27
-122.708	38.2083	-98.606	39.622	USA	111	158
-122.708	38.2917	-98.606	39.622	USA	112	158	-1.10992
-122.708	38.375	-98.606	39.622	USA	113	158
-122.708	44.625	-98.606	39.622	USA	114	158
-122.708	44.875	-98.606	39.622	USA	115	158	-0.602704
-122.708	45.0417	-98.606	39.622	USA	116	158	-0.749297
-122.708	45.125	-98.606	39.622	USA	117	158	-0.602729
-122.708	45.2083	-98.606	39.622	USA	118	158	-1.02843
-122.708	45.625	-98.606	39.622	USA	119	158
-122.708	49.0417	-109.433	59.081	CAN	120	27
-122.625	38.2083	-98.606	39.622	USA	121	158	-0.927127
-122.625	38.2917	-98.606	39.622	USA	122	158	-1.08335
-122.625	38.375	-98.606	39.622	USA	123	158
-122.625	45.125	-98.606	39.622	USA	124	158
-122.625	45.2083	-98.606	39.622	USA	125	158	-0.801104
-122.625	45.625	-98.606	39.622	USA	126	158
-122.625	48.875	-98.606	39.622	USA	127	158
-122.625	48.9583	-98.606	39.622	USA	128	158
-122.625	49.0417	-109.433	59.081	CAN	129	27	-0.852284
-122.542	45.2083	-98.606	39.622	USA	130	158	-0.826852
-122.542	48.875	-98.606	39.622	USA	131	158
-122.542	48.9583	-98.606	39.622	USA	132	158
-122.542	49.0417	-109.433	59.081	CAN	133	27	-0.865813
-122.458	38.2083	-98.606	39.622	USA	134	158	-0.87938
-122.458	48.875	-98.606	39.622	USA	135	158
-122.458	48.9583	-98.606	39.622	USA	136	158
-122.458	49.0417	-109.433	59.081	CAN	137	27	-0.866101
-122.375	38.2083	-98.606	39.622	USA	138	158	-1.46954
-122.375	38.2917	-98.606	39.622	USA	139	158
-122.375	41.7083	-98.606	39.622	USA	140	158
-122.375	48.2083				141
-122.375	48.4583	-98.606	39.622	USA	142	158
-122.375	48.875	-98.606	39.622	USA	143	158
-122.375	48.9583	-98.606	39.622	USA	144	158	-0.841174
-122.375	49.0417	-109.433	59.081	CAN	145	27
-122.292	38.2083	-98.606	39.622	USA	146	158	-1.0795
-122.292	39.375	-98.606	39.622	USA	147	158	-0.334431
-122.292	39.4583	-98.606	39.622	USA	148	158	-0.471969
-122.292	39.5417	-98.606	39.622	USA	149	158
-122.292	39.7917	-98.606	39.622	USA	150	158
-122.292	48.2083	-98.606	39.622	USA	151	158
-122.292	48.4583	-98.606	39.622	USA	152	158
-122.292	48.875	-98.606	39.622	USA	153	158
-122.292	48.9583	-98.606	39.622	USA	154	158	-0.846432
-122.292	49.0417	-109.433	59.081	CAN	155	27
-122.208	38.2083	-98.606	39.622	USA	156	158	-0.950488
-122.208	38.7917	-98.606	39.622	USA	157	158
-122.208	39.125	-98.606	39.622	USA	158	158	1.15208
-122.208	39.2083	-98.606	39.622	USA	159	158	-0.135103
-122.208	39.2917	-98.606	39.622	USA	160	158	-0.924099
-122.208	39.375	-98.606	39.622	USA	161	158	-0.347877
-122.208	39.4583	-98.606	39.622	USA	162	158	-0.289142
-122.208	39.5417	-98.606	39.622	USA	163	158	-0.715477
-122.208	39.625	-98.606	39.622	USA	164	158	-1.04595
-122.208	39.7083	-98.606	39.622	USA	165	158	-0.774576
-122.208	39.7917	-98.606	39.622	USA	166	158	-0.3464
-122.208	39.875	-98.606	39.622	USA	167	158
-122.208	40.0417	-98.606	39.622	USA	168	158
-122.208	48.9583	-98.606	39.622	USA	169	158
-122.208	49.0417	-109.433	59.081	CAN	170	27
-122.208	49.125	-109.433	59.081	CAN	171	27
-122.125	38.2083	-98.606	39.622	USA	172	158
-122.125	38.7083	-98.606	39.622	USA	173	158
-122.125	38.7917	-98.606	39.622	USA	174	158	-0.393965
-122.125	39.0417	-98.606	39.622	USA	175	158	0.22021
-122.125	39.125	-98.606	39.622	USA	176	158	-0.602908
-122.125	39.2083	-98.606	39.622	USA	177	158	-0.328866
-122.125	39.2917	-98.606	39.622	USA	178	158	-0.145681
-122.125	39.375	-98.606	39.622	USA	179	158	-0.5458
-122.125	39.4583	-98.606	39.622	USA	180	158	-0.553057
-122.125	39.5417	-98.606	39.622	USA	181	158	-1.10872
-122.125	39.625	-98.606	39.622	USA	182	158	-0.731113
-122.125	39.7083	-98.606	39.622	USA	183	158	-0.940382
-122.125	39.7917	-98.606	39.622	USA	184	158	-0.861845
-122.125	39.875	-98.606	39.622	USA	185	158	-0.898346
-122.125	39.9583	-98.606	39.622	USA	186	158
-122.125	40.0417	-98.606	39.622	USA	187	158	-0.858795
-122.125	48.9583	-98.606	39.622	USA	188	158
-122.125	49.0417	-109.433	59.081	CAN	189	27
-122.125	49.125	-109.433	59.081	CAN	190	27
-122.042	38.2083	-98.606	39.622	USA	191	158
-122.042	38.7083	-98.606	39.622	USA	192	158
-122.042	38.7917	-98.606	39.622	USA	193	158	-0.541539
-122.042	38.9583	-98.606	39.622	USA	194	158	-0.331233
-122.042	39.0417	-98.606	39.622	USA	195	158	-0.273243
-122.042	39.125	-98.606	39.622	USA	196	158	-1.26357
-122.042	39.2083	-98.606	39.622	USA	197	158	-0.173763
-122.042	39.2917	-98.606	39.622	USA	198	158	-0.5056
-122.042	39.375	-98.606	39.622	USA	199	158	-0.0947807
-122.042	39.4583	-98.606	39.622	USA	200	158	-0.422852
-122.042	39.5417	-98.606	39.622	USA	201	158	-0.54485
-122.042	39.625	-98.606	39.622	USA	202	158	-0.725301
-122.042	39.7083	-98.606	39.622	USA	203	158	-0.361838
-122.042	39.7917	-98.606	39.622	USA	204	158
-122.042	39.9583	-98.606	39.622	USA	205	158
-122.042	48.9583	-98.606	39.622	USA	206	158
-121.958	38.4583	-98.606	39.622	USA	207	158	-1.82706
-121.958	38.5417	-98.606	39.622	USA	208	158	-1.31003
-121.958	38.625	-98.606	39.622	USA	209	158	-1.07643
-121.958	38.7083	-98.606	39.622	USA	210	158	-1.60606
-121.958	38.7917	-98.606	39.622	USA	211	158	-0.738089
-121.958	38.875	-98.606	39.622	USA	212	158
-121.958	38.9583	-98.606	39.622	USA	213	158	-0.48582
-121.958	39.0417	-98.606	39.622	USA	214	158	0.272347
-121.958	39.125	-98.606	39.622	USA	215	158	0.967107
-121.958	39.2083	-98.606	39.622	USA	216	158	-0.629982
-121.958	39.2917	-98.606	39.622	USA	217	158	-0.347743
-121.958	39.375	-98.606	39.622	USA	218	158	-0.0305255
-121.958	39.4583	-98.606	39.622	USA	219	158	-0.63775
-121.958	39.5417	-98.606	39.622	USA	220	158	0.121731
-121.958	39.625	-98.606	39.622	USA	221	158	-0.605467
-121.958	39.7083	-98.606	39.622	USA	222	158	-0.0550182
-121.958	48.9583	-98.606	39.622	USA	223	158
-121.875	38.2917	-98.606	39.622	USA	224	158
-121.875	38.375	-98.606	39.622	USA	225	158	-1.18417
-121.875	38.4583	-98.606	39.622	USA	226	158	-1.94545
-121.875	38.5417	-98.606	39.622	USA	227	158	-1.56527
-121.875	38.625	-98.606	39.622	USA	228	158	-1.26464
-121.875	38.7083	-98.606	39.622	USA	229	158	-1.59606
-121.875	38.7917	-98.606	39.622	USA	230	158	-0.0628815
-121.875	38.875	-98.606	39.622	USA	231	158	-0.441212
-121.875	38.9583	-98.606	39.622	USA	232	158	-0.430988
-121.875	39.0417	-98.606	39.622	USA	233	158	0.295744
-121.875	39.125	-98.606	39.622	USA	234	158	-0.1362
-121.875	39.2083	-98.606	39.622	USA	235	158	-0.00406684
-121.875	39.2917	-98.606	39.622	USA	236	158	-0.0399602
-121.875	39.375	-98.606	39.622	USA	237	158	-0.844421
-121.875	39.4583	-98.606	39.622	USA	238	158	-1.28681
-121.875	39.5417	-98.606	39.622	USA	239	158	-0.580438
-121.875	39.625	-98.606	39.622	USA	240	158	-0.356638
-121.875	39.7083	-98.606	39.622	USA	241	158
-121.875	42.125	-98.606	39.622	USA	242	158
-121.875	48.9583	-98.606	39.622	USA	243	158
-121.792	36.7083				244
-121.792	36.7917				245
-121.792	38.125	-98.606	39.622	USA	246	158
-121.792	38.2917	-98.606	39.622	USA	247	158	-0.580948
-121.792	38.375	-98.606	39.622	USA	248	158	-1.52269
-121.792	38.4583	-98.606	39.622	USA	249	158	-1.77114
-121.792	38.5417	-98.606	39.622	USA	250	158	-1.35992
-121.792	38.625	-98.606	39.622	USA	251	158	-0.845734
-121.792	38.7083	-98.606	39.622	USA	252	158	-1.23963
-121.792	38.7917	-98.606	39.622	USA	253	158	0.137452
-121.792	38.875	-98.606	39.622	USA	254	158	-0.824863
-121.792	38.9583	-98.606	39.622	USA	255	158	-0.0826439
-121.792	39.0417	-98.606	39.622	USA	256	158	-0.529423
-121.792	39.125	-98.606	39.622	USA	257	158	-0.757482
-121.792	39.2917	-98.606	39.622	USA	258	158	-0.778937
-121.792	39.375	-98.606	39.622	USA	259	158	-1.25183
-121.792	39.4583	-98.606	39.622	USA	260	158	-1.53194
-121.792	39.5417	-98.606	39.622	USA	261	158	-0.541479
-121.792	39.625	-98.606	39.622	USA	262	158	-0.664634
-121.792	42.0417	-98.606	39.622	USA	263	158	-1.20996
-121.792	42.125	-98.606	39.622	USA	264	158
-121.792	49.125	-109.433	59.081	CAN	265	27
-121.708	36.7083	-98.606	39.622	USA	266	158	0.0347833
-121.708	36.7917	-98.606	39.622	USA	267	158
-121.708	37.7917	-98.606	39.622	USA	268	158
-121.708	38.0417				269
-121.708	38.125	-98.606	39.622	USA	270	158
-121.708	38.2917	-98.606	39.622	USA	271	158	-1.589
-121.708	38.375	-98.606	39.622	USA	272	158	-1.23154
-121.708	38.4583	-98.606	39.622	USA	273	158	-1.22031
-121.708	38.5417	-98.606	39.622	USA	274	158	-1.7903
-121.708	38.625	-98.606	39.622	USA	275	158	-1.40217
-121.708	38.7083	-98.606	39.622	USA	276	158	-0.168467
-121.708	38.7917	-98.606	39.622	USA	277	158	-0.549892
-121.708	38.875	-98.606	39.622	USA	278	158	-0.36457
-121.708	38.9583	-98.606	39.622	USA	279	158	0.376955
-121.708	39.0417	-98.606	39.622	USA	280	158	-0.101624
-121.708	39.125	-98.606	39.622	USA	281	158	-0.450007
-121.708	39.2083	-98.606	39.622	USA	282	158
-121.708	39.2917	-98.606	39.622	USA	283	158	-0.595586
-121.708	39.375	-98.606	39.622	USA	284	158	-0.969188
-121.708	39.4583	-98.606	39.622	USA	285	158	-0.352408
-121.708	39.5417	-98.606	39.622	USA	286	158	-0.930432
-121.708	39.625	-98.606	39.622	USA	287	158
-121.708	41.9583	-98.606	39.622	USA	288	158
-121.708	42.125	-98.606	39.622	USA	289	158
-121.708	49.125	-109.433	59.081	CAN	290	27
-121.625	36.625	-98.606	39.622	USA	291	158	0.266236
-121.625	36.7083	-98.606	39.622	USA	292	158
-121.625	36.875	-98.606	39.622	USA	293	158
-121.625	37.7917	-98.606	39.622	USA	294	158
-121.625	37.9583	-98.606	39.622	USA	295	158
-121.625	38.0417	-98.606	39.622	USA	296	158
-121.625	38.125	-98.606	39.622	USA	297	158
-121.625	38.2083	-98.606	39.622	USA	298	158	-0.484342
-121.625	38.2917	-98.606	39.622	USA	299	158	-0.419378
-121.625	38.375	-98.606	39.622	USA	300	158	-1.34221
-121.625	38.4583	-98.606	39.622	USA	301	158	-1.29556
-121.625	38.5417	-98.606	39.622	USA	302	158	-0.0132502
-121.625	38.625	-98.606	39.622	USA	303	158
-121.625	38.7083	-98.606	39.622	USA	304	158	-0.46001
-121.625	38.7917	-98.606	39.622	USA	305	158	-1.18208
-121.625	38.875	-98.606	39.622	USA	306	158	0.311477
-121.625	38.9583	-98.606	39.622	USA	307	158	-0.410211
-121.625	39.0417	-98.606	39.622	USA	308	158	-1.36584
-121.625	39.2083	-98.606	39.622	USA	309	158	-1.02234
-121.625	39.2917	-98.606	39.622	USA	310	158	-0.752131
-121.625	39.375	-98.606	39.622	USA	311	158	-0.54505
-121.625	39.5417	-98.606	39.622	USA	312	158	-0.95096
-121.625	39.625	-98.606	39.622	USA	313	158
-121.625	41.875	-98.606	39.622	USA	314	158
-121.625	41.9583	-98.606	39.622	USA	315	158
-121.625	42.0417	-98.606	39.622	USA	316	158	-0.00941366
-121.542	36.5417	-98.606	39.622	USA	317	158	-0.557349
-121.542	36.625	-98.606	39.622	USA	318	158
-121.542	37.7083	-98.606	39.622	USA	319	158
-121.542	37.7917	-98.606	39.622	USA	320	158	-0.327797
-121.542	37.875	-98.606	39.622	USA	321	158
-121.542	37.9583	-98.606	39.622	USA	322	158	-0.874172
-121.542	38.0417	-98.606	39.622	USA	323	158	0.143221
-121.542	38.125	-98.606	39.622	USA	324	158	-0.433018
-121.542	38.2083	-98.606	39.622	USA	325	158	-0.109857
-121.542	38.2917	-98.606	39.622	USA	326	158	-1.14472
-121.542	38.375	-98.606	39.622	USA	327	158	-0.558156
-121.542	38.4583	-98.606	39.622	USA	328	158	-0.670909
-121.542	38.625	-98.606	39.622	USA	329	158	-1.01166
-121.542	38.7083	-98.606	39.622	USA	330	158	-0.347907
-121.542	38.7917	-98.606	39.622	USA	331	158	-1.12274
-121.542	38.875	-98.606	39.622	USA	332	158	-0.510739
-121.542	38.9583	-98.606	39.622	USA	333	158	-0.297784
-121.542	39.0417	-98.606	39.622	USA	334	158	-1.20406
-121.542	39.125	-98.606	39.622	USA	335	158
-121.542	39.2083	-98.606	39.622	USA	336	158	-0.564152
-121.542	39.2917	-98.606	39.622	USA	337	158	-0.757555
-121.542	39.375	-98.606	39.622	USA	338	158
-121.542	39.5417	-98.606	39.622	USA	339	158
-121.542	41.875	-98.606	39.622	USA	340	158
-121.542	41.9583	-98.606	39.622	USA	341	158
-121.458	36.5417	-98.606	39.622	USA	342	158	-0.384616
-121.458	36.625	-98.606	39.622	USA	343	158
-121.458	36.9583	-98.606	39.622	USA	344	158
-121.458	37.7083	-98.606	39.622	USA	345	158
-121.458	37.7917	-98.606	39.622	USA	346	158	0.0497341
-121.458	37.875	-98.606	39.622	USA	347	158	-0.480489
-121.458	37.9583	-98.606	39.622	USA	348	158	-0.305262
-121.458	38.0417				349
-121.458	38.125	-98.606	39.622	USA	350	158	-0.698691
-121.458	38.2083	-98.606	39.622	USA	351	158	-0.61914
-121.458	38.2917	-98.606	39.622	USA	352	158	-1.34817
-121.458	38.375	-98.606	39.622	USA	353	158	-0.991257
-121.458	38.7083	-98.606	39.622	USA	354	158
-121.458	38.7917	-98.606	39.622	USA	355	158	-1.11962
-121.458	38.875	-98.606	39.622	USA	356	158	-0.532329
-121.458	38.9583	-98.606	39.622	USA	357	158	-0.878669
-121.458	39.0417	-98.606	39.622	USA	358	158	-1.21727
-121.458	39.2083	-98.606	39.622	USA	359	158	-0.102689
-121.458	39.2917	-98.606	39.622	USA	360	158	-0.732448
-121.458	41.875	-98.606	39.622	USA	361	158
-121.458	41.9583	-98.606	39.622	USA	362	158	-0.60034
-121.375	36.375	-98.606	39.622	USA	363	158	0.207983
-121.375	36.4583	-98.606	39.622	USA	364	158	-0.445935
-121.375	36.875	-98.606	39.622	USA	365	158
-121.375	37.625	-98.606	39.622	USA	366	158	-1.50219
-121.375	37.7083	-98.606	39.622	USA	367	158	-1.19629
-121.375	37.7917	-98.606	39.622	USA	368	158	-0.0394217
-121.375	37.875	-98.606	39.622	USA	369	158	-0.199007
-121.375	37.9583	-98.606	39.622	USA	370	158	0.520418
-121.375	38.0417	-98.606	39.622	USA	371	158	-0.449429
-121.375	38.125	-98.606	39.622	USA	372	158	-1.36647
-121.375	38.2083	-98.606	39.622	USA	373	158	-1.03057
-121.375	38.2917	-98.606	39.622	USA	374	158	-1.50965
-121.375	38.375	-98.606	39.622	USA	375	158	-1.9961
-121.375	38.4583	-98.606	39.622	USA	376	158
-121.375	38.875	-98.606	39.622	USA	377	158	-0.430363
-121.375	38.9583	-98.606	39.622	USA	378	158
-121.375	39.0417	-98.606	39.622	USA	379	158	-1.18079
-121.375	41.0417	-98.606	39.622	USA	380	158
-121.375	41.875	-98.606	39.622	USA	381	158	-0.817852
-121.375	41.9583	-98.606	39.622	USA	382	158	-0.193944
-121.375	42.0417	-98.606	39.622	USA	383	158
-121.292	36.2917	-98.606	39.622	USA	384	158
-121.292	36.375	-98.606	39.622	USA	385	158	0.658919
-121.292	36.875	-98.606	39.622	USA	386	158
-121.292	37.625	-98.606	39.622	USA	387	158	-0.799561
-121.292	37.7083	-98.606	39.622	USA	388	158	-0.0118631
-121.292	37.7917	-98.606	39.622	USA	389	158
-121.292	37.875	-98.606	39.622	USA	390	158	0.0389658
-121.292	38.0417	-98.606	39.622	USA	391	158	-0.238785
-121.292	38.125	-98.606	39.622	USA	392	158	-0.69808
-121.292	38.2083	-98.606	39.622	USA	393	158	-1.28179
-121.292	38.2917	-98.606	39.622	USA	394	158	-1.22142
-121.292	38.375	-98.606	39.622	USA	395	158
-121.292	38.875	-98.606	39.622	USA	396	158
-121.292	41.0417	-98.606	39.622	USA	397	158
-121.292	41.875	-98.606	39.622	USA	398	158
-121.208	36.2083	-98.606	39.622	USA	399	158
-121.208	36.2917	-98.606	39.622	USA	400	158	-0.368986
-121.208	37.5417	-98.606	39.622	USA	401	158	-1.12701
-121.208	37.625	-98.606	39.622	USA	402	158	-0.824746
-121.208	37.7083	-98.606	39.622	USA	403	158	-0.634324
-121.208	38.0417	-98.606	39.622	USA	404	158	1.16546
-121.208	38.125	-98.606	39.622	USA	405	158
-121.208	38.2083	-98.606	39.622	USA	406	158	-1.4435
-121.208	38.2917	-98.606	39.622	USA	407	158	-1.03523
-121.208	38.375	-98.606	39.622	USA	408	158
-121.208	45.5417	-98.606	39.622	USA	409	158
-121.125	36.2083	-98.606	39.622	USA	410	158	0.98312
-121.125	36.2917	-98.606	39.622	USA	411	158	-0.1761
-121.125	37.125	-98.606	39.622	USA	412	158
-121.125	37.375	-98.606	39.622	USA	413	158	-1.17156
-121.125	37.4583	-98.606	39.622	USA	414	158	-1.04845
-121.125	37.5417	-98.606	39.622	USA	415	158	-0.882143
-121.125	37.625	-98.606	39.622	USA	416	158	-0.844902
-121.125	37.7083	-98.606	39.622	USA	417	158	-0.102353
-121.125	37.7917	-98.606	39.622	USA	418	158
-121.125	37.875	-98.606	39.622	USA	419	158
-121.125	37.9583	-98.606	39.622	USA	420	158	0.582898
-121.125	38.0417	-98.606	39.622	USA	421	158	0.370592
-121.125	38.125	-98.606	39.622	USA	422	158	-2.03076
-121.125	38.2083	-98.606	39.622	USA	423	158	-1.94332
-121.125	38.2917	-98.606	39.622	USA	424	158	-1.03093
-121.125	44.7083	-98.606	39.622	USA	425	158	-0.517162
-121.125	45.5417	-98.606	39.622	USA	426	158
-121.125	56.4583	-109.433	59.081	CAN	427	27
-121.042	36.125	-98.606	39.622	USA	428	158
-121.042	36.2083	-98.606	39.622	USA	429	158	0.0430493
-121.042	36.2917	-98.606	39.622	USA	430	158
-121.042	37.125	-98.606	39.622	USA	431	158	-0.479442
-121.042	37.2083	-98.606	39.622	USA	432	158
-121.042	37.2917	-98.606	39.622	USA	433	158	-0.797323
-121.042	37.375	-98.606	39.622	USA	434	158	-0.366552
-121.042	37.4583	-98.606	39.622	USA	435	158	-0.606283
-121.042	37.5417	-98.606	39.622	USA	436	158	-0.82842
-121.042	37.625	-98.606	39.622	USA	437	158	-0.352123
-121.042	37.7917	-98.606	39.622	USA	438	158
-121.042	37.875	-98.606	39.622	USA	439	158	-0.947023
-121.042	37.9583	-98.606	39.622	USA	440	158	-0.438262
-121.042	38.0417	-98.606	39.622	USA	441	158	-1.60505
-121.042	38.125	-98.606	39.622	USA	442	158
-121.042	38.2083	-98.606	39.622	USA	443	158
-121.042	44.7083	-98.606	39.622	USA	444	158	-0.147167
-121.042	45.5417	-98.606	39.622	USA	445	158
-121.042	56.2083	-109.433	59.081	CAN	446	27
-121.042	56.375	-109.433	59.081	CAN	447	27	-0.271533
-121.042	56.4583	-109.433	59.081	CAN	448	27
-120.958	36.0417	-98.606	39.622	USA	449	158
-120.958	36.125	-98.606	39.622	USA	450	158	0.968498
-120.958	36.2083	-98.606	39.622	USA	451	158
-120.958	37.0417	-98.606	39.622	USA	452	158
-120.958	37.125	-98.606	39.622	USA	453	158	0.516685
-120.958	37.2083	-98.606	39.622	USA	454	158	-0.630319
-120.958	37.2917	-98.606	39.622	USA	455	158	-0.663988
-120.958	37.375	-98.606	39.622	USA	456	158	-0.854473
-120.958	37.4583	-98.606	39.622	USA	457	158	-0.390889
-120.958	37.5417	-98.606	39.622	USA	458	158	-0.607483
-120.958	37.7083	-98.606	39.622	USA	459	158
-120.958	37.7917	-98.606	39.622	USA	460	158	-0.833653
-120.958	37.875	-98.606	39.622	USA	461	158	-1.04659
-120.958	37.9583	-98.606	39.622	USA	462	158	-1.46565
-120.958	38.0417	-98.606	39.622	USA	463	158	-0.707352
-120.958	43.2917	-98.606	39.622	USA	464	158
-120.958	44.375	-98.606	39.622	USA	465	158	-0.20136
-120.958	45.5417	-98.606	39.622	USA	466	158
-120.958	56.2083	-109.433	59.081	CAN	467	27
-120.958	56.375	-109.433	59.081	CAN	468	27	-0.281616
-120.958	56.4583	-109.433	59.081	CAN	469	27
-120.875	36.0417	-98.606	39.622	USA	470	158	-0.226757
-120.875	36.125	-98.606	39.622	USA	471	158
-120.875	36.9583	-98.606	39.622	USA	472	158
-120.875	37.0417	-98.606	39.622	USA	473	158	-0.749424
-120.875	37.125	-98.606	39.622	USA	474	158	-0.682159
-120.875	37.2083	-98.606	39.622	USA	475	158	0.383012
-120.875	37.2917	-98.606	39.622	USA	476	158	-0.762347
-120.875	37.375	-98.606	39.622	USA	477	158	-0.160884
-120.875	37.4583	-98.606	39.622	USA	478	158	-0.564509
-120.875	37.7083	-98.606	39.622	USA	479	158
-120.875	37.7917	-98.606	39.622	USA	480	158	-0.905075
-120.875	37.875	-98.606	39.622	USA	481	158	-1.64955
-120.875	37.9583	-98.606	39.622	USA	482	158	-1.34711
-120.875	45.4583	-98.606	39.622	USA	483	158
-120.875	45.5417	-98.606	39.622	USA	484	158	0.323815
-120.875	56.2083	-109.433	59.081	CAN	485	27
-120.875	56.375	-109.433	59.081	CAN	486	27	-0.292331
-120.875	56.4583	-109.433	59.081	CAN	487	27
-120.792	36.0417	-98.606	39.622	USA	488	158
-120.792	36.7917	-98.606	39.622	USA	489	158	-0.736971
-120.792	36.9583	-98.606	39.622	USA	490	158	-0.458105
-120.792	37.125	-98.606	39.622	USA	491	158	-0.78815
-120.792	37.2083	-98.606	39.622	USA	492	158	0.372661
-120.792	37.2917	-98.606	39.622	USA	493	158	-1.17537
-120.792	37.375	-98.606	39.622	USA	494	158	0.810247
-120.792	37.4583	-98.606	39.622	USA	495	158	0.30316
-120.792	37.5417	-98.606	39.622	USA	496	158	-0.317952
-120.792	37.625	-98.606	39.622	USA	497	158
-120.792	37.7083	-98.606	39.622	USA	498	158	-1.67509
-120.792	37.7917	-98.606	39.622	USA	499	158	-0.869907
-120.792	37.875	-98.606	39.622	USA	500	158	-1.52209
-120.792	43.2083	-98.606	39.622	USA	501	158	-0.608582
-120.792	44.2917	-98.606	39.622	USA	502	158
-120.792	45.4583	-98.606	39.622	USA	503	158
-120.792	45.5417	-98.606	39.622	USA	504	158	0.315904
-120.792	56.125	-109.433	59.081	CAN	505	27
-120.792	56.2083	-109.433	59.081	CAN	506	27	-0.664082
-120.792	56.2917	-109.433	59.081	CAN	507	27	-0.276288
-120.792	56.375	-109.433	59.081	CAN	508	27	-0.150647
-120.792	56.4583	-109.433	59.081	CAN	509	27
-120.708	35.5417	-98.606	39.622	USA	510	158
-120.708	36.7083	-98.606	39.622	USA	511	158
-120.708	36.7917	-98.606	39.622	USA	512	158	-2.69513
-120.708	36.875	-98.606	39.622	USA	513	158	-3.25478
-120.708	36.9583	-98.606	39.622	USA	514	158	0.0357392
-120.708	37.0417	-98.606	39.622	USA	515	158	-0.68657
-120.708	37.125	-98.606	39.622	USA	516	158	-0.434127
-120.708	37.2083	-98.606	39.622	USA	517	158
-120.708	37.2917	-98.606	39.622	USA	518	158	-0.0294593
-120.708	37.375	-98.606	39.622	USA	519	158	-0.0645575
-120.708	37.4583	-98.606	39.622	USA	520	158	-0.399718
-120.708	37.5417	-98.606	39.622	USA	521	158	-0.394228
-120.708	37.625	-98.606	39.622	USA	522	158	-0.376534
-120.708	37.7083	-98.606	39.622	USA	523	158	-1.51434
-120.708	37.7917	-98.606	39.622	USA	524	158	-1.19464
-120.708	44.2917	-98.606	39.622	USA	525	158
-120.708	45.375	-98.606	39.622	USA	526	158
-120.708	45.4583	-98.606	39.622	USA	527	158
-120.708	45.5417	-98.606	39.622	USA	528	158	0.316489
-120.708	46.375	-98.606	39.622	USA	529	158
-120.708	46.625	-98.606	39.622	USA	530	158	-0.358171
-120.708	47.0417	-98.606	39.622	USA	531	158	-0.728289
-120.708	55.7917	-109.433	59.081	CAN	532	27
-120.708	55.9583	-109.433	59.081	CAN	533	27	-0.558004
-120.708	56.125	-109.433	59.081	CAN	534	27
-120.708	56.2083	-109.433	59.081	CAN	535	27	-0.666173
-120.708	56.2917	-109.433	59.081	CAN	536	27	-0.286314
-120.708	56.375	-109.433	59.081	CAN	537	27	-0.156597
-120.708	56.4583	-109.433	59.081	CAN	538	27
-120.625	35.5417	-98.606	39.622	USA	539	158
-120.625	35.625	-98.606	39.622	USA	540	158
-120.625	35.7083	-98.606	39.622	USA	541	158
-120.625	36.7083	-98.606	39.622	USA	542	158	-2.2171
-120.625	36.7917	-98.606	39.622	USA	543	158	-2.55729
-120.625	36.875	-98.606	39.622	USA	544	158	-1.76187
-120.625	36.9583	-98.606	39.622	USA	545	158	-0.880288
-120.625	37.0417	-98.606	39.622	USA	546	158	-1.03593
-120.625	37.125	-98.606	39.622	USA	547	158	-0.397472
-120.625	37.2083	-98.606	39.622	USA	548	158	-0.743516
-120.625	37.2917	-98.606	39.622	USA	549	158	-0.329159
-120.625	37.375	-98.606	39.622	USA	550	158	-0.70635
-120.625	37.4583	-98.606	39.622	USA	551	158	-1.72125
-120.625	37.5417	-98.606	39.622	USA	552	158	-0.331317
-120.625	37.625	-98.606	39.622	USA	553	158	-1.26824
-120.625	37.7083	-98.606	39.622	USA	554	158	-2.38641
-120.625	45.375	-98.606	39.622	USA	555	158
-120.625	45.4583	-98.606	39.622	USA	556	158
-120.625	45.5417	-98.606	39.622	USA	557	158	0.111121
-120.625	46.375	-98.606	39.622	USA	558	158
-120.625	46.625	-98.606	39.622	USA	559	158	-0.314827
-120.625	47.0417	-98.606	39.622	USA	560	158	-0.705566
-120.625	55.7917	-109.433	59.081	CAN	561	27
-120.625	55.9583	-109.433	59.081	CAN	562	27	-0.561371
-120.625	56.125	-109.433	59.081	CAN	563	27
-120.625	56.2083	-109.433	59.081	CAN	564	27	-0.676794
-120.625	56.2917	-109.433	59.081	CAN	565	27	-0.299288
-120.625	56.375	-109.433	59.081	CAN	566	27
-120.542	34.9583	-98.606	39.622	USA	567	158
-120.542	35.5417	-98.606	39.622	USA	568	158
-120.542	35.625	-98.606	39.622	USA	569	158
-120.542	35.7083	-98.606	39.622	USA	570	158
-120.542	36.625	-98.606	39.622	USA	571	158	-0.454315
-120.542	36.7083	-98.606	39.622	USA	572	158	-1.93684
-120.542	36.7917	-98.606	39.622	USA	573	158	-1.74993
-120.542	36.875	-98.606	39.622	USA	574	158	-0.981492
-120.542	36.9583	-98.606	39.622	USA	575	158	-1.23538
-120.542	37.0417	-98.606	39.622	USA	576	158	-1.22938
-120.542	37.125	-98.606	39.622	USA	577	158	-0.966555
-120.542	37.2083	-98.606	39.622	USA	578	158	-0.186479
-120.542	37.2917	-98.606	39.622	USA	579	158	-0.175679
-120.542	37.375	-98.606	39.622	USA	580	158	-1.55103
-120.542	37.4583	-98.606	39.622	USA	581	158	-1.55704
-120.542	37.5417	-98.606	39.622	USA	582	158	-1.10207
-120.542	37.625	-98.606	39.622	USA	583	158	-1.23048
-120.542	45.375	-98.606	39.622	USA	584	158
-120.542	45.4583	-98.606	39.622	USA	585	158
-120.542	45.5417	-98.606	39.622	USA	586	158	0.128575
-120.542	46.2917	-98.606	39.622	USA	587	158
-120.542	46.375	-98.606	39.622	USA	588	158	-0.156331
-120.542	46.4583	-98.606	39.622	USA	589	158
-120.542	46.5417	-98.606	39.622	USA	590	158	-0.285847
-120.542	47.0417	-98.606	39.622	USA	591	158	-0.696243
-120.542	55.7917	-109.433	59.081	CAN	592	27
-120.542	55.9583	-109.433	59.081	CAN	593	27	-0.563897
-120.542	56.125	-109.433	59.081	CAN	594	27	-0.289736
-120.542	56.2083	-109.433	59.081	CAN	595	27	-0.17119
-120.542	56.2917	-109.433	59.081	CAN	596	27	-0.173356
-120.542	56.375	-109.433	59.081	CAN	597	27
-120.458	34.875	-98.606	39.622	USA	598	158
-120.458	34.9583	-98.606	39.622	USA	599	158
-120.458	35.0417	-98.606	39.622	USA	600	158
-120.458	35.625	-98.606	39.622	USA	601	158
-120.458	36.5417	-98.606	39.622	USA	602	158	-1.15596
-120.458	36.625	-98.606	39.622	USA	603	158	-1.36465
-120.458	36.7083	-98.606	39.622	USA	604	158	-2.48741
-120.458	36.7917	-98.606	39.622	USA	605	158	-1.07901
-120.458	36.875	-98.606	39.622	USA	606	158	-1.28008
-120.458	36.9583	-98.606	39.622	USA	607	158	-1.97847
-120.458	37.0417	-98.606	39.622	USA	608	158	-1.70284
-120.458	37.125	-98.606	39.622	USA	609	158	-0.2118
-120.458	37.2083	-98.606	39.622	USA	610	158	0.48071
-120.458	37.375	-98.606	39.622	USA	611	158	-1.24642
-120.458	37.5417	-98.606	39.622	USA	612	158
-120.458	37.625	-98.606	39.622	USA	613	158	-1.45124
-120.458	40.875	-98.606	39.622	USA	614	158
-120.458	42.125	-98.606	39.622	USA	615	158
-120.458	42.625	-98.606	39.622	USA	616	158
-120.458	45.375	-98.606	39.622	USA	617	158
-120.458	45.5417	-98.606	39.622	USA	618	158
-120.458	46.2917	-98.606	39.622	USA	619	158
-120.458	46.375	-98.606	39.622	USA	620	158	-0.141253
-120.458	46.4583	-98.606	39.622	USA	621	158
-120.458	46.5417	-98.606	39.622	USA	622	158	-0.273485
-120.458	46.9583	-98.606	39.622	USA	623	158	-0.747707
-120.458	47.0417	-98.606	39.622	USA	624	158	0.108849
-120.458	55.7917	-109.433	59.081	CAN	625	27	0.00564266
-120.458	55.875	-109.433	59.081	CAN	626	27	-0.573465
-120.458	55.9583	-109.433	59.081	CAN	627	27
-120.458	56.0417	-109.433	59.081	CAN	628	27
-120.458	56.125	-109.433	59.081	CAN	629	27	-0.297327
-120.458	56.2083	-109.433	59.081	CAN	630	27	-0.174565
-120.458	56.2917	-109.433	59.081	CAN	631	27	-0.183764
-120.458	56.375	-109.433	59.081	CAN	632	27
-120.375	34.875	-98.606	39.622	USA	633	158
-120.375	35.625	-98.606	39.622	USA	634	158
-120.375	36.375	-98.606	39.622	USA	635	158
-120.375	36.4583	-98.606	39.622	USA	636	158	-4.09152
-120.375	36.5417	-98.606	39.622	USA	637	158	-3.41472
-120.375	36.625	-98.606	39.622	USA	638	158	-0.705043
-120.375	36.7083	-98.606	39.622	USA	639	158	0.148927
-120.375	36.7917	-98.606	39.622	USA	640	158	-0.499802
-120.375	36.875	-98.606	39.622	USA	641	158	-1.37832
-120.375	36.9583	-98.606	39.622	USA	642	158	-1.22989
-120.375	37.0417	-98.606	39.622	USA	643	158	-0.584431
-120.375	37.125	-98.606	39.622	USA	644	158	-0.458197
-120.375	37.2083	-98.606	39.622	USA	645	158	-0.770005
-120.375	45.375	-98.606	39.622	USA	646	158
-120.375	45.5417	-98.606	39.622	USA	647	158
-120.375	46.2917	-98.606	39.622	USA	648	158	-0.131851
-120.375	46.375	-98.606	39.622	USA	649	158	0.0708427
-120.375	46.9583	-98.606	39.622	USA	650	158	-0.723738
-120.375	47.0417	-98.606	39.622	USA	651	158	0.114873
-120.375	55.7917	-109.433	59.081	CAN	652	27	-0.000891407
-120.375	55.875	-109.433	59.081	CAN	653	27	-0.574344
-120.375	55.9583	-109.433	59.081	CAN	654	27
-120.375	56.0417	-109.433	59.081	CAN	655	27
-120.375	56.125	-109.433	59.081	CAN	656	27	-0.311325
-120.375	56.2083	-109.433	59.081	CAN	657	27	-0.18511
-120.375	56.2917	-109.433	59.081	CAN	658	27	-0.193639
-120.292	34.875	-98.606	39.622	USA	659	158
-120.292	36.375	-98.606	39.622	USA	660	158	-2.36657
-120.292	36.4583	-98.606	39.622	USA	661	158	-3.42291
-120.292	36.5417	-98.606	39.622	USA	662	158	-0.557173
-120.292	36.625	-98.606	39.622	USA	663	158	0.740997
-120.292	36.7083	-98.606	39.622	USA	664	158	-1.13285
-120.292	36.7917	-98.606	39.622	USA	665	158	-1.37115
-120.292	36.875	-98.606	39.622	USA	666	158	-0.821579
-120.292	36.9583	-98.606	39.622	USA	667	158	-0.42754
-120.292	37.0417	-98.606	39.622	USA	668	158	-0.650288
-120.292	37.125	-98.606	39.622	USA	669	158	-1.83471
-120.292	37.2083	-98.606	39.622	USA	670	158	-0.327137
-120.292	37.2917	-98.606	39.622	USA	671	158	-1.4336
-120.292	45.5417	-98.606	39.622	USA	672	158
-120.292	46.2917	-98.606	39.622	USA	673	158	-0.136896
-120.292	46.375	-98.606	39.622	USA	674	158	0.0474784
-120.292	46.9583	-98.606	39.622	USA	675	158	0.152538
-120.292	55.7917	-109.433	59.081	CAN	676	27	-0.00624469
-120.292	55.875	-109.433	59.081	CAN	677	27	-0.581928
-120.292	55.9583	-109.433	59.081	CAN	678	27
-120.292	56.0417	-109.433	59.081	CAN	679	27	-0.310965
-120.292	56.125	-109.433	59.081	CAN	680	27	-0.261188
-120.292	56.2083	-109.433	59.081	CAN	681	27	0.0971543
-120.292	56.2917	-109.433	59.081	CAN	682	27
-120.208	36.2083	-98.606	39.622	USA	683	158	-0.821045
-120.208	36.2917	-98.606	39.622	USA	684	158	-0.934231
-120.208	36.375	-98.606	39.622	USA	685	158	-1.19753
-120.208	36.4583	-98.606	39.622	USA	686	158	-2.27402
-120.208	36.5417	-98.606	39.622	USA	687	158	-1.61214
-120.208	36.625	-98.606	39.622	USA	688	158	-1.82015
-120.208	36.7083	-98.606	39.622	USA	689	158	-1.21835
-120.208	36.7917	-98.606	39.622	USA	690	158	-1.16967
-120.208	36.875	-98.606	39.622	USA	691	158	-1.08954
-120.208	36.9583	-98.606	39.622	USA	692	158	-0.138726
-120.208	37.0417	-98.606	39.622	USA	693	158	-0.0367285
-120.208	37.125	-98.606	39.622	USA	694	158	-1.01185
-120.208	37.2083	-98.606	39.622	USA	695	158	-0.431926
-120.208	45.5417	-98.606	39.622	USA	696	158
-120.208	46.2917	-98.606	39.622	USA	697	158	0.0372948
-120.208	46.375	-98.606	39.622	USA	698	158	0.04553
-120.208	46.9583	-98.606	39.622	USA	699	158	0.150548
-120.208	55.7917	-109.433	59.081	CAN	700	27	-0.206211
-120.208	55.875	-109.433	59.081	CAN	701	27
-120.208	55.9583	-109.433	59.081	CAN	702	27	-0.312018
-120.208	56.0417	-109.433	59.081	CAN	703	27	-0.306397
-120.208	56.125	-109.433	59.081	CAN	704	27	-0.266956
-120.208	56.2083	-109.433	59.081	CAN	705	27	0.090375
-120.208	56.2917	-109.433	59.081	CAN	706	27
-120.125	36.125	-98.606	39.622	USA	707	158	0.11836
-120.125	36.2083	-98.606	39.622	USA	708	158	-0.691611
-120.125	36.2917	-98.606	39.622	USA	709	158	-0.452072
-120.125	36.375	-98.606	39.622	USA	710	158	-0.310013
-120.125	36.4583	-98.606	39.622	USA	711	158	-0.667909
-120.125	36.5417	-98.606	39.622	USA	712	158	-1.25289
-120.125	36.625	-98.606	39.622	USA	713	158	-2.06355
-120.125	36.7083	-98.606	39.622	USA	714	158	-1.16263
-120.125	36.7917	-98.606	39.622	USA	715	158	-1.18743
-120.125	36.875	-98.606	39.622	USA	716	158	-1.13959
-120.125	36.9583	-98.606	39.622	USA	717	158	-0.587936
-120.125	37.0417	-98.606	39.622	USA	718	158	-1.11744
-120.125	37.125	-98.606	39.622	USA	719	158	-1.07646
-120.125	37.2083	-98.606	39.622	USA	720	158	-1.57903
-120.125	45.5417	-98.606	39.622	USA	721	158
-120.125	46.2917	-98.606	39.622	USA	722	158	0.0180179
-120.125	46.375	-98.606	39.622	USA	723	158
-120.125	55.7917	-109.433	59.081	CAN	724	27	-0.212787
-120.125	55.875	-109.433	59.081	CAN	725	27
-120.125	55.9583	-109.433	59.081	CAN	726	27	-0.321777
-120.125	56.0417	-109.433	59.081	CAN	727	27	-0.308581
-120.125	56.125	-109.433	59.081	CAN	728	27	-0.263198
-120.125	56.2083	-109.433	59.081	CAN	729	27	0.085565
-120.042	36.0417	-98.606	39.622	USA	730	158	0.939506
-120.042	36.125	-98.606	39.622	USA	731	158	-1.22687
-120.042	36.2083	-98.606	39.622	USA	732	158	-1.65437
-120.042	36.2917	-98.606	39.622	USA	733	158	-0.217047
-120.042	36.375	-98.606	39.622	USA	734	158	-1.20503
-120.042	36.4583	-98.606	39.622	USA	735	158	-2.07253
-120.042	36.5417	-98.606	39.622	USA	736	158	-0.977074
-120.042	36.625	-98.606	39.622	USA	737	158	-0.0608677
-120.042	36.7083	-98.606	39.622	USA	738	158	-0.644043
-120.042	36.7917	-98.606	39.622	USA	739	158	-0.956198
-120.042	36.875	-98.606	39.622	USA	740	158	0.0779541
-120.042	36.9583	-98.606	39.622	USA	741	158	-1.31664
-120.042	37.0417	-98.606	39.622	USA	742	158	-1.82912
-120.042	46.2917	-98.606	39.622	USA	743	158	0.032606
-120.042	46.375	-98.606	39.622	USA	744	158
-120.042	47.7083	-98.606	39.622	USA	745	158
-120.042	55.7917	-109.433	59.081	CAN	746	27	-0.204596
-120.042	55.875	-109.433	59.081	CAN	747	27
-120.042	55.9583	-109.433	59.081	CAN	748	27	0.26918
-120.042	56.0417	-109.433	59.081	CAN	749	27	-0.261043
-120.042	56.125	-109.433	59.081	CAN	750	27	-0.386629
-120.042	56.2083	-109.433	59.081	CAN	751	27	-0.229974
-119.958	35.625	-98.606	39.622	USA	752	158
-119.958	36.0417	-98.606	39.622	USA	753	158	0.268532
-119.958	36.125	-98.606	39.622	USA	754	158	0.11583
-119.958	36.2083	-98.606	39.622	USA	755	158	-2.25721
-119.958	36.2917	-98.606	39.622	USA	756	158	-2.29691
-119.958	36.375	-98.606	39.622	USA	757	158	-1.33199
-119.958	36.4583	-98.606	39.622	USA	758	158	-1.94495
-119.958	36.5417	-98.606	39.622	USA	759	158	-0.576849
-119.958	36.625	-98.606	39.622	USA	760	158	-1.25846
-119.958	36.7083	-98.606	39.622	USA	761	158	-1.21127
-119.958	36.7917	-98.606	39.622	USA	762	158	-1.56983
-119.958	36.875	-98.606	39.622	USA	763	158	-0.409938
-119.958	36.9583	-98.606	39.622	USA	764	158	-2.85453
-119.958	37.0417	-98.606	39.622	USA	765	158
-119.958	46.2083	-98.606	39.622	USA	766	158	0.275713
-119.958	46.2917	-98.606	39.622	USA	767	158
-119.958	46.375	-98.606	39.622	USA	768	158	0.791222
-119.958	47.7083	-98.606	39.622	USA	769	158
-119.958	55.7917	-109.433	59.081	CAN	770	27	-0.531588
-119.958	55.875	-109.433	59.081	CAN	771	27	-0.322374
-119.958	55.9583	-109.433	59.081	CAN	772	27	0.273886
-119.958	56.0417	-109.433	59.081	CAN	773	27	-0.261794
-119.958	56.125	-109.433	59.081	CAN	774	27	-0.377503
-119.958	56.2083	-109.433	59.081	CAN	775	27	-0.223655
-119.875	35.625	-98.606	39.622	USA	776	158
-119.875	35.7083	-98.606	39.622	USA	777	158
-119.875	35.7917	-98.606	39.622	USA	778	158
-119.875	36.0417	-98.606	39.622	USA	779	158	-0.514095
-119.875	36.125	-98.606	39.622	USA	780	158	-0.840965
-119.875	36.2083	-98.606	39.622	USA	781	158	-0.26173
-119.875	36.2917	-98.606	39.622	USA	782	158	-1.18214
-119.875	36.375	-98.606	39.622	USA	783	158	-1.00991
-119.875	36.4583	-98.606	39.622	USA	784	158	-0.703807
-119.875	36.5417	-98.606	39.622	USA	785	158	-0.551474
-119.875	36.625	-98.606	39.622	USA	786	158	-1.02187
-119.875	36.7083	-98.606	39.622	USA	787	158	-0.990451
-119.875	36.875	-98.606	39.622	USA	788	158	-1.0627
-119.875	36.9583	-98.606	39.622	USA	789	158
-119.875	46.2083	-98.606	39.622	USA	790	158	0.269162
-119.875	46.2917	-98.606	39.622	USA	791	158
-119.875	46.375	-98.606	39.622	USA	792	158	0.810358
-119.875	47.0417	-98.606	39.622	USA	793	158	-0.530146
-119.875	47.125	-98.606	39.622	USA	794	158	-1.07715
-119.875	47.625	-98.606	39.622	USA	795	158
-119.875	55.2917	-109.433	59.081	CAN	796	27	0.397206
-119.875	55.4583	-109.433	59.081	CAN	797	27
-119.875	55.7917	-109.433	59.081	CAN	798	27	-0.522482
-119.875	55.875	-109.433	59.081	CAN	799	27	-0.320915
-119.875	55.9583	-109.433	59.081	CAN	800	27	0.279585
-119.875	56.0417	-109.433	59.081	CAN	801	27	-0.249025
-119.875	56.125	-109.433	59.081	CAN	802	27	-0.373614
-119.875	56.2083	-109.433	59.081	CAN	803	27	-0.221155
-119.875	56.375	-109.433	59.081	CAN	804	27
-119.792	35.7083	-98.606	39.622	USA	805	158
-119.792	35.7917	-98.606	39.622	USA	806	158
-119.792	35.875	-98.606	39.622	USA	807	158
-119.792	35.9583	-98.606	39.622	USA	808	158	-1.20906
-119.792	36.0417	-98.606	39.622	USA	809	158	-0.0559393
-119.792	36.125	-98.606	39.622	USA	810	158	-0.736979
-119.792	36.2083	-98.606	39.622	USA	811	158	0.286466
-119.792	36.2917	-98.606	39.622	USA	812	158	-1.07001
-119.792	36.375	-98.606	39.622	USA	813	158	-1.67398
-119.792	36.4583	-98.606	39.622	USA	814	158	-0.522988
-119.792	36.5417	-98.606	39.622	USA	815	158	-0.599884
-119.792	36.625	-98.606	39.622	USA	816	158	-0.789143
-119.792	36.875	-98.606	39.622	USA	817	158	-1.1459
-119.792	38.875	-98.606	39.622	USA	818	158
-119.792	38.9583	-98.606	39.622	USA	819	158	-0.733296
-119.792	45.9583	-98.606	39.622	USA	820	158	0.498652
-119.792	46.2083	-98.606	39.622	USA	821	158	0.749947
-119.792	46.2917	-98.606	39.622	USA	822	158	0.834501
-119.792	47.0417	-98.606	39.622	USA	823	158	-0.523509
-119.792	47.125	-98.606	39.622	USA	824	158	-1.07485
-119.792	47.625	-98.606	39.622	USA	825	158
-119.792	55.125	-109.433	59.081	CAN	826	27
-119.792	55.2917	-109.433	59.081	CAN	827	27	0.397879
-119.792	55.4583	-109.433	59.081	CAN	828	27
-119.792	55.7917	-109.433	59.081	CAN	829	27	-0.517921
-119.792	55.875	-109.433	59.081	CAN	830	27	-0.314275
-119.792	55.9583	-109.433	59.081	CAN	831	27	-0.131776
-119.792	56.0417	-109.433	59.081	CAN	832	27	-0.367002
-119.792	56.125	-109.433	59.081	CAN	833	27	-0.0113999
-119.792	56.2083	-109.433	59.081	CAN	834	27	-0.317053
-119.792	56.375	-109.433	59.081	CAN	835	27
-119.708	35.5417	-98.606	39.622	USA	836	158
-119.708	35.625	-98.606	39.622	USA	837	158
-119.708	35.7083	-98.606	39.622	USA	838	158
-119.708	35.875	-98.606	39.622	USA	839	158	3.56049
-119.708	35.9583	-98.606	39.622	USA	840	158	-1.34959
-119.708	36.0417	-98.606	39.622	USA	841	158	-0.269044
-119.708	36.125	-98.606	39.622	USA	842	158	-0.596996
-119.708	36.2083	-98.606	39.622	USA	843	158	-0.477219
-119.708	36.2917	-98.606	39.622	USA	844	158	-1.46788
-119.708	36.375	-98.606	39.622	USA	845	158	-1.81896
-119.708	36.4583	-98.606	39.622	USA	846	158	-0.732895
-119.708	36.5417	-98.606	39.622	USA	847	158
-119.708	36.625	-98.606	39.622	USA	848	158	-0.823943
-119.708	36.7917	-98.606	39.622	USA	849	158
-119.708	36.875	-98.606	39.622	USA	850	158
-119.708	38.875	-98.606	39.622	USA	851	158	-1.09115
-119.708	38.9583	-98.606	39.622	USA	852	158	-0.735311
-119.708	45.5417	-98.606	39.622	USA	853	158
-119.708	45.9583	-98.606	39.622	USA	854	158	0.503558
-119.708	46.2083	-98.606	39.622	USA	855	158	0.747801
-119.708	46.2917	-98.606	39.622	USA	856	158	0.844739
-119.708	46.875	-98.606	39.622	USA	857	158	0.02678
-119.708	46.9583	-98.606	39.622	USA	858	158	-0.525978
-119.708	47.0417	-98.606	39.622	USA	859	158	0.134065
-119.708	47.125	-98.606	39.622	USA	860	158	-0.441888
-119.708	47.625	-98.606	39.622	USA	861	158
-119.708	55.125	-109.433	59.081	CAN	862	27
-119.708	55.2917	-109.433	59.081	CAN	863	27	0.403505
-119.708	55.4583	-109.433	59.081	CAN	864	27
-119.708	55.875	-109.433	59.081	CAN	865	27	0.27855
-119.708	55.9583	-109.433	59.081	CAN	866	27	-0.128656
-119.708	56.0417	-109.433	59.081	CAN	867	27	-0.362242
-119.708	56.125	-109.433	59.081	CAN	868	27	-0.00232979
-119.708	56.2083	-109.433	59.081	CAN	869	27	-0.302023
-119.708	56.375	-109.433	59.081	CAN	870	27
-119.625	34.9583	-98.606	39.622	USA	871	158
-119.625	35.4583	-98.606	39.622	USA	872	158
-119.625	35.5417	-98.606	39.622	USA	873	158
-119.625	35.625	-98.606	39.622	USA	874	158	1.70901
-119.625	35.875	-98.606	39.622	USA	875	158	2.30784
-119.625	35.9583	-98.606	39.622	USA	876	158	0.0327158
-119.625	36.0417	-98.606	39.622	USA	877	158	-1.41022
-119.625	36.125	-98.606	39.622	USA	878	158	-2.05587
-119.625	36.2083	-98.606	39.622	USA	879	158	-0.068359
-119.625	36.2917	-98.606	39.622	USA	880	158	-1.23464
-119.625	36.375	-98.606	39.622	USA	881	158	-0.915446
-119.625	36.4583	-98.606	39.622	USA	882	158	-0.79631
-119.625	36.5417	-98.606	39.622	USA	883	158
-119.625	36.625	-98.606	39.622	USA	884	158	-0.381377
-119.625	36.7083	-98.606	39.622	USA	885	158
-119.625	36.7917	-98.606	39.622	USA	886	158	-0.835943
-119.625	45.5417	-98.606	39.622	USA	887	158
-119.625	45.7917	-98.606	39.622	USA	888	158
-119.625	45.875	-98.606	39.622	USA	889	158	0.500579
-119.625	45.9583	-98.606	39.622	USA	890	158	0.346362
-119.625	46.125	-98.606	39.622	USA	891	158	-0.407113
-119.625	46.2083	-98.606	39.622	USA	892	158	0.125742
-119.625	46.875	-98.606	39.622	USA	893	158	0.0302338
-119.625	46.9583	-98.606	39.622	USA	894	158	-0.523336
-119.625	47.0417	-98.606	39.622	USA	895	158	0.136845
-119.625	47.125	-98.606	39.622	USA	896	158	-0.439602
-119.625	55.125	-109.433	59.081	CAN	897	27
-119.625	55.2083	-109.433	59.081	CAN	898	27	0.367422
-119.625	55.2917	-109.433	59.081	CAN	899	27	0.47563
-119.625	55.375	-109.433	59.081	CAN	900	27
-119.625	55.4583	-109.433	59.081	CAN	901	27	0.501476
-119.625	55.875	-109.433	59.081	CAN	902	27	0.290249
-119.625	55.9583	-109.433	59.081	CAN	903	27	-0.122294
-119.625	56.0417	-109.433	59.081	CAN	904	27	-0.360981
-119.625	56.125	-109.433	59.081	CAN	905	27	-0.00443629
-119.625	56.2083	-109.433	59.081	CAN	906	27
-119.625	56.2917	-109.433	59.081	CAN	907	27
-119.625	56.375	-109.433	59.081	CAN	908	27
-119.542	35.4583	-98.606	39.622	USA	909	158	-2.11857
-119.542	35.5417	-98.606	39.622	USA	910	158
-119.542	35.625	-98.606	39.622	USA	911	158
-119.542	35.7917	-98.606	39.622	USA	912	158
-119.542	35.875	-98.606	39.622	USA	913	158	0.893763
-119.542	35.9583	-98.606	39.622	USA	914	158	1.06954
-119.542	36.0417	-98.606	39.622	USA	915	158	-0.821433
-119.542	36.125	-98.606	39.622	USA	916	158	-0.339555
-119.542	36.2083	-98.606	39.622	USA	917	158	0.0283627
-119.542	36.2917	-98.606	39.622	USA	918	158
-119.542	36.375	-98.606	39.622	USA	919	158	-0.158096
-119.542	36.4583	-98.606	39.622	USA	920	158	-0.821332
-119.542	36.5417	-98.606	39.622	USA	921	158	-1.0347
-119.542	36.625	-98.606	39.622	USA	922	158	-0.979329
-119.542	36.7083	-98.606	39.622	USA	923	158	-0.919987
-119.542	36.7917	-98.606	39.622	USA	924	158
-119.542	45.5417	-98.606	39.622	USA	925	158
-119.542	45.7917	-98.606	39.622	USA	926	158
-119.542	45.875	-98.606	39.622	USA	927	158	0.490295
-119.542	45.9583	-98.606	39.622	USA	928	158	0.35441
-119.542	46.125	-98.606	39.622	USA	929	158	-0.41738
-119.542	46.2083	-98.606	39.622	USA	930	158	0.119013
-119.542	46.875	-98.606	39.622	USA	931	158	-0.412812
-119.542	46.9583	-98.606	39.622	USA	932	158	0.141539
-119.542	47.125	-98.606	39.622	USA	933	158	-0.43412
-119.542	55.0417	-109.433	59.081	CAN	934	27	-0.46171
-119.542	55.125	-109.433	59.081	CAN	935	27
-119.542	55.2083	-109.433	59.081	CAN	936	27	0.368984
-119.542	55.2917	-109.433	59.081	CAN	937	27	0.470668
-119.542	55.375	-109.433	59.081	CAN	938	27
-119.542	55.4583	-109.433	59.081	CAN	939	27	0.498342
-119.542	55.875	-109.433	59.081	CAN	940	27	-0.120948
-119.542	56.0417	-109.433	59.081	CAN	941	27	0.00307694
-119.542	56.125	-109.433	59.081	CAN	942	27	0.252632
-119.542	56.2083	-109.433	59.081	CAN	943	27
-119.542	56.2917	-109.433	59.081	CAN	944	27
-119.542	56.375	-109.433	59.081	CAN	945	27
-119.458	34.875	-98.606	39.622	USA	946	158
-119.458	35.375	-98.606	39.622	USA	947	158
-119.458	35.4583	-98.606	39.622	USA	948	158	-1.03259
-119.458	35.5417	-98.606	39.622	USA	949	158
-119.458	35.625	-98.606	39.622	USA	950	158
-119.458	35.7083	-98.606	39.622	USA	951	158
-119.458	35.7917	-98.606	39.622	USA	952	158
-119.458	35.875	-98.606	39.622	USA	953	158	1.8918
-119.458	35.9583	-98.606	39.622	USA	954	158	1.5791
-119.458	36.0417	-98.606	39.622	USA	955	158	-0.0537638
-119.458	36.125	-98.606	39.622	USA	956	158	-0.136344
-119.458	36.2083	-98.606	39.622	USA	957	158	-0.95249
-119.458	36.2917	-98.606	39.622	USA	958	158	0.147764
-119.458	36.375	-98.606	39.622	USA	959	158	-1.16745
-119.458	36.4583	-98.606	39.622	USA	960	158	-0.403129
-119.458	36.5417	-98.606	39.622	USA	961	158	-0.78601
-119.458	36.625	-98.606	39.622	USA	962	158	-0.78181
-119.458	36.7083	-98.606	39.622	USA	963	158	-0.682229
-119.458	45.5417	-98.606	39.622	USA	964	158
-119.458	45.7083	-98.606	39.622	USA	965	158	0.975864
-119.458	45.7917	-98.606	39.622	USA	966	158	-0.531477
-119.458	45.875	-98.606	39.622	USA	967	158	0.345204
-119.458	45.9583	-98.606	39.622	USA	968	158	0.76561
-119.458	46.0417	-98.606	39.622	USA	969	158	-0.430978
-119.458	46.125	-98.606	39.622	USA	970	158
-119.458	46.2083	-98.606	39.622	USA	971	158	0.109817
-119.458	46.875	-98.606	39.622	USA	972	158	-0.412223
-119.458	46.9583	-98.606	39.622	USA	973	158	0.137612
-119.458	47.125	-98.606	39.622	USA	974	158	-0.295909
-119.458	55.0417	-109.433	59.081	CAN	975	27	-0.466107
-119.458	55.125	-109.433	59.081	CAN	976	27
-119.458	55.2083	-109.433	59.081	CAN	977	27	0.356903
-119.458	55.2917	-109.433	59.081	CAN	978	27	0.453898
-119.458	55.375	-109.433	59.081	CAN	979	27
-119.458	55.4583	-109.433	59.081	CAN	980	27	0.482497
-119.458	55.875	-109.433	59.081	CAN	981	27	-0.127681
-119.458	56.0417	-109.433	59.081	CAN	982	27	0.00920085
-119.458	56.125	-109.433	59.081	CAN	983	27	0.255878
-119.458	56.2083	-109.433	59.081	CAN	984	27
-119.458	56.2917	-109.433	59.081	CAN	985	27
-119.458	56.375	-109.433	59.081	CAN	986	27
-119.375	35.125	-98.606	39.622	USA	987	158
-119.375	35.375	-98.606	39.622	USA	988	158	-3.23276
-119.375	35.4583	-98.606	39.622	USA	989	158	-0.672717
-119.375	35.5417	-98.606	39.622	USA	990	158	-1.88674
-119.375	35.625	-98.606	39.622	USA	991	158	-1.09293
-119.375	35.7083	-98.606	39.622	USA	992	158	0.0269919
-119.375	35.7917	-98.606	39.622	USA	993	158	-5.15918
-119.375	35.875	-98.606	39.622	USA	994	158	-0.637148
-119.375	35.9583	-98.606	39.622	USA	995	158	0.141045
-119.375	36.0417	-98.606	39.622	USA	996	158	-0.408275
-119.375	36.125	-98.606	39.622	USA	997	158	-0.75981
-119.375	36.2083	-98.606	39.622	USA	998	158	-1.12652
-119.375	36.2917	-98.606	39.622	USA	999	158	-1.11889
-119.375	36.375	-98.606	39.622	USA	1000	158	-1.66679
-119.375	36.4583	-98.606	39.622	USA	1001	158	0.836421
-119.375	36.5417	-98.606	39.622	USA	1002	158
-119.375	36.625	-98.606	39.622	USA	1003	158	-1.1842
-119.375	36.7083	-98.606	39.622	USA	1004	158
-119.375	38.7917	-98.606	39.622	USA	1005	158
-119.375	45.5417	-98.606	39.622	USA	1006	158
-119.375	45.7083	-98.606	39.622	USA	1007	158	0.982585
-119.375	45.7917	-98.606	39.622	USA	1008	158	-0.531936
-119.375	45.875	-98.606	39.622	USA	1009	158	0.339937
-119.375	45.9583	-98.606	39.622	USA	1010	158	0.778592
-119.375	46.0417	-98.606	39.622	USA	1011	158	-0.422838
-119.375	46.125	-98.606	39.622	USA	1012	158
-119.375	46.625	-98.606	39.622	USA	1013	158	0.105781
-119.375	46.7917	-98.606	39.622	USA	1014	158	0.0510963
-119.375	46.875	-98.606	39.622	USA	1015	158	-0.41287
-119.375	46.9583	-98.606	39.622	USA	1016	158	0.136091
-119.375	47.125	-98.606	39.622	USA	1017	158	-0.293144
-119.375	55.125	-109.433	59.081	CAN	1018	27	0.414293
-119.375	55.2083	-109.433	59.081	CAN	1019	27	0.427449
-119.375	55.2917	-109.433	59.081	CAN	1020	27	0.278116
-119.375	55.375	-109.433	59.081	CAN	1021	27	0.462333
-119.375	55.4583	-109.433	59.081	CAN	1022	27	0.920917
-119.375	55.875	-109.433	59.081	CAN	1023	27	-0.128942
-119.375	56.0417	-109.433	59.081	CAN	1024	27	0.00474016
-119.375	56.125	-109.433	59.081	CAN	1025	27	0.253621
-119.375	56.2083	-109.433	59.081	CAN	1026	27
-119.375	56.2917	-109.433	59.081	CAN	1027	27
-119.375	56.375	-109.433	59.081	CAN	1028	27
-119.292	35.125	-98.606	39.622	USA	1029	158
-119.292	35.375	-98.606	39.622	USA	1030	158	-0.497873
-119.292	35.4583	-98.606	39.622	USA	1031	158	-0.36768
-119.292	35.5417	-98.606	39.622	USA	1032	158	-0.360173
-119.292	35.625	-98.606	39.622	USA	1033	158	-0.295584
-119.292	35.7083	-98.606	39.622	USA	1034	158	-0.109381
-119.292	35.7917	-98.606	39.622	USA	1035	158
-119.292	35.875	-98.606	39.622	USA	1036	158	0.208742
-119.292	35.9583	-98.606	39.622	USA	1037	158	0.421875
-119.292	36.0417	-98.606	39.622	USA	1038	158	-0.0680861
-119.292	36.125	-98.606	39.622	USA	1039	158	-0.0162107
-119.292	36.2083	-98.606	39.622	USA	1040	158	-0.830409
-119.292	36.2917	-98.606	39.622	USA	1041	158	-1.0143
-119.292	36.375	-98.606	39.622	USA	1042	158	-0.790516
-119.292	36.4583	-98.606	39.622	USA	1043	158	-0.362769
-119.292	36.5417	-98.606	39.622	USA	1044	158	-0.248566
-119.292	36.625	-98.606	39.622	USA	1045	158	0.3021
-119.292	45.625	-98.606	39.622	USA	1046	158	0.966447
-119.292	45.7083	-98.606	39.622	USA	1047	158	0.285429
-119.292	45.7917	-98.606	39.622	USA	1048	158	-0.193845
-119.292	45.875	-98.606	39.622	USA	1049	158	0.769052
-119.292	45.9583	-98.606	39.622	USA	1050	158
-119.292	46.0417	-98.606	39.622	USA	1051	158	-0.421588
-119.292	46.125	-98.606	39.622	USA	1052	158
-119.292	46.625	-98.606	39.622	USA	1053	158	0.094904
-119.292	46.7917	-98.606	39.622	USA	1054	158	0.046896
-119.292	46.875	-98.606	39.622	USA	1055	158	-0.525969
-119.292	47.0417	-98.606	39.622	USA	1056	158	-0.255152
-119.292	54.9583	-109.433	59.081	CAN	1057	27	-0.490926
-119.292	55.125	-109.433	59.081	CAN	1058	27	0.396866
-119.292	55.2083	-109.433	59.081	CAN	1059	27	0.417827
-119.292	55.2917	-109.433	59.081	CAN	1060	27	0.263371
-119.292	55.375	-109.433	59.081	CAN	1061	27	0.459849
-119.292	55.4583	-109.433	59.081	CAN	1062	27	0.919623
-119.292	55.7917	-109.433	59.081	CAN	1063	27	-0.435879
-119.292	55.9583	-109.433	59.081	CAN	1064	27
-119.292	56.0417	-109.433	59.081	CAN	1065	27	0.265047
-119.292	56.125	-109.433	59.081	CAN	1066	27	-0.468723
-119.292	56.2083	-109.433	59.081	CAN	1067	27
-119.292	56.2917	-109.433	59.081	CAN	1068	27
-119.292	56.375	-109.433	59.081	CAN	1069	27
-119.208	35.0417	-98.606	39.622	USA	1070	158
-119.208	35.125	-98.606	39.622	USA	1071	158
-119.208	35.2083	-98.606	39.622	USA	1072	158
-119.208	35.2917	-98.606	39.622	USA	1073	158
-119.208	35.375	-98.606	39.622	USA	1074	158	-0.882205
-119.208	35.4583	-98.606	39.622	USA	1075	158	-1.03064
-119.208	35.5417	-98.606	39.622	USA	1076	158	-0.415059
-119.208	35.625	-98.606	39.622	USA	1077	158	-0.139225
-119.208	35.7083	-98.606	39.622	USA	1078	158	-0.254389
-119.208	35.7917	-98.606	39.622	USA	1079	158	-0.2347
-119.208	35.875	-98.606	39.622	USA	1080	158	-0.441805
-119.208	35.9583	-98.606	39.622	USA	1081	158	-0.12197
-119.208	36.0417	-98.606	39.622	USA	1082	158	-0.0749474
-119.208	36.125	-98.606	39.622	USA	1083	158	-0.686106
-119.208	36.2083	-98.606	39.622	USA	1084	158	-0.544825
-119.208	36.2917	-98.606	39.622	USA	1085	158
-119.208	36.375	-98.606	39.622	USA	1086	158	-0.723861
-119.208	36.4583	-98.606	39.622	USA	1087	158	-0.924783
-119.208	36.5417	-98.606	39.622	USA	1088	158
-119.208	36.625	-98.606	39.622	USA	1089	158
-119.208	39.0417	-98.606	39.622	USA	1090	158
-119.208	39.125	-98.606	39.622	USA	1091	158
-119.208	45.625	-98.606	39.622	USA	1092	158	0.964565
-119.208	45.7083	-98.606	39.622	USA	1093	158	0.281075
-119.208	45.7917	-98.606	39.622	USA	1094	158	-0.200648
-119.208	45.875	-98.606	39.622	USA	1095	158	0.762212
-119.208	45.9583	-98.606	39.622	USA	1096	158
-119.208	46.0417	-98.606	39.622	USA	1097	158
-119.208	46.125	-98.606	39.622	USA	1098	158
-119.208	46.375	-98.606	39.622	USA	1099	158	-0.42006
-119.208	46.4583	-98.606	39.622	USA	1100	158	0.241615
-119.208	46.5417	-98.606	39.622	USA	1101	158	0.0935376
-119.208	46.625	-98.606	39.622	USA	1102	158	0.0946864
-119.208	46.7917	-98.606	39.622	USA	1103	158	0.044662
-119.208	46.875	-98.606	39.622	USA	1104	158	-0.533596
-119.208	47.0417	-98.606	39.622	USA	1105	158	-0.265079
-119.208	47.7083	-98.606	39.622	USA	1106	158	-0.452438
-119.208	54.9583	-109.433	59.081	CAN	1107	27	-0.51188
-119.208	55.125	-109.433	59.081	CAN	1108	27	0.387459
-119.208	55.2083	-109.433	59.081	CAN	1109	27	0.414349
-119.208	55.2917	-109.433	59.081	CAN	1110	27	0.257415
-119.208	55.375	-109.433	59.081	CAN	1111	27	0.445322
-119.208	55.4583	-109.433	59.081	CAN	1112	27	0.378885
-119.208	55.7917	-109.433	59.081	CAN	1113	27	-0.447946
-119.208	55.9583	-109.433	59.081	CAN	1114	27
-119.208	56.0417	-109.433	59.081	CAN	1115	27	0.258034
-119.208	56.125	-109.433	59.081	CAN	1116	27	-0.469281
-119.208	56.2083	-109.433	59.081	CAN	1117	27
-119.208	56.2917	-109.433	59.081	CAN	1118	27
-119.208	56.375	-109.433	59.081	CAN	1119	27
-119.125	35.0417	-98.606	39.622	USA	1120	158	0.354801
-119.125	35.125	-98.606	39.622	USA	1121	158	-1.57978
-119.125	35.2083	-98.606	39.622	USA	1122	158	0.928047
-119.125	35.2917	-98.606	39.622	USA	1123	158
-119.125	35.4583	-98.606	39.622	USA	1124	158	0.292274
-119.125	35.5417	-98.606	39.622	USA	1125	158	0.388724
-119.125	35.625	-98.606	39.622	USA	1126	158	-0.143519
-119.125	35.7083	-98.606	39.622	USA	1127	158	-0.404312
-119.125	35.7917	-98.606	39.622	USA	1128	158	-0.252652
-119.125	35.875	-98.606	39.622	USA	1129	158	0.66025
-119.125	35.9583	-98.606	39.622	USA	1130	158	-0.632966
-119.125	36.0417	-98.606	39.622	USA	1131	158	0.200818
-119.125	36.125	-98.606	39.622	USA	1132	158	-0.833529
-119.125	36.2083	-98.606	39.622	USA	1133	158	-0.594661
-119.125	36.2917	-98.606	39.622	USA	1134	158	-0.719351
-119.125	36.375	-98.606	39.622	USA	1135	158	-0.425205
-119.125	36.4583	-98.606	39.622	USA	1136	158
-119.125	38.9583	-98.606	39.622	USA	1137	158
-119.125	39.0417	-98.606	39.622	USA	1138	158
-119.125	45.625	-98.606	39.622	USA	1139	158	0.234673
-119.125	45.7083	-98.606	39.622	USA	1140	158	-0.12076
-119.125	45.7917	-98.606	39.622	USA	1141	158	1.66401
-119.125	45.875	-98.606	39.622	USA	1142	158	0.744075
-119.125	45.9583	-98.606	39.622	USA	1143	158
-119.125	46.0417	-98.606	39.622	USA	1144	158
-119.125	46.125	-98.606	39.622	USA	1145	158
-119.125	46.375	-98.606	39.622	USA	1146	158	-0.428269
-119.125	46.4583	-98.606	39.622	USA	1147	158	0.243517
-119.125	46.5417	-98.606	39.622	USA	1148	158	0.0837079
-119.125	46.625	-98.606	39.622	USA	1149	158	0.829785
-119.125	46.7083	-98.606	39.622	USA	1150	158	0.0437574
-119.125	46.7917	-98.606	39.622	USA	1151	158	-0.121464
-119.125	46.875	-98.606	39.622	USA	1152	158	0.286828
-119.125	46.9583	-98.606	39.622	USA	1153	158	-0.272579
-119.125	47.0417	-98.606	39.622	USA	1154	158	-0.347549
-119.125	47.125	-98.606	39.622	USA	1155	158	-0.260478
-119.125	47.7083	-98.606	39.622	USA	1156	158	-0.467715
-119.125	50.4583	-109.433	59.081	CAN	1157	27
-119.125	55.125	-109.433	59.081	CAN	1158	27	0.441266
-119.125	55.2083	-109.433	59.081	CAN	1159	27	0.231219
-119.125	55.2917	-109.433	59.081	CAN	1160	27	0.41851
-119.125	55.375	-109.433	59.081	CAN	1161	27	0.875328
-119.125	55.4583	-109.433	59.081	CAN	1162	27	0.370095
-119.125	55.7917	-109.433	59.081	CAN	1163	27	-0.455466
-119.125	55.9583	-109.433	59.081	CAN	1164	27
-119.125	56.0417	-109.433	59.081	CAN	1165	27	0.254511
-119.125	56.125	-109.433	59.081	CAN	1166	27
-119.125	56.2917	-109.433	59.081	CAN	1167	27
-119.125	56.375	-109.433	59.081	CAN	1168	27
-119.125	56.4583	-109.433	59.081	CAN	1169	27
-119.042	34.9583	-98.606	39.622	USA	1170	158
-119.042	35.0417	-98.606	39.622	USA	1171	158	0.249322
-119.042	35.125	-98.606	39.622	USA	1172	158	0.109135
-119.042	35.2083	-98.606	39.622	USA	1173	158	-2.3228
-119.042	35.4583	-98.606	39.622	USA	1174	158
-119.042	35.5417	-98.606	39.622	USA	1175	158
-119.042	35.625	-98.606	39.622	USA	1176	158	-0.121118
-119.042	35.7917	-98.606	39.622	USA	1177	158
-119.042	35.875	-98.606	39.622	USA	1178	158	0.00853554
-119.042	35.9583	-98.606	39.622	USA	1179	158	-0.484764
-119.042	36.0417	-98.606	39.622	USA	1180	158
-119.042	36.125	-98.606	39.622	USA	1181	158
-119.042	36.2083	-98.606	39.622	USA	1182	158	-0.871582
-119.042	36.2917	-98.606	39.622	USA	1183	158	-0.730471
-119.042	36.375	-98.606	39.622	USA	1184	158
-119.042	36.4583	-98.606	39.622	USA	1185	158
-119.042	38.875	-98.606	39.622	USA	1186	158
-119.042	45.625	-98.606	39.622	USA	1187	158	0.210911
-119.042	45.7083	-98.606	39.622	USA	1188	158	-0.136834
-119.042	45.7917	-98.606	39.622	USA	1189	158	1.66831
-119.042	45.875	-98.606	39.622	USA	1190	158
-119.042	45.9583	-98.606	39.622	USA	1191	158
-119.042	46.0417	-98.606	39.622	USA	1192	158
-119.042	46.125	-98.606	39.622	USA	1193	158	0.328942
-119.042	46.2083	-98.606	39.622	USA	1194	158	-0.185223
-119.042	46.2917	-98.606	39.622	USA	1195	158	-0.433296
-119.042	46.375	-98.606	39.622	USA	1196	158	0.766108
-119.042	46.4583	-98.606	39.622	USA	1197	158	0.236479
-119.042	46.5417	-98.606	39.622	USA	1198	158	0.0859956
-119.042	46.625	-98.606	39.622	USA	1199	158	0.82189
-119.042	46.7083	-98.606	39.622	USA	1200	158	0.0375617
-119.042	46.7917	-98.606	39.622	USA	1201	158	-0.127123
-119.042	46.875	-98.606	39.622	USA	1202	158	0.279731
-119.042	46.9583	-98.606	39.622	USA	1203	158	-0.274057
-119.042	47.0417	-98.606	39.622	USA	1204	158	-0.359529
-119.042	47.125	-98.606	39.622	USA	1205	158	-0.265161
-119.042	47.5417	-98.606	39.622	USA	1206	158
-119.042	47.625	-98.606	39.622	USA	1207	158	-0.459307
-119.042	47.7083	-98.606	39.622	USA	1208	158	-0.182557
-119.042	50.4583	-109.433	59.081	CAN	1209	27
-119.042	55.125	-109.433	59.081	CAN	1210	27	0.440814
-119.042	55.2083	-109.433	59.081	CAN	1211	27	0.223947
-119.042	55.2917	-109.433	59.081	CAN	1212	27	0.413601
-119.042	55.375	-109.433	59.081	CAN	1213	27	0.877855
-119.042	55.4583	-109.433	59.081	CAN	1214	27	0.368003
-119.042	55.7917	-109.433	59.081	CAN	1215	27	0.124707
-119.042	55.875	-109.433	59.081	CAN	1216	27
-119.042	55.9583	-109.433	59.081	CAN	1217	27	0.0197572
-119.042	56.0417	-109.433	59.081	CAN	1218	27	-0.474076
-119.042	56.125	-109.433	59.081	CAN	1219	27
-119.042	56.2917	-109.433	59.081	CAN	1220	27
-119.042	56.375	-109.433	59.081	CAN	1221	27
-119.042	56.4583	-109.433	59.081	CAN	1222	27
-118.958	34.2917	-98.606	39.622	USA	1223	158
-118.958	34.9583	-98.606	39.622	USA	1224	158
-118.958	35.0417	-98.606	39.622	USA	1225	158	0.445677
-118.958	35.125	-98.606	39.622	USA	1226	158	0.69727
-118.958	35.2083	-98.606	39.622	USA	1227	158	-0.265623
-118.958	35.2917	-98.606	39.622	USA	1228	158
-118.958	35.875	-98.606	39.622	USA	1229	158
-118.958	35.9583	-98.606	39.622	USA	1230	158	0.0166739
-118.958	36.125	-98.606	39.622	USA	1231	158
-118.958	36.2083	-98.606	39.622	USA	1232	158	-1.05317
-118.958	36.2917	-98.606	39.622	USA	1233	158
-118.958	43.5417	-98.606	39.622	USA	1234	158
-118.958	45.625	-98.606	39.622	USA	1235	158	-0.145384
-118.958	45.7083	-98.606	39.622	USA	1236	158	-0.147663
-118.958	45.7917	-98.606	39.622	USA	1237	158	1.67523
-118.958	45.875	-98.606	39.622	USA	1238	158
-118.958	45.9583	-98.606	39.622	USA	1239	158
-118.958	46.0417	-98.606	39.622	USA	1240	158
-118.958	46.125	-98.606	39.622	USA	1241	158	0.329926
-118.958	46.2083	-98.606	39.622	USA	1242	158	-0.200011
-118.958	46.2917	-98.606	39.622	USA	1243	158	-0.435267
-118.958	46.375	-98.606	39.622	USA	1244	158	0.762675
-118.958	46.4583	-98.606	39.622	USA	1245	158	-0.511265
-118.958	46.5417	-98.606	39.622	USA	1246	158	0.81156
-118.958	46.7083	-98.606	39.622	USA	1247	158	-0.125603
-118.958	46.7917	-98.606	39.622	USA	1248	158	0.481743
-118.958	46.875	-98.606	39.622	USA	1249	158	1.1867
-118.958	46.9583	-98.606	39.622	USA	1250	158	-0.351219
-118.958	47.0417	-98.606	39.622	USA	1251	158	-0.157525
-118.958	47.125	-98.606	39.622	USA	1252	158	-0.269824
-118.958	47.5417	-98.606	39.622	USA	1253	158
-118.958	47.625	-98.606	39.622	USA	1254	158	-0.458517
-118.958	47.7083	-98.606	39.622	USA	1255	158	-0.140584
-118.958	50.4583	-109.433	59.081	CAN	1256	27
-118.958	55.125	-109.433	59.081	CAN	1257	27	0.435759
-118.958	55.2083	-109.433	59.081	CAN	1258	27	0.222137
-118.958	55.2917	-109.433	59.081	CAN	1259	27	0.403989
-118.958	55.375	-109.433	59.081	CAN	1260	27	0.334862
-118.958	55.4583	-109.433	59.081	CAN	1261	27
-118.958	55.7083	-109.433	59.081	CAN	1262	27	-0.14873
-118.958	55.7917	-109.433	59.081	CAN	1263	27	0.125762
-118.958	55.875	-109.433	59.081	CAN	1264	27
-118.958	55.9583	-109.433	59.081	CAN	1265	27	0.0114373
-118.958	56.0417	-109.433	59.081	CAN	1266	27	-0.475031
-118.958	56.125	-109.433	59.081	CAN	1267	27
-118.958	56.2917	-109.433	59.081	CAN	1268	27
-118.958	56.375	-109.433	59.081	CAN	1269	27
-118.958	56.4583	-109.433	59.081	CAN	1270	27	-0.192923
-118.875	34.2917	-98.606	39.622	USA	1271	158
-118.875	35.0417	-98.606	39.622	USA	1272	158	-1.00702
-118.875	35.125	-98.606	39.622	USA	1273	158	0.575172
-118.875	35.2083	-98.606	39.622	USA	1274	158	-0.186241
-118.875	35.2917	-98.606	39.622	USA	1275	158	-0.235241
-118.875	35.9583	-98.606	39.622	USA	1276	158
-118.875	36.125	-98.606	39.622	USA	1277	158
-118.875	39.4583	-98.606	39.622	USA	1278	158
-118.875	43.5417	-98.606	39.622	USA	1279	158
-118.875	45.625	-98.606	39.622	USA	1280	158	-0.142029
-118.875	45.7083	-98.606	39.622	USA	1281	158	-0.39391
-118.875	45.7917	-98.606	39.622	USA	1282	158	0.666126
-118.875	45.875	-98.606	39.622	USA	1283	158
-118.875	45.9583	-98.606	39.622	USA	1284	158	0.742869
-118.875	46.0417	-98.606	39.622	USA	1285	158	0.277713
-118.875	46.125	-98.606	39.622	USA	1286	158	0.0745844
-118.875	46.2083	-98.606	39.622	USA	1287	158	0.231208
-118.875	46.2917	-98.606	39.622	USA	1288	158	-0.448746
-118.875	46.375	-98.606	39.622	USA	1289	158	0.756485
-118.875	46.4583	-98.606	39.622	USA	1290	158	-0.546174
-118.875	46.5417	-98.606	39.622	USA	1291	158	0.76275
-118.875	46.7083	-98.606	39.622	USA	1292	158	-0.121357
-118.875	46.7917	-98.606	39.622	USA	1293	158	0.482154
-118.875	46.875	-98.606	39.622	USA	1294	158	1.17136
-118.875	46.9583	-98.606	39.622	USA	1295	158	-0.360731
-118.875	47.0417	-98.606	39.622	USA	1296	158	-0.170274
-118.875	47.125	-98.606	39.622	USA	1297	158	0.356872
-118.875	47.2917	-98.606	39.622	USA	1298	158	-0.394295
-118.875	47.5417	-98.606	39.622	USA	1299	158	-0.113219
-118.875	47.625	-98.606	39.622	USA	1300	158	-0.132893
-118.875	47.7083	-98.606	39.622	USA	1301	158
-118.875	47.7917	-98.606	39.622	USA	1302	158	0.211684
-118.875	55.125	-109.433	59.081	CAN	1303	27	0.121656
-118.875	55.2083	-109.433	59.081	CAN	1304	27	0.389472
-118.875	55.2917	-109.433	59.081	CAN	1305	27	0.0776329
-118.875	55.375	-109.433	59.081	CAN	1306	27	0.332309
-118.875	55.4583	-109.433	59.081	CAN	1307	27
-118.875	55.7083	-109.433	59.081	CAN	1308	27	-0.152054
-118.875	55.7917	-109.433	59.081	CAN	1309	27	0.121065
-118.875	55.875	-109.433	59.081	CAN	1310	27
-118.875	55.9583	-109.433	59.081	CAN	1311	27	0.00363369
-118.875	56.0417	-109.433	59.081	CAN	1312	27	-0.477301
-118.875	56.125	-109.433	59.081	CAN	1313	27	0.646418
-118.875	56.2083	-109.433	59.081	CAN	1314	27
-118.875	56.2917	-109.433	59.081	CAN	1315	27
-118.875	56.375	-109.433	59.081	CAN	1316	27	0.809205
-118.875	56.4583	-109.433	59.081	CAN	1317	27	-0.193211
-118.792	34.375	-98.606	39.622	USA	1318	158
-118.792	34.9583	-98.606	39.622	USA	1319	158
-118.792	35.0417	-98.606	39.622	USA	1320	158
-118.792	35.125	-98.606	39.622	USA	1321	158
-118.792	35.2083	-98.606	39.622	USA	1322	158	-0.218918
-118.792	35.2917	-98.606	39.622	USA	1323	158	-1.7182
-118.792	39.375	-98.606	39.622	USA	1324	158
-118.792	39.4583	-98.606	39.622	USA	1325	158	-0.533879
-118.792	45.625	-98.606	39.622	USA	1326	158	-0.153426
-118.792	45.7083	-98.606	39.622	USA	1327	158	-0.400623
-118.792	45.7917	-98.606	39.622	USA	1328	158	0.643797
-118.792	45.875	-98.606	39.622	USA	1329	158
-118.792	45.9583	-98.606	39.622	USA	1330	158	0.722478
-118.792	46.0417	-98.606	39.622	USA	1331	158	0.279362
-118.792	46.125	-98.606	39.622	USA	1332	158	0.0560102
-118.792	46.2083	-98.606	39.622	USA	1333	158	0.212301
-118.792	46.2917	-98.606	39.622	USA	1334	158	0.733845
-118.792	46.625	-98.606	39.622	USA	1335	158
-118.792	46.7083	-98.606	39.622	USA	1336	158	0.447146
-118.792	46.7917	-98.606	39.622	USA	1337	158	-1.23606
-118.792	46.875	-98.606	39.622	USA	1338	158	1.16456
-118.792	46.9583	-98.606	39.622	USA	1339	158	-0.373083
-118.792	47.0417	-98.606	39.622	USA	1340	158	-0.179379
-118.792	47.125	-98.606	39.622	USA	1341	158	0.325505
-118.792	47.2917	-98.606	39.622	USA	1342	158	-0.398401
-118.792	47.5417	-98.606	39.622	USA	1343	158	-0.132613
-118.792	47.625	-98.606	39.622	USA	1344	158	-0.156861
-118.792	47.7083	-98.606	39.622	USA	1345	158
-118.792	47.7917	-98.606	39.622	USA	1346	158	0.199797
-118.792	55.125	-109.433	59.081	CAN	1347	27	0.126788
-118.792	55.2083	-109.433	59.081	CAN	1348	27	0.38398
-118.792	55.2917	-109.433	59.081	CAN	1349	27	0.0650598
-118.792	55.375	-109.433	59.081	CAN	1350	27	0.323831
-118.792	55.4583	-109.433	59.081	CAN	1351	27
-118.792	55.7083	-109.433	59.081	CAN	1352	27	0.281728
-118.792	55.7917	-109.433	59.081	CAN	1353	27	-0.255151
-118.792	55.875	-109.433	59.081	CAN	1354	27	-0.00126203
-118.792	55.9583	-109.433	59.081	CAN	1355	27	0.0843269
-118.792	56.0417	-109.433	59.081	CAN	1356	27
-118.792	56.125	-109.433	59.081	CAN	1357	27	0.649683
-118.792	56.2083	-109.433	59.081	CAN	1358	27
-118.792	56.2917	-109.433	59.081	CAN	1359	27
-118.792	56.375	-109.433	59.081	CAN	1360	27	0.810941
-118.792	56.4583	-109.433	59.081	CAN	1361	27	-0.194912
-118.708	34.9583	-98.606	39.622	USA	1362	158
-118.708	35.2083	-98.606	39.622	USA	1363	158
-118.708	45.625	-98.606	39.622	USA	1364	158	-0.406208
-118.708	45.7083	-98.606	39.622	USA	1365	158	0.133662
-118.708	45.7917	-98.606	39.622	USA	1366	158	-0.263649
-118.708	45.875	-98.606	39.622	USA	1367	158	0.675825
-118.708	45.9583	-98.606	39.622	USA	1368	158	0.35933
-118.708	46.0417	-98.606	39.622	USA	1369	158	0.0213074
-118.708	46.125	-98.606	39.622	USA	1370	158	0.0284617
-118.708	46.2083	-98.606	39.622	USA	1371	158	0.185765
-118.708	46.2917	-98.606	39.622	USA	1372	158	0.705871
-118.708	46.625	-98.606	39.622	USA	1373	158
-118.708	46.7083	-98.606	39.622	USA	1374	158	0.453475
-118.708	46.7917	-98.606	39.622	USA	1375	158	-1.24053
-118.708	46.875	-98.606	39.622	USA	1376	158	0.382728
-118.708	46.9583	-98.606	39.622	USA	1377	158	-0.16555
-118.708	47.125	-98.606	39.622	USA	1378	158	0.366888
-118.708	47.2083	-98.606	39.622	USA	1379	158	-0.395026
-118.708	47.5417	-98.606	39.622	USA	1380	158	-0.143154
-118.708	47.625	-98.606	39.622	USA	1381	158	-0.156629
-118.708	47.7083	-98.606	39.622	USA	1382	158
-118.708	47.7917	-98.606	39.622	USA	1383	158	0.196827
-118.708	55.125	-109.433	59.081	CAN	1384	27	0.121292
-118.708	55.2083	-109.433	59.081	CAN	1385	27	0.371634
-118.708	55.2917	-109.433	59.081	CAN	1386	27	0.505987
-118.708	55.375	-109.433	59.081	CAN	1387	27
-118.708	55.4583	-109.433	59.081	CAN	1388	27	-0.136035
-118.708	55.5417	-109.433	59.081	CAN	1389	27	-0.634372
-118.708	55.625	-109.433	59.081	CAN	1390	27	-0.174283
-118.708	55.7083	-109.433	59.081	CAN	1391	27	0.287221
-118.708	55.7917	-109.433	59.081	CAN	1392	27	-0.250263
-118.708	55.875	-109.433	59.081	CAN	1393	27	-0.0037181
-118.708	55.9583	-109.433	59.081	CAN	1394	27	0.0854772
-118.708	56.0417	-109.433	59.081	CAN	1395	27
-118.708	56.125	-109.433	59.081	CAN	1396	27	0.655455
-118.708	56.2083	-109.433	59.081	CAN	1397	27
-118.708	56.2917	-109.433	59.081	CAN	1398	27
-118.708	56.375	-109.433	59.081	CAN	1399	27	0.803506
-118.708	56.4583	-109.433	59.081	CAN	1400	27
-118.625	45.625	-98.606	39.622	USA	1401	158	-0.420408
-118.625	45.7083	-98.606	39.622	USA	1402	158	0.119477
-118.625	45.7917	-98.606	39.622	USA	1403	158	-0.265428
-118.625	45.875	-98.606	39.622	USA	1404	158	0.649609
-118.625	45.9583	-98.606	39.622	USA	1405	158	0.365446
-118.625	46.0417	-98.606	39.622	USA	1406	158	0.017401
-118.625	46.125	-98.606	39.622	USA	1407	158	-0.0552699
-118.625	46.2083	-98.606	39.622	USA	1408	158	0.51539
-118.625	46.375	-98.606	39.622	USA	1409	158
-118.625	46.5417	-98.606	39.622	USA	1410	158
-118.625	46.625	-98.606	39.622	USA	1411	158
-118.625	46.7083	-98.606	39.622	USA	1412	158	0.473934
-118.625	46.7917	-98.606	39.622	USA	1413	158	-1.23668
-118.625	46.875	-98.606	39.622	USA	1414	158	0.38049
-118.625	46.9583	-98.606	39.622	USA	1415	158	-0.168213
-118.625	47.125	-98.606	39.622	USA	1416	158	0.35784
-118.625	47.2083	-98.606	39.622	USA	1417	158	-0.400963
-118.625	47.625	-98.606	39.622	USA	1418	158
-118.625	47.7083	-98.606	39.622	USA	1419	158
-118.625	47.7917	-98.606	39.622	USA	1420	158	-0.574962
-118.625	55.125	-109.433	59.081	CAN	1421	27	-0.697501
-118.625	55.2083	-109.433	59.081	CAN	1422	27	0.0419396
-118.625	55.2917	-109.433	59.081	CAN	1423	27	0.501844
-118.625	55.375	-109.433	59.081	CAN	1424	27
-118.625	55.4583	-109.433	59.081	CAN	1425	27	-0.142498
-118.625	55.5417	-109.433	59.081	CAN	1426	27	-0.632587
-118.625	55.625	-109.433	59.081	CAN	1427	27	-0.171337
-118.625	55.7083	-109.433	59.081	CAN	1428	27	0.289567
-118.625	55.7917	-109.433	59.081	CAN	1429	27	-0.251326
-118.625	55.875	-109.433	59.081	CAN	1430	27	-0.00112308
-118.625	55.9583	-109.433	59.081	CAN	1431	27	0.0935456
-118.625	56.0417	-109.433	59.081	CAN	1432	27	0.653228
-118.625	56.125	-109.433	59.081	CAN	1433	27	1.04457
-118.625	56.2083	-109.433	59.081	CAN	1434	27	0.359829
-118.625	56.2917	-109.433	59.081	CAN	1435	27	0.805424
-118.625	56.4583	-109.433	59.081	CAN	1436	27
-118.542	40.125	-98.606	39.622	USA	1437	158	0.952708
-118.542	45.625	-98.606	39.622	USA	1438	158	0.0525455
-118.542	45.7083	-98.606	39.622	USA	1439	158	0.0604616
-118.542	45.7917	-98.606	39.622	USA	1440	158	-0.0533439
-118.542	45.875	-98.606	39.622	USA	1441	158	0.29591
-118.542	45.9583	-98.606	39.622	USA	1442	158	0.359732
-118.542	46.0417	-98.606	39.622	USA	1443	158	-0.0109541
-118.542	46.125	-98.606	39.622	USA	1444	158	-0.0897979
-118.542	46.2083	-98.606	39.622	USA	1445	158	0.47812
-118.542	46.375	-98.606	39.622	USA	1446	158
-118.542	46.5417	-98.606	39.622	USA	1447	158
-118.542	46.7083	-98.606	39.622	USA	1448	158	-1.24561
-118.542	46.7917	-98.606	39.622	USA	1449	158
-118.542	46.875	-98.606	39.622	USA	1450	158	-0.046176
-118.542	47.0417	-98.606	39.622	USA	1451	158
-118.542	47.125	-98.606	39.622	USA	1452	158	0.258652
-118.542	47.625	-98.606	39.622	USA	1453	158
-118.542	47.7083	-98.606	39.622	USA	1454	158
-118.542	47.7917	-98.606	39.622	USA	1455	158	-0.57154
-118.542	55.125	-109.433	59.081	CAN	1456	27	-0.704044
-118.542	55.2083	-109.433	59.081	CAN	1457	27	0.0378305
-118.542	55.2917	-109.433	59.081	CAN	1458	27	0.493706
-118.542	55.375	-109.433	59.081	CAN	1459	27
-118.542	55.4583	-109.433	59.081	CAN	1460	27	-0.143651
-118.542	55.5417	-109.433	59.081	CAN	1461	27	-0.633099
-118.542	55.625	-109.433	59.081	CAN	1462	27	0.271687
-118.542	55.7083	-109.433	59.081	CAN	1463	27	-0.335547
-118.542	55.7917	-109.433	59.081	CAN	1464	27	-0.277077
-118.542	55.875	-109.433	59.081	CAN	1465	27	0.0811764
-118.542	55.9583	-109.433	59.081	CAN	1466	27	0.264312
-118.542	56.0417	-109.433	59.081	CAN	1467	27	0.670036
-118.542	56.125	-109.433	59.081	CAN	1468	27	1.04639
-118.542	56.2083	-109.433	59.081	CAN	1469	27	0.364078
-118.542	56.2917	-109.433	59.081	CAN	1470	27	0.802298
-118.542	56.4583	-109.433	59.081	CAN	1471	27
-118.458	40.0417	-98.606	39.622	USA	1472	158
-118.458	40.125	-98.606	39.622	USA	1473	158
-118.458	43.2083	-98.606	39.622	USA	1474	158
-118.458	45.625	-98.606	39.622	USA	1475	158	0.0339542
-118.458	45.7083	-98.606	39.622	USA	1476	158	0.0439532
-118.458	45.7917	-98.606	39.622	USA	1477	158	-0.0683484
-118.458	45.875	-98.606	39.622	USA	1478	158	0.302671
-118.458	45.9583	-98.606	39.622	USA	1479	158	-0.16981
-118.458	46.0417	-98.606	39.622	USA	1480	158	-0.100252
-118.458	46.125	-98.606	39.622	USA	1481	158	-0.11245
-118.458	46.2083	-98.606	39.622	USA	1482	158	0.497553
-118.458	46.2917	-98.606	39.622	USA	1483	158
-118.458	46.375	-98.606	39.622	USA	1484	158	-0.170435
-118.458	46.5417	-98.606	39.622	USA	1485	158
-118.458	46.7083	-98.606	39.622	USA	1486	158	-1.23797
-118.458	46.7917	-98.606	39.622	USA	1487	158
-118.458	46.875	-98.606	39.622	USA	1488	158	-0.0613147
-118.458	47.0417	-98.606	39.622	USA	1489	158
-118.458	47.125	-98.606	39.622	USA	1490	158	0.243855
-118.458	47.4583	-98.606	39.622	USA	1491	158
-118.458	47.625	-98.606	39.622	USA	1492	158
-118.458	55.125	-109.433	59.081	CAN	1493	27	-0.356566
-118.458	55.2083	-109.433	59.081	CAN	1494	27	0.482022
-118.458	55.2917	-109.433	59.081	CAN	1495	27	0.113415
-118.458	55.375	-109.433	59.081	CAN	1496	27	-0.185248
-118.458	55.4583	-109.433	59.081	CAN	1497	27	-0.358742
-118.458	55.5417	-109.433	59.081	CAN	1498	27	-0.0255643
-118.458	55.625	-109.433	59.081	CAN	1499	27	0.267263
-118.458	55.7083	-109.433	59.081	CAN	1500	27	-0.333545
-118.458	55.7917	-109.433	59.081	CAN	1501	27	-0.27539
-118.458	55.875	-109.433	59.081	CAN	1502	27	0.081396
-118.458	55.9583	-109.433	59.081	CAN	1503	27	0.265437
-118.458	56.0417	-109.433	59.081	CAN	1504	27	0.676483
-118.458	56.125	-109.433	59.081	CAN	1505	27	1.04005
-118.458	56.2083	-109.433	59.081	CAN	1506	27	0.364488
-118.458	56.2917	-109.433	59.081	CAN	1507	27	0.808914
-118.375	45.625	-98.606	39.622	USA	1508	158	0.0333475
-118.375	45.7917	-98.606	39.622	USA	1509	158	-0.0846617
-118.375	45.875	-98.606	39.622	USA	1510	158	0.302839
-118.375	45.9583	-98.606	39.622	USA	1511	158	-0.186173
-118.375	46.0417	-98.606	39.622	USA	1512	158	-0.110453
-118.375	46.125	-98.606	39.622	USA	1513	158	-0.135629
-118.375	46.2083	-98.606	39.622	USA	1514	158	0.471686
-118.375	46.2917	-98.606	39.622	USA	1515	158
-118.375	46.375	-98.606	39.622	USA	1516	158	-0.209369
-118.375	46.7083	-98.606	39.622	USA	1517	158
-118.375	46.875	-98.606	39.622	USA	1518	158	-0.442938
-118.375	46.9583	-98.606	39.622	USA	1519	158
-118.375	47.0417	-98.606	39.622	USA	1520	158
-118.375	47.125	-98.606	39.622	USA	1521	158	0.226813
-118.375	47.4583	-98.606	39.622	USA	1522	158
-118.375	47.625	-98.606	39.622	USA	1523	158
-118.375	55.125	-109.433	59.081	CAN	1524	27	-0.356034
-118.375	55.2083	-109.433	59.081	CAN	1525	27	0.483355
-118.375	55.2917	-109.433	59.081	CAN	1526	27	0.111049
-118.375	55.375	-109.433	59.081	CAN	1527	27	-0.17771
-118.375	55.4583	-109.433	59.081	CAN	1528	27	-0.362029
-118.375	55.5417	-109.433	59.081	CAN	1529	27	-0.0401593
-118.375	55.625	-109.433	59.081	CAN	1530	27	0.263915
-118.375	55.7083	-109.433	59.081	CAN	1531	27	-0.34293
-118.375	55.7917	-109.433	59.081	CAN	1532	27	-0.277399
-118.375	55.875	-109.433	59.081	CAN	1533	27	0.0764736
-118.375	55.9583	-109.433	59.081	CAN	1534	27	0.309174
-118.375	56.0417	-109.433	59.081	CAN	1535	27	1.03742
-118.375	56.125	-109.433	59.081	CAN	1536	27	0.466375
-118.375	56.2083	-109.433	59.081	CAN	1537	27
-118.292	45.625	-98.606	39.622	USA	1538	158	0.00832023
-118.292	45.7917	-98.606	39.622	USA	1539	158	-0.00196106
-118.292	45.875	-98.606	39.622	USA	1540	158	-0.233357
-118.292	45.9583	-98.606	39.622	USA	1541	158	0.0338001
-118.292	46.0417	-98.606	39.622	USA	1542	158	-0.147038
-118.292	46.125	-98.606	39.622	USA	1543	158	0.323059
-118.292	46.2083	-98.606	39.622	USA	1544	158	-0.0334365
-118.292	46.2917	-98.606	39.622	USA	1545	158
-118.292	46.375	-98.606	39.622	USA	1546	158	-0.230482
-118.292	46.7083	-98.606	39.622	USA	1547	158
-118.292	46.875	-98.606	39.622	USA	1548	158	-0.433929
-118.292	46.9583	-98.606	39.622	USA	1549	158
-118.292	47.125	-98.606	39.622	USA	1550	158	-0.485613
-118.292	47.375	-98.606	39.622	USA	1551	158
-118.292	47.4583	-98.606	39.622	USA	1552	158	-0.250637
-118.292	47.5417	-98.606	39.622	USA	1553	158
-118.292	47.7083	-98.606	39.622	USA	1554	158	-0.759403
-118.292	55.125	-109.433	59.081	CAN	1555	27	-0.363588
-118.292	55.2083	-109.433	59.081	CAN	1556	27	0.490004
-118.292	55.2917	-109.433	59.081	CAN	1557	27	0.114346
-118.292	55.375	-109.433	59.081	CAN	1558	27	-0.18177
-118.292	55.4583	-109.433	59.081	CAN	1559	27	-0.370579
-118.292	55.5417	-109.433	59.081	CAN	1560	27	-0.0462948
-118.292	55.625	-109.433	59.081	CAN	1561	27	-0.370935
-118.292	55.7083	-109.433	59.081	CAN	1562	27	-0.149046
-118.292	55.7917	-109.433	59.081	CAN	1563	27	0.111162
-118.292	55.875	-109.433	59.081	CAN	1564	27	0.252674
-118.292	55.9583	-109.433	59.081	CAN	1565	27	0.306041
-118.292	56.0417	-109.433	59.081	CAN	1566	27	1.04123
-118.292	56.125	-109.433	59.081	CAN	1567	27	0.478188
-118.292	56.2083	-109.433	59.081	CAN	1568	27
-118.208	45.4583	-98.606	39.622	USA	1569	158	0.0805783
-118.208	45.625	-98.606	39.622	USA	1570	158	0.0141697
-118.208	45.7917	-98.606	39.622	USA	1571	158	-0.00601665
-118.208	45.875	-98.606	39.622	USA	1572	158	-0.242415
-118.208	45.9583	-98.606	39.622	USA	1573	158	0.009994
-118.208	46.0417	-98.606	39.622	USA	1574	158	-0.169905
-118.208	46.125	-98.606	39.622	USA	1575	158	0.310223
-118.208	46.2083	-98.606	39.622	USA	1576	158	-0.0417852
-118.208	46.2917	-98.606	39.622	USA	1577	158	-0.257879
-118.208	46.375	-98.606	39.622	USA	1578	158	0.738457
-118.208	46.875	-98.606	39.622	USA	1579	158	-0.435555
-118.208	46.9583	-98.606	39.622	USA	1580	158
-118.208	47.125	-98.606	39.622	USA	1581	158	-0.475308
-118.208	47.375	-98.606	39.622	USA	1582	158
-118.208	47.4583	-98.606	39.622	USA	1583	158	-0.262309
-118.208	47.5417	-98.606	39.622	USA	1584	158
-118.208	47.7083	-98.606	39.622	USA	1585	158	-0.783325
-118.208	55.125	-109.433	59.081	CAN	1586	27	-0.511686
-118.208	55.2083	-109.433	59.081	CAN	1587	27	0.101159
-118.208	55.2917	-109.433	59.081	CAN	1588	27	-0.0147944
-118.208	55.375	-109.433	59.081	CAN	1589	27	-0.386451
-118.208	55.4583	-109.433	59.081	CAN	1590	27
-118.208	55.5417	-109.433	59.081	CAN	1591	27	-0.0401584
-118.208	55.625	-109.433	59.081	CAN	1592	27	-0.372191
-118.208	55.7083	-109.433	59.081	CAN	1593	27	-0.148419
-118.208	55.7917	-109.433	59.081	CAN	1594	27	0.11675
-118.208	55.875	-109.433	59.081	CAN	1595	27	0.253625
-118.208	55.9583	-109.433	59.081	CAN	1596	27	0.306156
-118.208	56.0417	-109.433	59.081	CAN	1597	27	1.03947
-118.208	56.125	-109.433	59.081	CAN	1598	27	0.475696
-118.208	56.2083	-109.433	59.081	CAN	1599	27
-118.125	45.4583	-98.606	39.622	USA	1600	158	0.090624
-118.125	45.875	-98.606	39.622	USA	1601	158	-0.0190814
-118.125	46.0417	-98.606	39.622	USA	1602	158	0.310759
-118.125	46.125	-98.606	39.622	USA	1603	158	0.307499
-118.125	46.2083	-98.606	39.622	USA	1604	158	-0.0383693
-118.125	46.2917	-98.606	39.622	USA	1605	158	-0.253402
-118.125	46.375	-98.606	39.622	USA	1606	158	0.73665
-118.125	47.2917	-98.606	39.622	USA	1607	158
-118.125	47.375	-98.606	39.622	USA	1608	158	-0.259983
-118.125	47.4583	-98.606	39.622	USA	1609	158	-0.273579
-118.125	47.5417	-98.606	39.622	USA	1610	158
-118.125	47.7083	-98.606	39.622	USA	1611	158	-0.791265
-118.125	55.125	-109.433	59.081	CAN	1612	27	-0.512102
-118.125	55.2083	-109.433	59.081	CAN	1613	27	0.104803
-118.125	55.2917	-109.433	59.081	CAN	1614	27	-0.00937972
-118.125	55.375	-109.433	59.081	CAN	1615	27	-0.38522
-118.125	55.4583	-109.433	59.081	CAN	1616	27
-118.125	55.5417	-109.433	59.081	CAN	1617	27	-0.0350126
-118.125	55.625	-109.433	59.081	CAN	1618	27	-0.371348
-118.125	55.7083	-109.433	59.081	CAN	1619	27	-0.141236
-118.125	55.7917	-109.433	59.081	CAN	1620	27	0.119635
-118.125	55.875	-109.433	59.081	CAN	1621	27	0.256032
-118.125	55.9583	-109.433	59.081	CAN	1622	27	0.460322
-118.125	56.0417	-109.433	59.081	CAN	1623	27	0.459997
-118.125	56.125	-109.433	59.081	CAN	1624	27	0.701719
-118.125	56.2083	-109.433	59.081	CAN	1625	27	0.521557
-118.042	44.9583	-98.606	39.622	USA	1626	158	-1.08053
-118.042	45.2917	-98.606	39.622	USA	1627	158
-118.042	45.375	-98.606	39.622	USA	1628	158	0.164518
-118.042	45.4583	-98.606	39.622	USA	1629	158	-0.279829
-118.042	45.875	-98.606	39.622	USA	1630	158	-0.0135733
-118.042	46.0417	-98.606	39.622	USA	1631	158	0.303841
-118.042	46.2083	-98.606	39.622	USA	1632	158	0.607931
-118.042	46.2917	-98.606	39.622	USA	1633	158	0.721274
-118.042	46.375	-98.606	39.622	USA	1634	158	0.573035
-118.042	47.2917	-98.606	39.622	USA	1635	158
-118.042	47.375	-98.606	39.622	USA	1636	158	-0.273631
-118.042	47.4583	-98.606	39.622	USA	1637	158
-118.042	47.5417	-98.606	39.622	USA	1638	158	-0.819338
-118.042	47.625	-98.606	39.622	USA	1639	158	-0.796824
-118.042	47.7083	-98.606	39.622	USA	1640	158	-1.15722
-118.042	55.125	-109.433	59.081	CAN	1641	27	-0.512545
-118.042	55.2083	-109.433	59.081	CAN	1642	27	0.104055
-118.042	55.2917	-109.433	59.081	CAN	1643	27	-0.00942625
-118.042	55.375	-109.433	59.081	CAN	1644	27	-0.381931
-118.042	55.4583	-109.433	59.081	CAN	1645	27
-118.042	55.5417	-109.433	59.081	CAN	1646	27	-0.678016
-118.042	55.625	-109.433	59.081	CAN	1647	27	-0.17389
-118.042	55.7083	-109.433	59.081	CAN	1648	27	-0.0943878
-118.042	55.7917	-109.433	59.081	CAN	1649	27	0.017593
-118.042	55.875	-109.433	59.081	CAN	1650	27	0.28931
-118.042	55.9583	-109.433	59.081	CAN	1651	27	0.459358
-118.042	56.0417	-109.433	59.081	CAN	1652	27	0.460462
-118.042	56.125	-109.433	59.081	CAN	1653	27	0.690386
-118.042	56.2083	-109.433	59.081	CAN	1654	27	0.519974
-117.958	44.875	-98.606	39.622	USA	1655	158	-0.110445
-117.958	44.9583	-98.606	39.622	USA	1656	158	-1.04685
-117.958	45.2917	-98.606	39.622	USA	1657	158	0.333749
-117.958	45.375	-98.606	39.622	USA	1658	158	0.178581
-117.958	45.4583	-98.606	39.622	USA	1659	158	-0.259289
-117.958	46.0417	-98.606	39.622	USA	1660	158	0.29448
-117.958	46.2083	-98.606	39.622	USA	1661	158	0.613408
-117.958	46.2917	-98.606	39.622	USA	1662	158	0.729144
-117.958	46.375	-98.606	39.622	USA	1663	158	0.571848
-117.958	46.7917	-98.606	39.622	USA	1664	158
-117.958	46.875	-98.606	39.622	USA	1665	158
-117.958	47.2083	-98.606	39.622	USA	1666	158
-117.958	47.2917	-98.606	39.622	USA	1667	158
-117.958	47.375	-98.606	39.622	USA	1668	158	-0.280487
-117.958	47.4583	-98.606	39.622	USA	1669	158
-117.958	47.5417	-98.606	39.622	USA	1670	158	-0.827107
-117.958	47.625	-98.606	39.622	USA	1671	158	-0.798845
-117.958	47.7083	-98.606	39.622	USA	1672	158	-1.1675
-117.958	55.0417	-109.433	59.081	CAN	1673	27
-117.958	55.125	-109.433	59.081	CAN	1674	27	-0.303308
-117.958	55.2083	-109.433	59.081	CAN	1675	27	-0.0167332
-117.958	55.375	-109.433	59.081	CAN	1676	27
-117.958	55.4583	-109.433	59.081	CAN	1677	27
-117.958	55.5417	-109.433	59.081	CAN	1678	27	-0.67059
-117.958	55.625	-109.433	59.081	CAN	1679	27	-0.165342
-117.958	55.7083	-109.433	59.081	CAN	1680	27	-0.0953178
-117.958	55.7917	-109.433	59.081	CAN	1681	27	0.0156481
-117.958	55.875	-109.433	59.081	CAN	1682	27	0.294541
-117.958	55.9583	-109.433	59.081	CAN	1683	27	0.465117
-117.958	56.0417	-109.433	59.081	CAN	1684	27	0.455926
-117.958	56.125	-109.433	59.081	CAN	1685	27	0.691921
-117.958	56.2083	-109.433	59.081	CAN	1686	27	0.50955
-117.875	44.7917	-98.606	39.622	USA	1687	158
-117.875	44.875	-98.606	39.622	USA	1688	158
-117.875	44.9583	-98.606	39.622	USA	1689	158
-117.875	45.0417	-98.606	39.622	USA	1690	158
-117.875	45.2083	-98.606	39.622	USA	1691	158	-0.510379
-117.875	45.2917	-98.606	39.622	USA	1692	158	0.190938
-117.875	45.375	-98.606	39.622	USA	1693	158	0.184164
-117.875	45.4583	-98.606	39.622	USA	1694	158	-0.256159
-117.875	46.2083	-98.606	39.622	USA	1695	158
-117.875	46.2917	-98.606	39.622	USA	1696	158	0.57253
-117.875	46.375	-98.606	39.622	USA	1697	158	0.55563
-117.875	46.7917	-98.606	39.622	USA	1698	158
-117.875	46.875	-98.606	39.622	USA	1699	158
-117.875	47.2083	-98.606	39.622	USA	1700	158
-117.875	47.375	-98.606	39.622	USA	1701	158
-117.875	47.5417	-98.606	39.622	USA	1702	158	-0.701744
-117.875	47.625	-98.606	39.622	USA	1703	158	-1.16322
-117.875	47.7083	-98.606	39.622	USA	1704	158	-0.734134
-117.875	55.0417	-109.433	59.081	CAN	1705	27
-117.875	55.125	-109.433	59.081	CAN	1706	27	-0.290808
-117.875	55.2083	-109.433	59.081	CAN	1707	27	0.000267452
-117.875	55.375	-109.433	59.081	CAN	1708	27
-117.875	55.4583	-109.433	59.081	CAN	1709	27
-117.875	55.5417	-109.433	59.081	CAN	1710	27	-0.672815
-117.875	55.625	-109.433	59.081	CAN	1711	27	-0.158874
-117.875	55.7083	-109.433	59.081	CAN	1712	27	-0.0945282
-117.875	55.7917	-109.433	59.081	CAN	1713	27	0.0137457
-117.875	55.875	-109.433	59.081	CAN	1714	27	0.444889
-117.875	55.9583	-109.433	59.081	CAN	1715	27	0.544693
-117.875	56.0417	-109.433	59.081	CAN	1716	27	0.682397
-117.875	56.125	-109.433	59.081	CAN	1717	27	-0.167193
-117.875	56.2083	-109.433	59.081	CAN	1718	27	0.635866
-117.875	57.0417	-109.433	59.081	CAN	1719	27
-117.792	44.875	-98.606	39.622	USA	1720	158
-117.792	45.2917	-98.606	39.622	USA	1721	158	0.511683
-117.792	45.375	-98.606	39.622	USA	1722	158	-0.253645
-117.792	46.2083	-98.606	39.622	USA	1723	158
-117.792	46.2917	-98.606	39.622	USA	1724	158	0.578982
-117.792	46.375	-98.606	39.622	USA	1725	158	0.567654
-117.792	46.7083	-98.606	39.622	USA	1726	158
-117.792	46.7917	-98.606	39.622	USA	1727	158	-0.797817
-117.792	46.875	-98.606	39.622	USA	1728	158	-0.696295
-117.792	47.2083	-98.606	39.622	USA	1729	158
-117.792	47.375	-98.606	39.622	USA	1730	158
-117.792	47.5417	-98.606	39.622	USA	1731	158	-0.69605
-117.792	47.625	-98.606	39.622	USA	1732	158	-1.16745
-117.792	47.7083	-98.606	39.622	USA	1733	158	-0.763522
-117.792	55.0417	-109.433	59.081	CAN	1734	27
-117.792	55.125	-109.433	59.081	CAN	1735	27	-0.284496
-117.792	55.2083	-109.433	59.081	CAN	1736	27	0.0135831
-117.792	55.375	-109.433	59.081	CAN	1737	27
-117.792	55.625	-109.433	59.081	CAN	1738	27	-0.107904
-117.792	55.7083	-109.433	59.081	CAN	1739	27	-0.368182
-117.792	55.7917	-109.433	59.081	CAN	1740	27	-0.424975
-117.792	55.875	-109.433	59.081	CAN	1741	27	0.442828
-117.792	55.9583	-109.433	59.081	CAN	1742	27	0.545222
-117.792	56.0417	-109.433	59.081	CAN	1743	27	0.673223
-117.792	56.125	-109.433	59.081	CAN	1744	27	-0.173664
-117.792	56.2083	-109.433	59.081	CAN	1745	27	0.628846
-117.792	56.7917	-109.433	59.081	CAN	1746	27
-117.792	57.0417	-109.433	59.081	CAN	1747	27
-117.708	44.875	-98.606	39.622	USA	1748	158
-117.708	45.2917	-98.606	39.622	USA	1749	158	0.468252
-117.708	45.375	-98.606	39.622	USA	1750	158	-0.273822
-117.708	46.2917	-98.606	39.622	USA	1751	158	0.583354
-117.708	46.375	-98.606	39.622	USA	1752	158	0.585218
-117.708	46.7083	-98.606	39.622	USA	1753	158
-117.708	46.7917	-98.606	39.622	USA	1754	158	-0.803986
-117.708	46.875	-98.606	39.622	USA	1755	158	-0.703008
-117.708	47.0417	-98.606	39.622	USA	1756	158
-117.708	47.125	-98.606	39.622	USA	1757	158	-0.192588
-117.708	47.5417	-98.606	39.622	USA	1758	158
-117.708	47.625	-98.606	39.622	USA	1759	158	-0.724279
-117.708	47.7083	-98.606	39.622	USA	1760	158	-0.747283
-117.708	54.9583	-109.433	59.081	CAN	1761	27
-117.708	55.125	-109.433	59.081	CAN	1762	27	-0.612647
-117.708	55.375	-109.433	59.081	CAN	1763	27
-117.708	55.625	-109.433	59.081	CAN	1764	27	-0.104924
-117.708	55.7083	-109.433	59.081	CAN	1765	27	-0.367604
-117.708	55.7917	-109.433	59.081	CAN	1766	27	-0.430267
-117.708	55.875	-109.433	59.081	CAN	1767	27	0.432328
-117.708	55.9583	-109.433	59.081	CAN	1768	27	0.529421
-117.708	56.0417	-109.433	59.081	CAN	1769	27	0.675677
-117.708	56.125	-109.433	59.081	CAN	1770	27	-0.176832
-117.708	56.2083	-109.433	59.081	CAN	1771	27	0.0418595
-117.708	56.7917	-109.433	59.081	CAN	1772	27
-117.708	57.0417	-109.433	59.081	CAN	1773	27
-117.625	46.2917	-98.606	39.622	USA	1774	158	0.566641
-117.625	46.375	-98.606	39.622	USA	1775	158
-117.625	46.4583	-98.606	39.622	USA	1776	158
-117.625	46.625	-98.606	39.622	USA	1777	158
-117.625	46.7083	-98.606	39.622	USA	1778	158	-0.787093
-117.625	46.7917	-98.606	39.622	USA	1779	158	-0.872053
-117.625	46.875	-98.606	39.622	USA	1780	158	-0.712253
-117.625	47.0417	-98.606	39.622	USA	1781	158
-117.625	47.125	-98.606	39.622	USA	1782	158	-0.2082
-117.625	47.5417	-98.606	39.622	USA	1783	158
-117.625	47.625	-98.606	39.622	USA	1784	158	-0.732593
-117.625	47.9583	-98.606	39.622	USA	1785	158
-117.625	54.9583	-109.433	59.081	CAN	1786	27
-117.625	55.125	-109.433	59.081	CAN	1787	27	-0.606624
-117.625	55.375	-109.433	59.081	CAN	1788	27
-117.625	55.625	-109.433	59.081	CAN	1789	27	-0.109192
-117.625	55.7083	-109.433	59.081	CAN	1790	27	-0.371153
-117.625	55.7917	-109.433	59.081	CAN	1791	27	0.15995
-117.625	55.875	-109.433	59.081	CAN	1792	27	0.512696
-117.625	55.9583	-109.433	59.081	CAN	1793	27	0.591776
-117.625	56.0417	-109.433	59.081	CAN	1794	27	-0.17604
-117.625	56.125	-109.433	59.081	CAN	1795	27	0.53725
-117.625	56.2083	-109.433	59.081	CAN	1796	27	0.0322602
-117.625	56.7917	-109.433	59.081	CAN	1797	27
-117.625	57.0417	-109.433	59.081	CAN	1798	27	0.314223
-117.625	57.125	-109.433	59.081	CAN	1799	27
-117.542	41.0417	-98.606	39.622	USA	1800	158
-117.542	46.2917	-98.606	39.622	USA	1801	158	0.562255
-117.542	46.375	-98.606	39.622	USA	1802	158
-117.542	46.4583	-98.606	39.622	USA	1803	158
-117.542	46.625	-98.606	39.622	USA	1804	158
-117.542	46.7083	-98.606	39.622	USA	1805	158	-0.797226
-117.542	46.7917	-98.606	39.622	USA	1806	158	-0.872658
-117.542	46.875	-98.606	39.622	USA	1807	158	-0.0635752
-117.542	46.9583	-98.606	39.622	USA	1808	158
-117.542	47.0417	-98.606	39.622	USA	1809	158	-0.707254
-117.542	47.125	-98.606	39.622	USA	1810	158	-0.923727
-117.542	47.2917	-98.606	39.622	USA	1811	158	-0.761199
-117.542	47.5417	-98.606	39.622	USA	1812	158
-117.542	47.625	-98.606	39.622	USA	1813	158	-0.736694
-117.542	47.9583	-98.606	39.622	USA	1814	158
-117.542	54.9583	-109.433	59.081	CAN	1815	27
-117.542	55.125	-109.433	59.081	CAN	1816	27	-0.604419
-117.542	55.4583	-109.433	59.081	CAN	1817	27	0.732886
-117.542	55.5417	-109.433	59.081	CAN	1818	27
-117.542	55.625	-109.433	59.081	CAN	1819	27	-0.381241
-117.542	55.7083	-109.433	59.081	CAN	1820	27	0.152435
-117.542	55.7917	-109.433	59.081	CAN	1821	27	0.153077
-117.542	55.875	-109.433	59.081	CAN	1822	27	0.50466
-117.542	55.9583	-109.433	59.081	CAN	1823	27	0.597902
-117.542	56.0417	-109.433	59.081	CAN	1824	27	-0.18196
-117.542	56.125	-109.433	59.081	CAN	1825	27	0.537291
-117.542	56.2083	-109.433	59.081	CAN	1826	27	0.0337258
-117.542	56.7083	-109.433	59.081	CAN	1827	27
-117.542	56.7917	-109.433	59.081	CAN	1828	27	-0.154551
-117.542	56.875	-109.433	59.081	CAN	1829	27	0.111422
-117.542	56.9583	-109.433	59.081	CAN	1830	27
-117.542	57.0417	-109.433	59.081	CAN	1831	27	0.320048
-117.542	57.125	-109.433	59.081	CAN	1832	27
-117.458	45.4583	-98.606	39.622	USA	1833	158
-117.458	46.2917	-98.606	39.622	USA	1834	158
-117.458	46.4583	-98.606	39.622	USA	1835	158
-117.458	46.5417	-98.606	39.622	USA	1836	158
-117.458	46.625	-98.606	39.622	USA	1837	158
-117.458	46.7083	-98.606	39.622	USA	1838	158	-0.786415
-117.458	46.7917	-98.606	39.622	USA	1839	158	-0.875857
-117.458	46.875	-98.606	39.622	USA	1840	158	-0.0696008
-117.458	46.9583	-98.606	39.622	USA	1841	158
-117.458	47.0417	-98.606	39.622	USA	1842	158	-0.711731
-117.458	47.125	-98.606	39.622	USA	1843	158	-0.925963
-117.458	47.2917	-98.606	39.622	USA	1844	158	-0.778674
-117.458	47.4583	-98.606	39.622	USA	1845	158	-0.759711
-117.458	47.7917	-98.606	39.622	USA	1846	158
-117.458	47.875	-98.606	39.622	USA	1847	158
-117.458	55.4583	-109.433	59.081	CAN	1848	27	0.729274
-117.458	55.5417	-109.433	59.081	CAN	1849	27
-117.458	55.625	-109.433	59.081	CAN	1850	27	-0.392848
-117.458	55.7083	-109.433	59.081	CAN	1851	27	0.135689
-117.458	55.7917	-109.433	59.081	CAN	1852	27	0.14618
-117.458	55.875	-109.433	59.081	CAN	1853	27	0.503001
-117.458	55.9583	-109.433	59.081	CAN	1854	27	0.586726
-117.458	56.0417	-109.433	59.081	CAN	1855	27	-0.187773
-117.458	56.125	-109.433	59.081	CAN	1856	27	0.538872
-117.458	56.2083	-109.433	59.081	CAN	1857	27	0.404213
-117.458	56.7083	-109.433	59.081	CAN	1858	27
-117.458	56.7917	-109.433	59.081	CAN	1859	27	-0.14936
-117.458	56.875	-109.433	59.081	CAN	1860	27	0.110136
-117.458	56.9583	-109.433	59.081	CAN	1861	27
-117.458	57.0417	-109.433	59.081	CAN	1862	27	0.321719
-117.458	57.125	-109.433	59.081	CAN	1863	27
-117.375	44.125	-98.606	39.622	USA	1864	158	0.26961
-117.375	45.4583	-98.606	39.622	USA	1865	158
-117.375	46.2917	-98.606	39.622	USA	1866	158
-117.375	46.4583	-98.606	39.622	USA	1867	158
-117.375	46.5417	-98.606	39.622	USA	1868	158
-117.375	46.625	-98.606	39.622	USA	1869	158	0.304991
-117.375	46.7083	-98.606	39.622	USA	1870	158	-0.866511
-117.375	46.7917	-98.606	39.622	USA	1871	158	-1.39084
-117.375	46.875	-98.606	39.622	USA	1872	158	-0.921255
-117.375	46.9583	-98.606	39.622	USA	1873	158	-0.7239
-117.375	47.0417	-98.606	39.622	USA	1874	158	-0.958445
-117.375	47.125	-98.606	39.622	USA	1875	158	-1.22664
-117.375	47.2917	-98.606	39.622	USA	1876	158	-0.773731
-117.375	47.4583	-98.606	39.622	USA	1877	158	-0.769888
-117.375	47.7917	-98.606	39.622	USA	1878	158
-117.375	47.875	-98.606	39.622	USA	1879	158
-117.375	55.4583	-109.433	59.081	CAN	1880	27	0.727959
-117.375	55.5417	-109.433	59.081	CAN	1881	27
-117.375	55.625	-109.433	59.081	CAN	1882	27	-0.404456
-117.375	55.7083	-109.433	59.081	CAN	1883	27	-0.107466
-117.375	55.7917	-109.433	59.081	CAN	1884	27	-0.194701
-117.375	55.875	-109.433	59.081	CAN	1885	27	0.568115
-117.375	55.9583	-109.433	59.081	CAN	1886	27	0.0941745
-117.375	56.0417	-109.433	59.081	CAN	1887	27	0.519419
-117.375	56.125	-109.433	59.081	CAN	1888	27	0.682443
-117.375	56.2083	-109.433	59.081	CAN	1889	27	0.404567
-117.375	56.7083	-109.433	59.081	CAN	1890	27
-117.375	56.7917	-109.433	59.081	CAN	1891	27	-0.149011
-117.375	56.875	-109.433	59.081	CAN	1892	27	0.107838
-117.375	56.9583	-109.433	59.081	CAN	1893	27	0.323
-117.375	57.125	-109.433	59.081	CAN	1894	27
-117.292	43.9583	-98.606	39.622	USA	1895	158	-0.73116
-117.292	44.0417	-98.606	39.622	USA	1896	158	-0.823662
-117.292	45.375	-98.606	39.622	USA	1897	158
-117.292	45.4583	-98.606	39.622	USA	1898	158
-117.292	46.4583	-98.606	39.622	USA	1899	158
-117.292	46.5417	-98.606	39.622	USA	1900	158
-117.292	46.625	-98.606	39.622	USA	1901	158	0.260631
-117.292	46.7083	-98.606	39.622	USA	1902	158	-0.876694
-117.292	46.7917	-98.606	39.622	USA	1903	158	-1.39347
-117.292	46.875	-98.606	39.622	USA	1904	158	-0.93648
-117.292	46.9583	-98.606	39.622	USA	1905	158	-0.729666
-117.292	47.0417	-98.606	39.622	USA	1906	158	-0.976272
-117.292	47.125	-98.606	39.622	USA	1907	158	-1.2382
-117.292	47.2083	-98.606	39.622	USA	1908	158	-0.780093
-117.292	47.2917	-98.606	39.622	USA	1909	158	-1.26316
-117.292	47.375	-98.606	39.622	USA	1910	158	-0.780598
-117.292	47.4583	-98.606	39.622	USA	1911	158	-1.09175
-117.292	47.5417	-98.606	39.622	USA	1912	158
-117.292	47.7917	-98.606	39.622	USA	1913	158
-117.292	47.875	-98.606	39.622	USA	1914	158
-117.292	55.2917	-109.433	59.081	CAN	1915	27
-117.292	55.375	-109.433	59.081	CAN	1916	27	0.727537
-117.292	55.4583	-109.433	59.081	CAN	1917	27	-0.0748871
-117.292	55.5417	-109.433	59.081	CAN	1918	27	-0.0862319
-117.292	55.625	-109.433	59.081	CAN	1919	27	0.114315
-117.292	55.7083	-109.433	59.081	CAN	1920	27	-0.120261
-117.292	55.7917	-109.433	59.081	CAN	1921	27	-0.202684
-117.292	55.875	-109.433	59.081	CAN	1922	27	0.56041
-117.292	55.9583	-109.433	59.081	CAN	1923	27	0.0977417
-117.292	56.0417	-109.433	59.081	CAN	1924	27	0.516446
-117.292	56.125	-109.433	59.081	CAN	1925	27	0.678085
-117.292	56.2083	-109.433	59.081	CAN	1926	27	0.405764
-117.292	56.7083	-109.433	59.081	CAN	1927	27	-0.150549
-117.292	56.875	-109.433	59.081	CAN	1928	27
-117.292	56.9583	-109.433	59.081	CAN	1929	27	0.320341
-117.292	57.125	-109.433	59.081	CAN	1930	27
-117.208	43.875	-98.606	39.622	USA	1931	158	-0.807169
-117.208	45.375	-98.606	39.622	USA	1932	158
-117.208	46.4583	-98.606	39.622	USA	1933	158
-117.208	46.5417	-98.606	39.622	USA	1934	158	0.279591
-117.208	46.625	-98.606	39.622	USA	1935	158	-1.49614
-117.208	46.7083	-98.606	39.622	USA	1936	158	-1.40038
-117.208	46.7917	-98.606	39.622	USA	1937	158	-1.31361
-117.208	46.875	-98.606	39.622	USA	1938	158	-1.14312
-117.208	46.9583	-98.606	39.622	USA	1939	158	-0.980144
-117.208	47.0417	-98.606	39.622	USA	1940	158	-0.978953
-117.208	47.125	-98.606	39.622	USA	1941	158	-1.24375
-117.208	47.2083	-98.606	39.622	USA	1942	158	-0.790587
-117.208	47.2917	-98.606	39.622	USA	1943	158	-1.27642
-117.208	47.375	-98.606	39.622	USA	1944	158	-0.793432
-117.208	47.4583	-98.606	39.622	USA	1945	158	-1.10253
-117.208	47.5417	-98.606	39.622	USA	1946	158
-117.208	47.7917	-98.606	39.622	USA	1947	158
-117.208	55.0417	-109.433	59.081	CAN	1948	27
-117.208	55.2917	-109.433	59.081	CAN	1949	27
-117.208	55.375	-109.433	59.081	CAN	1950	27	0.722249
-117.208	55.4583	-109.433	59.081	CAN	1951	27	-0.0808203
-117.208	55.5417	-109.433	59.081	CAN	1952	27	-0.1004
-117.208	55.625	-109.433	59.081	CAN	1953	27	0.104184
-117.208	55.7083	-109.433	59.081	CAN	1954	27	-0.123713
-117.208	55.7917	-109.433	59.081	CAN	1955	27	-0.206456
-117.208	55.875	-109.433	59.081	CAN	1956	27	0.553831
-117.208	55.9583	-109.433	59.081	CAN	1957	27	0.0922915
-117.208	56.0417	-109.433	59.081	CAN	1958	27	0.513334
-117.208	56.125	-109.433	59.081	CAN	1959	27	0.123937
-117.208	56.2083	-109.433	59.081	CAN	1960	27	0.263642
-117.208	56.375	-109.433	59.081	CAN	1961	27
-117.208	56.7083	-109.433	59.081	CAN	1962	27	-0.148016
-117.208	56.875	-109.433	59.081	CAN	1963	27
-117.208	56.9583	-109.433	59.081	CAN	1964	27	0.332466
-117.208	57.125	-109.433	59.081	CAN	1965	27
-117.125	33.625	-98.606	39.622	USA	1966	158
-117.125	43.7083	-98.606	39.622	USA	1967	158
-117.125	43.7917	-98.606	39.622	USA	1968	158	-0.825901
-117.125	43.9583	-98.606	39.622	USA	1969	158	-0.242263
-117.125	44.0417	-98.606	39.622	USA	1970	158
-117.125	45.2917	-98.606	39.622	USA	1971	158
-117.125	45.375	-98.606	39.622	USA	1972	158
-117.125	46.4583	-98.606	39.622	USA	1973	158
-117.125	46.5417	-98.606	39.622	USA	1974	158	0.240108
-117.125	46.625	-98.606	39.622	USA	1975	158	-1.51428
-117.125	46.7083	-98.606	39.622	USA	1976	158	-1.41256
-117.125	46.7917	-98.606	39.622	USA	1977	158	-1.32196
-117.125	46.875	-98.606	39.622	USA	1978	158	-1.14152
-117.125	46.9583	-98.606	39.622	USA	1979	158	-0.986325
-117.125	47.0417	-98.606	39.622	USA	1980	158	-1.02559
-117.125	47.125	-98.606	39.622	USA	1981	158	-1.44341
-117.125	47.2083	-98.606	39.622	USA	1982	158	-1.27608
-117.125	47.2917	-98.606	39.622	USA	1983	158	-0.660516
-117.125	47.375	-98.606	39.622	USA	1984	158	-1.10922
-117.125	47.4583	-98.606	39.622	USA	1985	158	0.0382504
-117.125	47.7917	-98.606	39.622	USA	1986	158
-117.125	55.0417	-109.433	59.081	CAN	1987	27
-117.125	55.2917	-109.433	59.081	CAN	1988	27
-117.125	55.375	-109.433	59.081	CAN	1989	27	0.722435
-117.125	55.4583	-109.433	59.081	CAN	1990	27	-0.0796925
-117.125	55.5417	-109.433	59.081	CAN	1991	27	-0.105935
-117.125	55.625	-109.433	59.081	CAN	1992	27	-0.130298
-117.125	55.7083	-109.433	59.081	CAN	1993	27	-0.659888
-117.125	55.7917	-109.433	59.081	CAN	1994	27	0.250673
-117.125	55.875	-109.433	59.081	CAN	1995	27	0.073828
-117.125	55.9583	-109.433	59.081	CAN	1996	27	0.603577
-117.125	56.0417	-109.433	59.081	CAN	1997	27	0.65722
-117.125	56.125	-109.433	59.081	CAN	1998	27	0.116083
-117.125	56.2083	-109.433	59.081	CAN	1999	27	0.254771
[truncated: 63,536 more rows]

## Sheet: b_percent_change
x	y	LON	LAT	ISO3	pixel_id	countryID1	log_residx100_diff
-175.125	-21.2083	-175.185	-21.202	TON	1
-124.375	54.125	-109.433	59.081	CAN	2	27
-124.292	54.125	-109.433	59.081	CAN	3	27
-124.125	54.0417	-109.433	59.081	CAN	4	27
-124.042	54.0417	-109.433	59.081	CAN	5	27
-123.458	45.125	-98.606	39.622	USA	6	158
-123.375	44.375	-98.606	39.622	USA	7	158
-123.375	44.4583	-98.606	39.622	USA	8	158	-9.65575
-123.375	44.7917	-98.606	39.622	USA	9	158
-123.375	45.0417	-98.606	39.622	USA	10	158	4.69432
-123.375	45.125	-98.606	39.622	USA	11	158	-5.68525
-123.292	44.125	-98.606	39.622	USA	12	158
-123.292	44.2917	-98.606	39.622	USA	13	158	4.34672
-123.292	44.375	-98.606	39.622	USA	14	158	-4.03093
-123.292	44.4583	-98.606	39.622	USA	15	158	-9.49793
-123.292	44.7917	-98.606	39.622	USA	16	158	-2.33766
-123.292	44.9583	-98.606	39.622	USA	17	158	0.952243
-123.292	45.0417	-98.606	39.622	USA	18	158	-0.15455
-123.292	45.125	-98.606	39.622	USA	19	158	-3.23688
-123.208	44.125	-98.606	39.622	USA	20	158	-8.40891
-123.208	44.2083	-98.606	39.622	USA	21	158	-4.52071
-123.208	44.2917	-98.606	39.622	USA	22	158	-3.0459
-123.208	44.375	-98.606	39.622	USA	23	158	-6.69636
-123.208	44.4583	-98.606	39.622	USA	24	158	-1.02061
-123.208	44.5417	-98.606	39.622	USA	25	158
-123.208	44.625	-98.606	39.622	USA	26	158
-123.208	44.7083	-98.606	39.622	USA	27	158	-5.10487
-123.208	44.7917	-98.606	39.622	USA	28	158	0.525441
-123.208	44.875	-98.606	39.622	USA	29	158	-3.46789
-123.208	44.9583	-98.606	39.622	USA	30	158	0.406588
-123.208	45.0417	-98.606	39.622	USA	31	158	-1.74889
-123.208	45.125	-98.606	39.622	USA	32	158	-3.89545
-123.125	44.2083	-98.606	39.622	USA	33	158	2.6809
-123.125	44.2917	-98.606	39.622	USA	34	158	-1.11941
-123.125	44.375	-98.606	39.622	USA	35	158	-6.63226
-123.125	44.4583	-98.606	39.622	USA	36	158	-3.98502
-123.125	44.5417	-98.606	39.622	USA	37	158	-8.349
-123.125	44.625	-98.606	39.622	USA	38	158	-3.227
-123.125	44.7083	-98.606	39.622	USA	39	158	-6.03407
-123.125	44.7917	-98.606	39.622	USA	40	158	1.43984
-123.125	44.875	-98.606	39.622	USA	41	158	-4.84923
-123.125	44.9583	-98.606	39.622	USA	42	158
-123.125	45.0417	-98.606	39.622	USA	43	158	-9.53366
-123.125	45.125	-98.606	39.622	USA	44	158	-4.01226
-123.125	45.2083	-98.606	39.622	USA	45	158	-6.42124
-123.125	45.2917	-98.606	39.622	USA	46	158	-5.98521
-123.125	45.4583	-98.606	39.622	USA	47	158
-123.125	45.5417	-98.606	39.622	USA	48	158
-123.042	44.2083	-98.606	39.622	USA	49	158	1.7205
-123.042	44.2917	-98.606	39.622	USA	50	158	-1.03483
-123.042	44.375	-98.606	39.622	USA	51	158	0.232519
-123.042	44.4583	-98.606	39.622	USA	52	158	-1.199
-123.042	44.5417	-98.606	39.622	USA	53	158	-0.613485
-123.042	44.625	-98.606	39.622	USA	54	158	-5.60571
-123.042	44.7083	-98.606	39.622	USA	55	158	-0.817894
-123.042	44.7917	-98.606	39.622	USA	56	158	-4.18532
-123.042	44.9583	-98.606	39.622	USA	57	158
-123.042	45.0417	-98.606	39.622	USA	58	158	-8.7977
-123.042	45.125	-98.606	39.622	USA	59	158	-8.03149
-123.042	45.2083	-98.606	39.622	USA	60	158	-5.36815
-123.042	45.2917	-98.606	39.622	USA	61	158
-123.042	45.4583	-98.606	39.622	USA	62	158
-123.042	45.5417	-98.606	39.622	USA	63	158
-122.958	43.9583	-98.606	39.622	USA	64	158
-122.958	44.2083	-98.606	39.622	USA	65	158	1.13557
-122.958	44.2917	-98.606	39.622	USA	66	158	-1.23866
-122.958	44.375	-98.606	39.622	USA	67	158	-5.99431
-122.958	44.5417	-98.606	39.622	USA	68	158	-4.34363
-122.958	44.625	-98.606	39.622	USA	69	158	2.40222
-122.958	44.7083	-98.606	39.622	USA	70	158	-4.75745
-122.958	44.7917	-98.606	39.622	USA	71	158	-8.45416
-122.958	45.0417	-98.606	39.622	USA	72	158	-10.4674
-122.958	45.125	-98.606	39.622	USA	73	158	-10.6497
-122.958	45.2083	-98.606	39.622	USA	74	158	-13.0972
-122.958	45.2917	-98.606	39.622	USA	75	158
-122.958	45.375	-98.606	39.622	USA	76	158
-122.958	45.5417	-98.606	39.622	USA	77	158	-8.0006
-122.958	45.7083	-98.606	39.622	USA	78	158
-122.875	38.2917	-98.606	39.622	USA	79	158	9.20005
-122.875	38.375	-98.606	39.622	USA	80	158
-122.875	38.4583	-98.606	39.622	USA	81	158
-122.875	43.875	-98.606	39.622	USA	82	158
-122.875	43.9583	-98.606	39.622	USA	83	158
-122.875	44.375	-98.606	39.622	USA	84	158
-122.875	44.5417	-98.606	39.622	USA	85	158	-0.309267
-122.875	44.625	-98.606	39.622	USA	86	158	-3.24744
-122.875	44.7083	-98.606	39.622	USA	87	158
-122.875	44.7917	-98.606	39.622	USA	88	158	-8.29185
-122.875	44.9583	-98.606	39.622	USA	89	158
-122.875	45.0417	-98.606	39.622	USA	90	158	-4.24568
-122.875	45.125	-98.606	39.622	USA	91	158	-7.54439
-122.875	45.2083	-98.606	39.622	USA	92	158	-19.3078
-122.875	45.375	-98.606	39.622	USA	93	158
-122.875	45.5417	-98.606	39.622	USA	94	158	-8.06878
-122.875	45.7083	-98.606	39.622	USA	95	158
-122.792	38.2917	-98.606	39.622	USA	96	158	-6.09681
-122.792	38.375	-98.606	39.622	USA	97	158	-11.8348
-122.792	38.4583	-98.606	39.622	USA	98	158
-122.792	41.5417	-98.606	39.622	USA	99	158
-122.792	44.625	-98.606	39.622	USA	100	158
-122.792	44.7083	-98.606	39.622	USA	101	158
-122.792	44.7917	-98.606	39.622	USA	102	158
-122.792	44.875	-98.606	39.622	USA	103	158
-122.792	44.9583	-98.606	39.622	USA	104	158	-5.49983
-122.792	45.0417	-98.606	39.622	USA	105	158	-7.14693
-122.792	45.125	-98.606	39.622	USA	106	158	-4.08761
-122.792	45.2083	-98.606	39.622	USA	107	158	-12.1529
-122.792	45.5417	-98.606	39.622	USA	108	158	-8.12
-122.792	45.7083	-98.606	39.622	USA	109	158
-122.792	49.0417	-109.433	59.081	CAN	110	27
-122.708	38.2083	-98.606	39.622	USA	111	158
-122.708	38.2917	-98.606	39.622	USA	112	158	-9.23712
-122.708	38.375	-98.606	39.622	USA	113	158
-122.708	44.625	-98.606	39.622	USA	114	158
-122.708	44.875	-98.606	39.622	USA	115	158	-2.83869
-122.708	45.0417	-98.606	39.622	USA	116	158	-4.68794
-122.708	45.125	-98.606	39.622	USA	117	158	-2.83901
-122.708	45.2083	-98.606	39.622	USA	118	158	-8.20918
-122.708	45.625	-98.606	39.622	USA	119	158
-122.708	49.0417	-109.433	59.081	CAN	120	27
-122.625	38.2083	-98.606	39.622	USA	121	158	-6.93126
-122.625	38.2917	-98.606	39.622	USA	122	158	-8.90199
-122.625	38.375	-98.606	39.622	USA	123	158
-122.625	45.125	-98.606	39.622	USA	124	158
-122.625	45.2083	-98.606	39.622	USA	125	158	-5.34149
-122.625	45.625	-98.606	39.622	USA	126	158
-122.625	48.875	-98.606	39.622	USA	127	158
-122.625	48.9583	-98.606	39.622	USA	128	158
-122.625	49.0417	-109.433	59.081	CAN	129	27	-5.98712
-122.542	45.2083	-98.606	39.622	USA	130	158	-5.6663
-122.542	48.875	-98.606	39.622	USA	131	158
-122.542	48.9583	-98.606	39.622	USA	132	158
-122.542	49.0417	-109.433	59.081	CAN	133	27	-6.15778
-122.458	38.2083	-98.606	39.622	USA	134	158	-6.32892
-122.458	48.875	-98.606	39.622	USA	135	158
-122.458	48.9583	-98.606	39.622	USA	136	158
-122.458	49.0417	-109.433	59.081	CAN	137	27	-6.16142
-122.375	38.2083	-98.606	39.622	USA	138	158	-13.7738
-122.375	38.2917	-98.606	39.622	USA	139	158
-122.375	41.7083	-98.606	39.622	USA	140	158
-122.375	48.2083				141
-122.375	48.4583	-98.606	39.622	USA	142	158
-122.375	48.875	-98.606	39.622	USA	143	158
-122.375	48.9583	-98.606	39.622	USA	144	158	-5.84696
-122.375	49.0417	-109.433	59.081	CAN	145	27
-122.292	38.2083	-98.606	39.622	USA	146	158	-8.85343
-122.292	39.375	-98.606	39.622	USA	147	158	0.545543
-122.292	39.4583	-98.606	39.622	USA	148	158	-1.18949
-122.292	39.5417	-98.606	39.622	USA	149	158
-122.292	39.7917	-98.606	39.622	USA	150	158
-122.292	48.2083	-98.606	39.622	USA	151	158
-122.292	48.4583	-98.606	39.622	USA	152	158
-122.292	48.875	-98.606	39.622	USA	153	158
-122.292	48.9583	-98.606	39.622	USA	154	158	-5.91329
-122.292	49.0417	-109.433	59.081	CAN	155	27
-122.208	38.2083	-98.606	39.622	USA	156	158	-7.22595
-122.208	38.7917	-98.606	39.622	USA	157	158
-122.208	39.125	-98.606	39.622	USA	158	158	19.2977
-122.208	39.2083	-98.606	39.622	USA	159	158	3.06004
-122.208	39.2917	-98.606	39.622	USA	160	158	-6.89306
-122.208	39.375	-98.606	39.622	USA	161	158	0.375919
-122.208	39.4583	-98.606	39.622	USA	162	158	1.11686
-122.208	39.5417	-98.606	39.622	USA	163	158	-4.26132
-122.208	39.625	-98.606	39.622	USA	164	158	-8.43021
-122.208	39.7083	-98.606	39.622	USA	165	158	-5.00684
-122.208	39.7917	-98.606	39.622	USA	166	158	0.394558
-122.208	39.875	-98.606	39.622	USA	167	158
-122.208	40.0417	-98.606	39.622	USA	168	158
-122.208	48.9583	-98.606	39.622	USA	169	158
-122.208	49.0417	-109.433	59.081	CAN	170	27
-122.208	49.125	-109.433	59.081	CAN	171	27
-122.125	38.2083	-98.606	39.622	USA	172	158
-122.125	38.7083	-98.606	39.622	USA	173	158
-122.125	38.7917	-98.606	39.622	USA	174	158	-0.205476
-122.125	39.0417	-98.606	39.622	USA	175	158	7.54227
-122.125	39.125	-98.606	39.622	USA	176	158	-2.84127
-122.125	39.2083	-98.606	39.622	USA	177	158	0.615746
-122.125	39.2917	-98.606	39.622	USA	178	158	2.9266
-122.125	39.375	-98.606	39.622	USA	179	158	-2.12085
-122.125	39.4583	-98.606	39.622	USA	180	158	-2.2124
-122.125	39.5417	-98.606	39.622	USA	181	158	-9.22199
-122.125	39.625	-98.606	39.622	USA	182	158	-4.45856
-122.125	39.7083	-98.606	39.622	USA	183	158	-7.09846
-122.125	39.7917	-98.606	39.622	USA	184	158	-6.10772
-122.125	39.875	-98.606	39.622	USA	185	158	-6.56819
-122.125	39.9583	-98.606	39.622	USA	186	158
-122.125	40.0417	-98.606	39.622	USA	187	158	-6.06926
-122.125	48.9583	-98.606	39.622	USA	188	158
-122.125	49.0417	-109.433	59.081	CAN	189	27
-122.125	49.125	-109.433	59.081	CAN	190	27
-122.042	38.2083	-98.606	39.622	USA	191	158
-122.042	38.7083	-98.606	39.622	USA	192	158
-122.042	38.7917	-98.606	39.622	USA	193	158	-2.06711
-122.042	38.9583	-98.606	39.622	USA	194	158	0.585888
-122.042	39.0417	-98.606	39.622	USA	195	158	1.31742
-122.042	39.125	-98.606	39.622	USA	196	158	-11.1755
-122.042	39.2083	-98.606	39.622	USA	197	158	2.57234
-122.042	39.2917	-98.606	39.622	USA	198	158	-1.61374
-122.042	39.375	-98.606	39.622	USA	199	158	3.5687
-122.042	39.4583	-98.606	39.622	USA	200	158	-0.569882
-122.042	39.5417	-98.606	39.622	USA	201	158	-2.10887
-122.042	39.625	-98.606	39.622	USA	202	158	-4.38525
-122.042	39.7083	-98.606	39.622	USA	203	158	0.199803
-122.042	39.7917	-98.606	39.622	USA	204	158
-122.042	39.9583	-98.606	39.622	USA	205	158
-122.042	48.9583	-98.606	39.622	USA	206	158
-121.958	38.4583	-98.606	39.622	USA	207	158	-18.2838
-121.958	38.5417	-98.606	39.622	USA	208	158	-11.7615
-121.958	38.625	-98.606	39.622	USA	209	158	-8.81463
-121.958	38.7083	-98.606	39.622	USA	210	158	-15.496
-121.958	38.7917	-98.606	39.622	USA	211	158	-4.54655
-121.958	38.875	-98.606	39.622	USA	212	158
-121.958	38.9583	-98.606	39.622	USA	213	158	-1.36422
-121.958	39.0417	-98.606	39.622	USA	214	158	8.19997
-121.958	39.125	-98.606	39.622	USA	215	158	16.9643
-121.958	39.2083	-98.606	39.622	USA	216	158	-3.1828
-121.958	39.2917	-98.606	39.622	USA	217	158	0.377612
-121.958	39.375	-98.606	39.622	USA	218	158	4.37927
-121.958	39.4583	-98.606	39.622	USA	219	158	-3.28079
-121.958	39.5417	-98.606	39.622	USA	220	158	6.29998
-121.958	39.625	-98.606	39.622	USA	221	158	-2.87355
-121.958	39.7083	-98.606	39.622	USA	222	158	4.0703
-121.958	48.9583	-98.606	39.622	USA	223	158
-121.875	38.2917	-98.606	39.622	USA	224	158
-121.875	38.375	-98.606	39.622	USA	225	158	-10.1739
-121.875	38.4583	-98.606	39.622	USA	226	158	-19.7773
-121.875	38.5417	-98.606	39.622	USA	227	158	-14.9814
-121.875	38.625	-98.606	39.622	USA	228	158	-11.189
-121.875	38.7083	-98.606	39.622	USA	229	158	-15.3698
-121.875	38.7917	-98.606	39.622	USA	230	158	3.97111
-121.875	38.875	-98.606	39.622	USA	231	158	-0.801492
-121.875	38.9583	-98.606	39.622	USA	232	158	-0.67251
-121.875	39.0417	-98.606	39.622	USA	233	158	8.49512
-121.875	39.125	-98.606	39.622	USA	234	158	3.0462
-121.875	39.2083	-98.606	39.622	USA	235	158	4.71305
-121.875	39.2917	-98.606	39.622	USA	236	158	4.26026
-121.875	39.375	-98.606	39.622	USA	237	158	-5.88792
-121.875	39.4583	-98.606	39.622	USA	238	158	-11.4686
-121.875	39.5417	-98.606	39.622	USA	239	158	-2.55781
-121.875	39.625	-98.606	39.622	USA	240	158	0.265405
-121.875	39.7083	-98.606	39.622	USA	241	158
-121.875	42.125	-98.606	39.622	USA	242	158
-121.875	48.9583	-98.606	39.622	USA	243	158
-121.792	36.7083				244
-121.792	36.7917				245
-121.792	38.125	-98.606	39.622	USA	246	158
-121.792	38.2917	-98.606	39.622	USA	247	158	-2.56425
-121.792	38.375	-98.606	39.622	USA	248	158	-14.4442
-121.792	38.4583	-98.606	39.622	USA	249	158	-17.5784
-121.792	38.5417	-98.606	39.622	USA	250	158	-12.3909
-121.792	38.625	-98.606	39.622	USA	251	158	-5.90449
-121.792	38.7083	-98.606	39.622	USA	252	158	-10.8734
-121.792	38.7917	-98.606	39.622	USA	253	158	6.49828
-121.792	38.875	-98.606	39.622	USA	254	158	-5.6412
-121.792	38.9583	-98.606	39.622	USA	255	158	3.72181
-121.792	39.0417	-98.606	39.622	USA	256	158	-1.91427
-121.792	39.125	-98.606	39.622	USA	257	158	-4.7912
-121.792	39.2917	-98.606	39.622	USA	258	158	-5.06186
-121.792	39.375	-98.606	39.622	USA	259	158	-11.0273
-121.792	39.4583	-98.606	39.622	USA	260	158	-14.5609
-121.792	39.5417	-98.606	39.622	USA	261	158	-2.06635
-121.792	39.625	-98.606	39.622	USA	262	158	-3.61993
-121.792	42.0417	-98.606	39.622	USA	263	158	-10.4991
-121.792	42.125	-98.606	39.622	USA	264	158
-121.792	49.125	-109.433	59.081	CAN	265	27
-121.708	36.7083	-98.606	39.622	USA	266	158	5.20314
-121.708	36.7917	-98.606	39.622	USA	267	158
-121.708	37.7917	-98.606	39.622	USA	268	158
-121.708	38.0417				269
-121.708	38.125	-98.606	39.622	USA	270	158
-121.708	38.2917	-98.606	39.622	USA	271	158	-15.2808
-121.708	38.375	-98.606	39.622	USA	272	158	-10.7714
-121.708	38.4583	-98.606	39.622	USA	273	158	-10.6297
-121.708	38.5417	-98.606	39.622	USA	274	158	-17.8201
-121.708	38.625	-98.606	39.622	USA	275	158	-12.9238
-121.708	38.7083	-98.606	39.622	USA	276	158	2.63915
-121.708	38.7917	-98.606	39.622	USA	277	158	-2.17248
-121.708	38.875	-98.606	39.622	USA	278	158	0.165335
-121.708	38.9583	-98.606	39.622	USA	279	158	9.5196
-121.708	39.0417	-98.606	39.622	USA	280	158	3.48237
-121.708	39.125	-98.606	39.622	USA	281	158	-0.912435
-121.708	39.2083	-98.606	39.622	USA	282	158
-121.708	39.2917	-98.606	39.622	USA	283	158	-2.74891
-121.708	39.375	-98.606	39.622	USA	284	158	-7.46185
-121.708	39.4583	-98.606	39.622	USA	285	158	0.318766
-121.708	39.5417	-98.606	39.622	USA	286	158	-6.97295
-121.708	39.625	-98.606	39.622	USA	287	158
-121.708	41.9583	-98.606	39.622	USA	288	158
-121.708	42.125	-98.606	39.622	USA	289	158
-121.708	49.125	-109.433	59.081	CAN	290	27
-121.625	36.625	-98.606	39.622	USA	291	158	8.12288
-121.625	36.7083	-98.606	39.622	USA	292	158
-121.625	36.875	-98.606	39.622	USA	293	158
-121.625	37.7917	-98.606	39.622	USA	294	158
-121.625	37.9583	-98.606	39.622	USA	295	158
-121.625	38.0417	-98.606	39.622	USA	296	158
-121.625	38.125	-98.606	39.622	USA	297	158
-121.625	38.2083	-98.606	39.622	USA	298	158	-1.34558
-121.625	38.2917	-98.606	39.622	USA	299	158	-0.526059
-121.625	38.375	-98.606	39.622	USA	300	158	-12.1675
-121.625	38.4583	-98.606	39.622	USA	301	158	-11.5789
-121.625	38.5417	-98.606	39.622	USA	302	158	4.5972
-121.625	38.625	-98.606	39.622	USA	303	158
-121.625	38.7083	-98.606	39.622	USA	304	158	-1.03862
-121.625	38.7917	-98.606	39.622	USA	305	158	-10.1474
-121.625	38.875	-98.606	39.622	USA	306	158	8.69359
-121.625	38.9583	-98.606	39.622	USA	307	158	-0.410413
-121.625	39.0417	-98.606	39.622	USA	308	158	-12.4656
-121.625	39.2083	-98.606	39.622	USA	309	158	-8.13231
-121.625	39.2917	-98.606	39.622	USA	310	158	-4.7237
-121.625	39.375	-98.606	39.622	USA	311	158	-2.11139
-121.625	39.5417	-98.606	39.622	USA	312	158	-7.2319
-121.625	39.625	-98.606	39.622	USA	313	158
-121.625	41.875	-98.606	39.622	USA	314	158
-121.625	41.9583	-98.606	39.622	USA	315	158
-121.625	42.0417	-98.606	39.622	USA	316	158	4.6456
-121.542	36.5417	-98.606	39.622	USA	317	158	-2.26655
-121.542	36.625	-98.606	39.622	USA	318	158
-121.542	37.7083	-98.606	39.622	USA	319	158
-121.542	37.7917	-98.606	39.622	USA	320	158	0.629222
-121.542	37.875	-98.606	39.622	USA	321	158
-121.542	37.9583	-98.606	39.622	USA	322	158	-6.26323
-121.542	38.0417	-98.606	39.622	USA	323	158	6.57106
-121.542	38.125	-98.606	39.622	USA	324	158	-0.698129
-121.542	38.2083	-98.606	39.622	USA	325	158	3.37852
-121.542	38.2917	-98.606	39.622	USA	326	158	-9.67613
-121.542	38.375	-98.606	39.622	USA	327	158	-2.27672
-121.542	38.4583	-98.606	39.622	USA	328	158	-3.69909
-121.542	38.625	-98.606	39.622	USA	329	158	-7.99768
-121.542	38.7083	-98.606	39.622	USA	330	158	0.375536
-121.542	38.7917	-98.606	39.622	USA	331	158	-9.39885
-121.542	38.875	-98.606	39.622	USA	332	158	-1.67856
-121.542	38.9583	-98.606	39.622	USA	333	158	1.00783
-121.542	39.0417	-98.606	39.622	USA	334	158	-10.4247
-121.542	39.125	-98.606	39.622	USA	335	158
-121.542	39.2083	-98.606	39.622	USA	336	158	-2.35236
-121.542	39.2917	-98.606	39.622	USA	337	158	-4.79212
-121.542	39.375	-98.606	39.622	USA	338	158
-121.542	39.5417	-98.606	39.622	USA	339	158
-121.542	41.875	-98.606	39.622	USA	340	158
-121.542	41.9583	-98.606	39.622	USA	341	158
-121.458	36.5417	-98.606	39.622	USA	342	158	-0.0875397
-121.458	36.625	-98.606	39.622	USA	343	158
-121.458	36.9583	-98.606	39.622	USA	344	158
-121.458	37.7083	-98.606	39.622	USA	345	158
-121.458	37.7917	-98.606	39.622	USA	346	158	5.39174
-121.458	37.875	-98.606	39.622	USA	347	158	-1.29697
-121.458	37.9583	-98.606	39.622	USA	348	158	0.913501
-121.458	38.0417				349
-121.458	38.125	-98.606	39.622	USA	350	158	-4.04956
-121.458	38.2083	-98.606	39.622	USA	351	158	-3.04604
-121.458	38.2917	-98.606	39.622	USA	352	158	-12.2426
-121.458	38.375	-98.606	39.622	USA	353	158	-7.74024
-121.458	38.7083	-98.606	39.622	USA	354	158
-121.458	38.7917	-98.606	39.622	USA	355	158	-9.35954
-121.458	38.875	-98.606	39.622	USA	356	158	-1.95092
-121.458	38.9583	-98.606	39.622	USA	357	158	-6.31996
-121.458	39.0417	-98.606	39.622	USA	358	158	-10.5914
-121.458	39.2083	-98.606	39.622	USA	359	158	3.46894
-121.458	39.2917	-98.606	39.622	USA	360	158	-4.4754
-121.458	41.875	-98.606	39.622	USA	361	158
-121.458	41.9583	-98.606	39.622	USA	362	158	-2.80887
-121.375	36.375	-98.606	39.622	USA	363	158	7.38803
-121.375	36.4583	-98.606	39.622	USA	364	158	-0.861074
-121.375	36.875	-98.606	39.622	USA	365	158
-121.375	37.625	-98.606	39.622	USA	366	158	-14.1857
-121.375	37.7083	-98.606	39.622	USA	367	158	-10.3267
-121.375	37.7917	-98.606	39.622	USA	368	158	4.26705
-121.375	37.875	-98.606	39.622	USA	369	158	2.2539
-121.375	37.9583	-98.606	39.622	USA	370	158	11.3294
-121.375	38.0417	-98.606	39.622	USA	371	158	-0.905142
-121.375	38.125	-98.606	39.622	USA	372	158	-12.4735
-121.375	38.2083	-98.606	39.622	USA	373	158	-8.23616
-121.375	38.2917	-98.606	39.622	USA	374	158	-14.2798
-121.375	38.375	-98.606	39.622	USA	375	158	-20.4163
-121.375	38.4583	-98.606	39.622	USA	376	158
-121.375	38.875	-98.606	39.622	USA	377	158	-0.66463
-121.375	38.9583	-98.606	39.622	USA	378	158
-121.375	39.0417	-98.606	39.622	USA	379	158	-10.1311
-121.375	41.0417	-98.606	39.622	USA	380	158
-121.375	41.875	-98.606	39.622	USA	381	158	-5.55277
-121.375	41.9583	-98.606	39.622	USA	382	158	2.31776
-121.375	42.0417	-98.606	39.622	USA	383	158
-121.292	36.2917	-98.606	39.622	USA	384	158
-121.292	36.375	-98.606	39.622	USA	385	158	13.0765
-121.292	36.875	-98.606	39.622	USA	386	158
-121.292	37.625	-98.606	39.622	USA	387	158	-5.32202
-121.292	37.7083	-98.606	39.622	USA	388	158	4.6147
-121.292	37.7917	-98.606	39.622	USA	389	158
-121.292	37.875	-98.606	39.622	USA	390	158	5.2559
-121.292	38.0417	-98.606	39.622	USA	391	158	1.7521
-121.292	38.125	-98.606	39.622	USA	392	158	-4.04185
-121.292	38.2083	-98.606	39.622	USA	393	158	-11.4053
-121.292	38.2917	-98.606	39.622	USA	394	158	-10.6437
-121.292	38.375	-98.606	39.622	USA	395	158
-121.292	38.875	-98.606	39.622	USA	396	158
-121.292	41.0417	-98.606	39.622	USA	397	158
-121.292	41.875	-98.606	39.622	USA	398	158
-121.208	36.2083	-98.606	39.622	USA	399	158
-121.208	36.2917	-98.606	39.622	USA	400	158	0.109636
-121.208	37.5417	-98.606	39.622	USA	401	158	-9.45275
-121.208	37.625	-98.606	39.622	USA	402	158	-5.63973
-121.208	37.7083	-98.606	39.622	USA	403	158	-3.23758
-121.208	38.0417	-98.606	39.622	USA	404	158	19.4665
-121.208	38.125	-98.606	39.622	USA	405	158
-121.208	38.2083	-98.606	39.622	USA	406	158	-13.4453
-121.208	38.2917	-98.606	39.622	USA	407	158	-8.29493
-121.208	38.375	-98.606	39.622	USA	408	158
-121.208	45.5417	-98.606	39.622	USA	409	158
-121.125	36.2083	-98.606	39.622	USA	410	158	17.1663
-121.125	36.2917	-98.606	39.622	USA	411	158	2.54286
-121.125	37.125	-98.606	39.622	USA	412	158
-121.125	37.375	-98.606	39.622	USA	413	158	-10.0147
-121.125	37.4583	-98.606	39.622	USA	414	158	-8.46177
-121.125	37.5417	-98.606	39.622	USA	415	158	-6.36378
-121.125	37.625	-98.606	39.622	USA	416	158	-5.89399
-121.125	37.7083	-98.606	39.622	USA	417	158	3.47317
-121.125	37.7917	-98.606	39.622	USA	418	158
-121.125	37.875	-98.606	39.622	USA	419	158
-121.125	37.9583	-98.606	39.622	USA	420	158	12.1175
-121.125	38.0417	-98.606	39.622	USA	421	158	9.43932
-121.125	38.125	-98.606	39.622	USA	422	158	-20.8535
-121.125	38.2083	-98.606	39.622	USA	423	158	-19.7504
-121.125	38.2917	-98.606	39.622	USA	424	158	-8.24071
-121.125	44.7083	-98.606	39.622	USA	425	158	-1.7596
-121.125	45.5417	-98.606	39.622	USA	426	158
-121.125	56.4583	-109.433	59.081	CAN	427	27
-121.042	36.125	-98.606	39.622	USA	428	158
-121.042	36.2083	-98.606	39.622	USA	429	158	5.30741
-121.042	36.2917	-98.606	39.622	USA	430	158
-121.042	37.125	-98.606	39.622	USA	431	158	-1.28375
-121.042	37.2083	-98.606	39.622	USA	432	158
-121.042	37.2917	-98.606	39.622	USA	433	158	-5.29378
-121.042	37.375	-98.606	39.622	USA	434	158	0.140333
-121.042	37.4583	-98.606	39.622	USA	435	158	-2.88384
-121.042	37.5417	-98.606	39.622	USA	436	158	-5.68608
-121.042	37.625	-98.606	39.622	USA	437	158	0.322354
-121.042	37.7917	-98.606	39.622	USA	438	158
-121.042	37.875	-98.606	39.622	USA	439	158	-7.18224
-121.042	37.9583	-98.606	39.622	USA	440	158	-0.764283
-121.042	38.0417	-98.606	39.622	USA	441	158	-15.4832
-121.042	38.125	-98.606	39.622	USA	442	158
-121.042	38.2083	-98.606	39.622	USA	443	158
-121.042	44.7083	-98.606	39.622	USA	444	158	2.90785
-121.042	45.5417	-98.606	39.622	USA	445	158
-121.042	56.2083	-109.433	59.081	CAN	446	27
-121.042	56.375	-109.433	59.081	CAN	447	27	1.33899
-121.042	56.4583	-109.433	59.081	CAN	448	27
-120.958	36.0417	-98.606	39.622	USA	449	158
-120.958	36.125	-98.606	39.622	USA	450	158	16.9818
-120.958	36.2083	-98.606	39.622	USA	451	158
-120.958	37.0417	-98.606	39.622	USA	452	158
-120.958	37.125	-98.606	39.622	USA	453	158	11.2823
-120.958	37.2083	-98.606	39.622	USA	454	158	-3.18706
-120.958	37.2917	-98.606	39.622	USA	455	158	-3.61179
-120.958	37.375	-98.606	39.622	USA	456	158	-6.01473
-120.958	37.4583	-98.606	39.622	USA	457	158	-0.166668
-120.958	37.5417	-98.606	39.622	USA	458	158	-2.89897
-120.958	37.7083	-98.606	39.622	USA	459	158
-120.958	37.7917	-98.606	39.622	USA	460	158	-5.75209
-120.958	37.875	-98.606	39.622	USA	461	158	-8.43831
-120.958	37.9583	-98.606	39.622	USA	462	158	-13.7247
-120.958	38.0417	-98.606	39.622	USA	463	158	-4.15882
-120.958	43.2917	-98.606	39.622	USA	464	158
-120.958	44.375	-98.606	39.622	USA	465	158	2.22421
-120.958	45.5417	-98.606	39.622	USA	466	158
-120.958	56.2083	-109.433	59.081	CAN	467	27
-120.958	56.375	-109.433	59.081	CAN	468	27	1.2118
-120.958	56.4583	-109.433	59.081	CAN	469	27
-120.875	36.0417	-98.606	39.622	USA	470	158	1.90384
-120.875	36.125	-98.606	39.622	USA	471	158
-120.875	36.9583	-98.606	39.622	USA	472	158
-120.875	37.0417	-98.606	39.622	USA	473	158	-4.68954
-120.875	37.125	-98.606	39.622	USA	474	158	-3.841
-120.875	37.2083	-98.606	39.622	USA	475	158	9.59601
-120.875	37.2917	-98.606	39.622	USA	476	158	-4.85257
-120.875	37.375	-98.606	39.622	USA	477	158	2.73482
-120.875	37.4583	-98.606	39.622	USA	478	158	-2.35687
-120.875	37.7083	-98.606	39.622	USA	479	158
-120.875	37.7917	-98.606	39.622	USA	480	158	-6.65307
-120.875	37.875	-98.606	39.622	USA	481	158	-16.0446
-120.875	37.9583	-98.606	39.622	USA	482	158	-12.2293
-120.875	45.4583	-98.606	39.622	USA	483	158
-120.875	45.5417	-98.606	39.622	USA	484	158	8.84924
-120.875	56.2083	-109.433	59.081	CAN	485	27
-120.875	56.375	-109.433	59.081	CAN	486	27	1.07663
-120.875	56.4583	-109.433	59.081	CAN	487	27
-120.792	36.0417	-98.606	39.622	USA	488	158
-120.792	36.7917	-98.606	39.622	USA	489	158	-4.53246
-120.792	36.9583	-98.606	39.622	USA	490	158	-1.01459
-120.792	37.125	-98.606	39.622	USA	491	158	-5.17807
-120.792	37.2083	-98.606	39.622	USA	492	158	9.46543
-120.792	37.2917	-98.606	39.622	USA	493	158	-10.0628
-120.792	37.375	-98.606	39.622	USA	494	158	14.9855
-120.792	37.4583	-98.606	39.622	USA	495	158	8.58867
-120.792	37.5417	-98.606	39.622	USA	496	158	0.753425
-120.792	37.625	-98.606	39.622	USA	497	158
-120.792	37.7083	-98.606	39.622	USA	498	158	-16.3667
-120.792	37.7917	-98.606	39.622	USA	499	158	-6.20943
-120.792	37.875	-98.606	39.622	USA	500	158	-14.4366
-120.792	43.2083	-98.606	39.622	USA	501	158	-2.91284
-120.792	44.2917	-98.606	39.622	USA	502	158
-120.792	45.4583	-98.606	39.622	USA	503	158
-120.792	45.5417	-98.606	39.622	USA	504	158	8.74944
-120.792	56.125	-109.433	59.081	CAN	505	27
-120.792	56.2083	-109.433	59.081	CAN	506	27	-3.61297
-120.792	56.2917	-109.433	59.081	CAN	507	27	1.279
-120.792	56.375	-109.433	59.081	CAN	508	27	2.86396
-120.792	56.4583	-109.433	59.081	CAN	509	27
-120.708	35.5417	-98.606	39.622	USA	510	158
-120.708	36.7083	-98.606	39.622	USA	511	158
-120.708	36.7917	-98.606	39.622	USA	512	158	-29.2344
-120.708	36.875	-98.606	39.622	USA	513	158	-36.2943
-120.708	36.9583	-98.606	39.622	USA	514	158	5.21519
-120.708	37.0417	-98.606	39.622	USA	515	158	-3.89666
-120.708	37.125	-98.606	39.622	USA	516	158	-0.712112
-120.708	37.2083	-98.606	39.622	USA	517	158
-120.708	37.2917	-98.606	39.622	USA	518	158	4.39272
-120.708	37.375	-98.606	39.622	USA	519	158	3.94996
-120.708	37.4583	-98.606	39.622	USA	520	158	-0.278048
-120.708	37.5417	-98.606	39.622	USA	521	158	-0.20879
-120.708	37.625	-98.606	39.622	USA	522	158	0.0144176
-120.708	37.7083	-98.606	39.622	USA	523	158	-14.3388
-120.708	37.7917	-98.606	39.622	USA	524	158	-10.3059
-120.708	44.2917	-98.606	39.622	USA	525	158
-120.708	45.375	-98.606	39.622	USA	526	158
-120.708	45.4583	-98.606	39.622	USA	527	158
-120.708	45.5417	-98.606	39.622	USA	528	158	8.75682
-120.708	46.375	-98.606	39.622	USA	529	158
-120.708	46.625	-98.606	39.622	USA	530	158	0.246067
-120.708	47.0417	-98.606	39.622	USA	531	158	-4.42293
-120.708	55.7917	-109.433	59.081	CAN	532	27
-120.708	55.9583	-109.433	59.081	CAN	533	27	-2.27481
-120.708	56.125	-109.433	59.081	CAN	534	27
-120.708	56.2083	-109.433	59.081	CAN	535	27	-3.63934
-120.708	56.2917	-109.433	59.081	CAN	536	27	1.15252
-120.708	56.375	-109.433	59.081	CAN	537	27	2.78889
-120.708	56.4583	-109.433	59.081	CAN	538	27
-120.625	35.5417	-98.606	39.622	USA	539	158
-120.625	35.625	-98.606	39.622	USA	540	158
-120.625	35.7083	-98.606	39.622	USA	541	158
-120.625	36.7083	-98.606	39.622	USA	542	158	-23.2042
-120.625	36.7917	-98.606	39.622	USA	543	158	-27.4956
-120.625	36.875	-98.606	39.622	USA	544	158	-17.4614
-120.625	36.9583	-98.606	39.622	USA	545	158	-6.34038
-120.625	37.0417	-98.606	39.622	USA	546	158	-8.3038
-120.625	37.125	-98.606	39.622	USA	547	158	-0.249717
-120.625	37.2083	-98.606	39.622	USA	548	158	-4.61503
-120.625	37.2917	-98.606	39.622	USA	549	158	0.612046
-120.625	37.375	-98.606	39.622	USA	550	158	-4.14618
-120.625	37.4583	-98.606	39.622	USA	551	158	-16.949
-120.625	37.5417	-98.606	39.622	USA	552	158	0.584819
-120.625	37.625	-98.606	39.622	USA	553	158	-11.2344
-120.625	37.7083	-98.606	39.622	USA	554	158	-25.3399
-120.625	45.375	-98.606	39.622	USA	555	158
-120.625	45.4583	-98.606	39.622	USA	556	158
-120.625	45.5417	-98.606	39.622	USA	557	158	6.16612
-120.625	46.375	-98.606	39.622	USA	558	158
-120.625	46.625	-98.606	39.622	USA	559	158	0.792844
-120.625	47.0417	-98.606	39.622	USA	560	158	-4.13629
-120.625	55.7917	-109.433	59.081	CAN	561	27
-120.625	55.9583	-109.433	59.081	CAN	562	27	-2.31728
-120.625	56.125	-109.433	59.081	CAN	563	27
-120.625	56.2083	-109.433	59.081	CAN	564	27	-3.77333
-120.625	56.2917	-109.433	59.081	CAN	565	27	0.988862
-120.625	56.375	-109.433	59.081	CAN	566	27
-120.542	34.9583	-98.606	39.622	USA	567	158
-120.542	35.5417	-98.606	39.622	USA	568	158
-120.542	35.625	-98.606	39.622	USA	569	158
-120.542	35.7083	-98.606	39.622	USA	570	158
-120.542	36.625	-98.606	39.622	USA	571	158	-0.966778
-120.542	36.7083	-98.606	39.622	USA	572	158	-19.6687
-120.542	36.7917	-98.606	39.622	USA	573	158	-17.3108
-120.542	36.875	-98.606	39.622	USA	574	158	-7.61706
-120.542	36.9583	-98.606	39.622	USA	575	158	-10.8199
-120.542	37.0417	-98.606	39.622	USA	576	158	-10.7441
-120.542	37.125	-98.606	39.622	USA	577	158	-7.42863
-120.542	37.2083	-98.606	39.622	USA	578	158	2.41194
-120.542	37.2917	-98.606	39.622	USA	579	158	2.54818
-120.542	37.375	-98.606	39.622	USA	580	158	-14.8018
-120.542	37.4583	-98.606	39.622	USA	581	158	-14.8775
-120.542	37.5417	-98.606	39.622	USA	582	158	-9.13811
-120.542	37.625	-98.606	39.622	USA	583	158	-10.758
-120.542	45.375	-98.606	39.622	USA	584	158
-120.542	45.4583	-98.606	39.622	USA	585	158
-120.542	45.5417	-98.606	39.622	USA	586	158	6.3863
-120.542	46.2917	-98.606	39.622	USA	587	158
-120.542	46.375	-98.606	39.622	USA	588	158	2.79225
-120.542	46.4583	-98.606	39.622	USA	589	158
-120.542	46.5417	-98.606	39.622	USA	590	158	1.15842
-120.542	47.0417	-98.606	39.622	USA	591	158	-4.01867
-120.542	55.7917	-109.433	59.081	CAN	592	27
-120.542	55.9583	-109.433	59.081	CAN	593	27	-2.34915
-120.542	56.125	-109.433	59.081	CAN	594	27	1.10937
-120.542	56.2083	-109.433	59.081	CAN	595	27	2.60481
-120.542	56.2917	-109.433	59.081	CAN	596	27	2.57749
-120.542	56.375	-109.433	59.081	CAN	597	27
-120.458	34.875	-98.606	39.622	USA	598	158
-120.458	34.9583	-98.606	39.622	USA	599	158
-120.458	35.0417	-98.606	39.622	USA	600	158
-120.458	35.625	-98.606	39.622	USA	601	158
-120.458	36.5417	-98.606	39.622	USA	602	158	-9.81792
-120.458	36.625	-98.606	39.622	USA	603	158	-12.4506
-120.458	36.7083	-98.606	39.622	USA	604	158	-26.614
-120.458	36.7917	-98.606	39.622	USA	605	158	-8.84725
-120.458	36.875	-98.606	39.622	USA	606	158	-11.3837
-120.458	36.9583	-98.606	39.622	USA	607	158	-20.1938
-120.458	37.0417	-98.606	39.622	USA	608	158	-16.7168
-120.458	37.125	-98.606	39.622	USA	609	158	2.09252
-120.458	37.2083	-98.606	39.622	USA	610	158	10.8285
-120.458	37.375	-98.606	39.622	USA	611	158	-10.9591
-120.458	37.5417	-98.606	39.622	USA	612	158
-120.458	37.625	-98.606	39.622	USA	613	158	-13.5428
-120.458	40.875	-98.606	39.622	USA	614	158
-120.458	42.125	-98.606	39.622	USA	615	158
-120.458	42.625	-98.606	39.622	USA	616	158
-120.458	45.375	-98.606	39.622	USA	617	158
-120.458	45.5417	-98.606	39.622	USA	618	158
-120.458	46.2917	-98.606	39.622	USA	619	158
-120.458	46.375	-98.606	39.622	USA	620	158	2.98245
-120.458	46.4583	-98.606	39.622	USA	621	158
-120.458	46.5417	-98.606	39.622	USA	622	158	1.31437
-120.458	46.9583	-98.606	39.622	USA	623	158	-4.66789
-120.458	47.0417	-98.606	39.622	USA	624	158	6.13747
-120.458	55.7917	-109.433	59.081	CAN	625	27	4.83553
-120.458	55.875	-109.433	59.081	CAN	626	27	-2.46985
-120.458	55.9583	-109.433	59.081	CAN	627	27
-120.458	56.0417	-109.433	59.081	CAN	628	27
-120.458	56.125	-109.433	59.081	CAN	629	27	1.0136
-120.458	56.2083	-109.433	59.081	CAN	630	27	2.56223
-120.458	56.2917	-109.433	59.081	CAN	631	27	2.44619
-120.458	56.375	-109.433	59.081	CAN	632	27
-120.375	34.875	-98.606	39.622	USA	633	158
-120.375	35.625	-98.606	39.622	USA	634	158
-120.375	36.375	-98.606	39.622	USA	635	158
-120.375	36.4583	-98.606	39.622	USA	636	158	-46.8497
-120.375	36.5417	-98.606	39.622	USA	637	158	-38.3119
-120.375	36.625	-98.606	39.622	USA	638	158	-4.12969
-120.375	36.7083	-98.606	39.622	USA	639	158	6.64305
-120.375	36.7917	-98.606	39.622	USA	640	158	-1.5406
-120.375	36.875	-98.606	39.622	USA	641	158	-12.623
-120.375	36.9583	-98.606	39.622	USA	642	158	-10.7505
-120.375	37.0417	-98.606	39.622	USA	643	158	-2.60818
-120.375	37.125	-98.606	39.622	USA	644	158	-1.01575
-120.375	37.2083	-98.606	39.622	USA	645	158	-4.94917
-120.375	45.375	-98.606	39.622	USA	646	158
-120.375	45.5417	-98.606	39.622	USA	647	158
-120.375	46.2917	-98.606	39.622	USA	648	158	3.10106
-120.375	46.375	-98.606	39.622	USA	649	158	5.65802
-120.375	46.9583	-98.606	39.622	USA	650	158	-4.36553
-120.375	47.0417	-98.606	39.622	USA	651	158	6.21346
-120.375	55.7917	-109.433	59.081	CAN	652	27	4.7531
-120.375	55.875	-109.433	59.081	CAN	653	27	-2.48094
-120.375	55.9583	-109.433	59.081	CAN	654	27
-120.375	56.0417	-109.433	59.081	CAN	655	27
-120.375	56.125	-109.433	59.081	CAN	656	27	0.837019
-120.375	56.2083	-109.433	59.081	CAN	657	27	2.42921
-120.375	56.2917	-109.433	59.081	CAN	658	27	2.32161
-120.292	34.875	-98.606	39.622	USA	659	158
-120.292	36.375	-98.606	39.622	USA	660	158	-25.0896
-120.292	36.4583	-98.606	39.622	USA	661	158	-38.4152
-120.292	36.5417	-98.606	39.622	USA	662	158	-2.26433
-120.292	36.625	-98.606	39.622	USA	663	158	14.1119
-120.292	36.7083	-98.606	39.622	USA	664	158	-9.52636
-120.292	36.7917	-98.606	39.622	USA	665	158	-12.5325
-120.292	36.875	-98.606	39.622	USA	666	158	-5.59978
-120.292	36.9583	-98.606	39.622	USA	667	158	-0.629021
-120.292	37.0417	-98.606	39.622	USA	668	158	-3.43895
-120.292	37.125	-98.606	39.622	USA	669	158	-18.3803
-120.292	37.2083	-98.606	39.622	USA	670	158	0.637554
-120.292	37.2917	-98.606	39.622	USA	671	158	-13.3203
-120.292	45.5417	-98.606	39.622	USA	672	158
-120.292	46.2917	-98.606	39.622	USA	673	158	3.03743
-120.292	46.375	-98.606	39.622	USA	674	158	5.36328
-120.292	46.9583	-98.606	39.622	USA	675	158	6.6886
-120.292	55.7917	-109.433	59.081	CAN	676	27	4.68557
-120.292	55.875	-109.433	59.081	CAN	677	27	-2.5766
-120.292	55.9583	-109.433	59.081	CAN	678	27
-120.292	56.0417	-109.433	59.081	CAN	679	27	0.841555
-120.292	56.125	-109.433	59.081	CAN	680	27	1.46949
-120.292	56.2083	-109.433	59.081	CAN	681	27	5.98994
-120.292	56.2917	-109.433	59.081	CAN	682	27
-120.208	36.2083	-98.606	39.622	USA	683	158	-5.59304
-120.208	36.2917	-98.606	39.622	USA	684	158	-7.02087
-120.208	36.375	-98.606	39.622	USA	685	158	-10.3423
-120.208	36.4583	-98.606	39.622	USA	686	158	-23.9222
-120.208	36.5417	-98.606	39.622	USA	687	158	-15.5726
-120.208	36.625	-98.606	39.622	USA	688	158	-18.1967
-120.208	36.7083	-98.606	39.622	USA	689	158	-10.605
-120.208	36.7917	-98.606	39.622	USA	690	158	-9.99095
-120.208	36.875	-98.606	39.622	USA	691	158	-8.98012
-120.208	36.9583	-98.606	39.622	USA	692	158	3.01434
-120.208	37.0417	-98.606	39.622	USA	693	158	4.30102
-120.208	37.125	-98.606	39.622	USA	694	158	-8
-120.208	37.2083	-98.606	39.622	USA	695	158	-0.684344
-120.208	45.5417	-98.606	39.622	USA	696	158
-120.208	46.2917	-98.606	39.622	USA	697	158	5.23482
-120.208	46.375	-98.606	39.622	USA	698	158	5.3387
-120.208	46.9583	-98.606	39.622	USA	699	158	6.66349
-120.208	55.7917	-109.433	59.081	CAN	700	27	2.16302
-120.208	55.875	-109.433	59.081	CAN	701	27
-120.208	55.9583	-109.433	59.081	CAN	702	27	0.828274
-120.208	56.0417	-109.433	59.081	CAN	703	27	0.899181
-120.208	56.125	-109.433	59.081	CAN	704	27	1.39673
-120.208	56.2083	-109.433	59.081	CAN	705	27	5.90442
-120.208	56.2917	-109.433	59.081	CAN	706	27
-120.125	36.125	-98.606	39.622	USA	707	158	6.25745
-120.125	36.2083	-98.606	39.622	USA	708	158	-3.96024
-120.125	36.2917	-98.606	39.622	USA	709	158	-0.938482
-120.125	36.375	-98.606	39.622	USA	710	158	0.853569
-120.125	36.4583	-98.606	39.622	USA	711	158	-3.66125
-120.125	36.5417	-98.606	39.622	USA	712	158	-11.0407
-120.125	36.625	-98.606	39.622	USA	713	158	-21.2671
-120.125	36.7083	-98.606	39.622	USA	714	158	-9.90213
-120.125	36.7917	-98.606	39.622	USA	715	158	-10.2149
-120.125	36.875	-98.606	39.622	USA	716	158	-9.61143
-120.125	36.9583	-98.606	39.622	USA	717	158	-2.6524
-120.125	37.0417	-98.606	39.622	USA	718	158	-9.332
-120.125	37.125	-98.606	39.622	USA	719	158	-8.81509
-120.125	37.2083	-98.606	39.622	USA	720	158	-15.1549
-120.125	45.5417	-98.606	39.622	USA	721	158
-120.125	46.2917	-98.606	39.622	USA	722	158	4.99164
-120.125	46.375	-98.606	39.622	USA	723	158
-120.125	55.7917	-109.433	59.081	CAN	724	27	2.08007
-120.125	55.875	-109.433	59.081	CAN	725	27
-120.125	55.9583	-109.433	59.081	CAN	726	27	0.705167
-120.125	56.0417	-109.433	59.081	CAN	727	27	0.871632
-120.125	56.125	-109.433	59.081	CAN	728	27	1.44413
-120.125	56.2083	-109.433	59.081	CAN	729	27	5.84374
-120.042	36.0417	-98.606	39.622	USA	730	158	16.6161
-120.042	36.125	-98.606	39.622	USA	731	158	-10.7125
-120.042	36.2083	-98.606	39.622	USA	732	158	-16.1053
-120.042	36.2917	-98.606	39.622	USA	733	158	2.02632
-120.042	36.375	-98.606	39.622	USA	734	158	-10.437
-120.042	36.4583	-98.606	39.622	USA	735	158	-21.3804
-120.042	36.5417	-98.606	39.622	USA	736	158	-7.56133
-120.042	36.625	-98.606	39.622	USA	737	158	3.99651
-120.042	36.7083	-98.606	39.622	USA	738	158	-3.36018
-120.042	36.7917	-98.606	39.622	USA	739	158	-7.29798
-120.042	36.875	-98.606	39.622	USA	740	158	5.74773
-120.042	36.9583	-98.606	39.622	USA	741	158	-11.845
-120.042	37.0417	-98.606	39.622	USA	742	158	-18.3098
-120.042	46.2917	-98.606	39.622	USA	743	158	5.17567
-120.042	46.375	-98.606	39.622	USA	744	158
-120.042	47.7083	-98.606	39.622	USA	745	158
-120.042	55.7917	-109.433	59.081	CAN	746	27	2.18339
-120.042	55.875	-109.433	59.081	CAN	747	27
-120.042	55.9583	-109.433	59.081	CAN	748	27	8.16002
-120.042	56.0417	-109.433	59.081	CAN	749	27	1.47132
-120.042	56.125	-109.433	59.081	CAN	750	27	-0.112926
-120.042	56.2083	-109.433	59.081	CAN	751	27	1.86326
-119.958	35.625	-98.606	39.622	USA	752	158
-119.958	36.0417	-98.606	39.622	USA	753	158	8.15185
-119.958	36.125	-98.606	39.622	USA	754	158	6.22554
-119.958	36.2083	-98.606	39.622	USA	755	158	-23.7101
-119.958	36.2917	-98.606	39.622	USA	756	158	-24.2109
-119.958	36.375	-98.606	39.622	USA	757	158	-12.0385
-119.958	36.4583	-98.606	39.622	USA	758	158	-19.771
-119.958	36.5417	-98.606	39.622	USA	759	158	-2.51254
-119.958	36.625	-98.606	39.622	USA	760	158	-11.111
-119.958	36.7083	-98.606	39.622	USA	761	158	-10.5157
-119.958	36.7917	-98.606	39.622	USA	762	158	-15.0388
-119.958	36.875	-98.606	39.622	USA	763	158	-0.406973
-119.958	36.9583	-98.606	39.622	USA	764	158	-31.2452
-119.958	37.0417	-98.606	39.622	USA	765	158
-119.958	46.2083	-98.606	39.622	USA	766	158	8.24243
-119.958	46.2917	-98.606	39.622	USA	767	158
-119.958	46.375	-98.606	39.622	USA	768	158	14.7455
-119.958	47.7083	-98.606	39.622	USA	769	158
-119.958	55.7917	-109.433	59.081	CAN	770	27	-1.94157
-119.958	55.875	-109.433	59.081	CAN	771	27	0.697634
-119.958	55.9583	-109.433	59.081	CAN	772	27	8.21939
-119.958	56.0417	-109.433	59.081	CAN	773	27	1.46185
-119.958	56.125	-109.433	59.081	CAN	774	27	0.0021944
-119.958	56.2083	-109.433	59.081	CAN	775	27	1.94296
-119.875	35.625	-98.606	39.622	USA	776	158
-119.875	35.7083	-98.606	39.622	USA	777	158
-119.875	35.7917	-98.606	39.622	USA	778	158
-119.875	36.0417	-98.606	39.622	USA	779	158	-1.7209
-119.875	36.125	-98.606	39.622	USA	780	158	-5.84433
-119.875	36.2083	-98.606	39.622	USA	781	158	1.46266
-119.875	36.2917	-98.606	39.622	USA	782	158	-10.1482
-119.875	36.375	-98.606	39.622	USA	783	158	-7.97559
-119.875	36.4583	-98.606	39.622	USA	784	158	-4.1141
-119.875	36.5417	-98.606	39.622	USA	785	158	-2.19244
-119.875	36.625	-98.606	39.622	USA	786	158	-8.12648
-119.875	36.7083	-98.606	39.622	USA	787	158	-7.73008
-119.875	36.875	-98.606	39.622	USA	788	158	-8.64144
-119.875	36.9583	-98.606	39.622	USA	789	158
-119.875	46.2083	-98.606	39.622	USA	790	158	8.15979
-119.875	46.2917	-98.606	39.622	USA	791	158
-119.875	46.375	-98.606	39.622	USA	792	158	14.9869
-119.875	47.0417	-98.606	39.622	USA	793	158	-1.92339
-119.875	47.125	-98.606	39.622	USA	794	158	-8.82378
-119.875	47.625	-98.606	39.622	USA	795	158
-119.875	55.2917	-109.433	59.081	CAN	796	27	9.77506
-119.875	55.4583	-109.433	59.081	CAN	797	27
-119.875	55.7917	-109.433	59.081	CAN	798	27	-1.82671
-119.875	55.875	-109.433	59.081	CAN	799	27	0.716043
-119.875	55.9583	-109.433	59.081	CAN	800	27	8.29128
-119.875	56.0417	-109.433	59.081	CAN	801	27	1.62292
-119.875	56.125	-109.433	59.081	CAN	802	27	0.0512552
-119.875	56.2083	-109.433	59.081	CAN	803	27	1.9745
-119.875	56.375	-109.433	59.081	CAN	804	27
-119.792	35.7083	-98.606	39.622	USA	805	158
-119.792	35.7917	-98.606	39.622	USA	806	158
-119.792	35.875	-98.606	39.622	USA	807	158
-119.792	35.9583	-98.606	39.622	USA	808	158	-10.4878
-119.792	36.0417	-98.606	39.622	USA	809	158	4.05868
-119.792	36.125	-98.606	39.622	USA	810	158	-4.53256
-119.792	36.2083	-98.606	39.622	USA	811	158	8.37809
-119.792	36.2917	-98.606	39.622	USA	812	158	-8.73371
-119.792	36.375	-98.606	39.622	USA	813	158	-16.3527
-119.792	36.4583	-98.606	39.622	USA	814	158	-1.83309
-119.792	36.5417	-98.606	39.622	USA	815	158	-2.80312
-119.792	36.625	-98.606	39.622	USA	816	158	-5.1906
-119.792	36.875	-98.606	39.622	USA	817	158	-9.69109
-119.792	38.875	-98.606	39.622	USA	818	158
-119.792	38.9583	-98.606	39.622	USA	819	158	-4.48609
-119.792	45.9583	-98.606	39.622	USA	820	158	11.0548
-119.792	46.2083	-98.606	39.622	USA	821	158	14.2248
-119.792	46.2917	-98.606	39.622	USA	822	158	15.2915
-119.792	47.0417	-98.606	39.622	USA	823	158	-1.83965
-119.792	47.125	-98.606	39.622	USA	824	158	-8.79475
-119.792	47.625	-98.606	39.622	USA	825	158
-119.792	55.125	-109.433	59.081	CAN	826	27
-119.792	55.2917	-109.433	59.081	CAN	827	27	9.78354
-119.792	55.4583	-109.433	59.081	CAN	828	27
-119.792	55.7917	-109.433	59.081	CAN	829	27	-1.76916
-119.792	55.875	-109.433	59.081	CAN	830	27	0.799809
-119.792	55.9583	-109.433	59.081	CAN	831	27	3.10201
-119.792	56.0417	-109.433	59.081	CAN	832	27	0.134655
-119.792	56.125	-109.433	59.081	CAN	833	27	4.62054
-119.792	56.2083	-109.433	59.081	CAN	834	27	0.764763
-119.792	56.375	-109.433	59.081	CAN	835	27
-119.708	35.5417	-98.606	39.622	USA	836	158
-119.708	35.625	-98.606	39.622	USA	837	158
-119.708	35.7083	-98.606	39.622	USA	838	158
-119.708	35.875	-98.606	39.622	USA	839	158	49.6796
-119.708	35.9583	-98.606	39.622	USA	840	158	-12.2605
-119.708	36.0417	-98.606	39.622	USA	841	158	1.37039
-119.708	36.125	-98.606	39.622	USA	842	158	-2.76668
-119.708	36.2083	-98.606	39.622	USA	843	158	-1.25571
-119.708	36.2917	-98.606	39.622	USA	844	158	-13.7528
-119.708	36.375	-98.606	39.622	USA	845	158	-18.1817
-119.708	36.4583	-98.606	39.622	USA	846	158	-4.48104
-119.708	36.5417	-98.606	39.622	USA	847	158
-119.708	36.625	-98.606	39.622	USA	848	158	-5.6296
-119.708	36.7917	-98.606	39.622	USA	849	158
-119.708	36.875	-98.606	39.622	USA	850	158
-119.708	38.875	-98.606	39.622	USA	851	158	-9.00032
-119.708	38.9583	-98.606	39.622	USA	852	158	-4.51151
-119.708	45.5417	-98.606	39.622	USA	853	158
-119.708	45.9583	-98.606	39.622	USA	854	158	11.1167
-119.708	46.2083	-98.606	39.622	USA	855	158	14.1978
-119.708	46.2917	-98.606	39.622	USA	856	158	15.4206
-119.708	46.875	-98.606	39.622	USA	857	158	5.10218
-119.708	46.9583	-98.606	39.622	USA	858	158	-1.8708
-119.708	47.0417	-98.606	39.622	USA	859	158	6.45557
-119.708	47.125	-98.606	39.622	USA	860	158	-0.810022
-119.708	47.625	-98.606	39.622	USA	861	158
-119.708	55.125	-109.433	59.081	CAN	862	27
-119.708	55.2917	-109.433	59.081	CAN	863	27	9.85452
-119.708	55.4583	-109.433	59.081	CAN	864	27
-119.708	55.875	-109.433	59.081	CAN	865	27	8.27822
-119.708	55.9583	-109.433	59.081	CAN	866	27	3.14137
-119.708	56.0417	-109.433	59.081	CAN	867	27	0.194705
-119.708	56.125	-109.433	59.081	CAN	868	27	4.73496
-119.708	56.2083	-109.433	59.081	CAN	869	27	0.954358
-119.708	56.375	-109.433	59.081	CAN	870	27
-119.625	34.9583	-98.606	39.622	USA	871	158
-119.625	35.4583	-98.606	39.622	USA	872	158
-119.625	35.5417	-98.606	39.622	USA	873	158
-119.625	35.625	-98.606	39.622	USA	874	158	26.3233
-119.625	35.875	-98.606	39.622	USA	875	158	33.8775
-119.625	35.9583	-98.606	39.622	USA	876	158	5.17706
-119.625	36.0417	-98.606	39.622	USA	877	158	-13.0255
-119.625	36.125	-98.606	39.622	USA	878	158	-21.1702
-119.625	36.2083	-98.606	39.622	USA	879	158	3.90201
-119.625	36.2917	-98.606	39.622	USA	880	158	-10.8105
-119.625	36.375	-98.606	39.622	USA	881	158	-6.78389
-119.625	36.4583	-98.606	39.622	USA	882	158	-5.281
-119.625	36.5417	-98.606	39.622	USA	883	158
-119.625	36.625	-98.606	39.622	USA	884	158	-0.0466766
-119.625	36.7083	-98.606	39.622	USA	885	158
-119.625	36.7917	-98.606	39.622	USA	886	158	-5.78098
-119.625	45.5417	-98.606	39.622	USA	887	158
-119.625	45.7917	-98.606	39.622	USA	888	158
-119.625	45.875	-98.606	39.622	USA	889	158	11.0791
-119.625	45.9583	-98.606	39.622	USA	890	158	9.13367
-119.625	46.125	-98.606	39.622	USA	891	158	-0.371331
-119.625	46.2083	-98.606	39.622	USA	892	158	6.35057
-119.625	46.875	-98.606	39.622	USA	893	158	5.14574
-119.625	46.9583	-98.606	39.622	USA	894	158	-1.83748
-119.625	47.0417	-98.606	39.622	USA	895	158	6.49063
-119.625	47.125	-98.606	39.622	USA	896	158	-0.781176
-119.625	55.125	-109.433	59.081	CAN	897	27
-119.625	55.2083	-109.433	59.081	CAN	898	27	9.39934
-119.625	55.2917	-109.433	59.081	CAN	899	27	10.7644
-119.625	55.375	-109.433	59.081	CAN	900	27
-119.625	55.4583	-109.433	59.081	CAN	901	27	11.0904
-119.625	55.875	-109.433	59.081	CAN	902	27	8.42581
-119.625	55.9583	-109.433	59.081	CAN	903	27	3.22163
-119.625	56.0417	-109.433	59.081	CAN	904	27	0.21062
-119.625	56.125	-109.433	59.081	CAN	905	27	4.70839
-119.625	56.2083	-109.433	59.081	CAN	906	27
-119.625	56.2917	-109.433	59.081	CAN	907	27
-119.625	56.375	-109.433	59.081	CAN	908	27
-119.542	35.4583	-98.606	39.622	USA	909	158	-21.9612
-119.542	35.5417	-98.606	39.622	USA	910	158
-119.542	35.625	-98.606	39.622	USA	911	158
-119.542	35.7917	-98.606	39.622	USA	912	158
-119.542	35.875	-98.606	39.622	USA	913	158	16.0391
-119.542	35.9583	-98.606	39.622	USA	914	158	18.2565
-119.542	36.0417	-98.606	39.622	USA	915	158	-5.59794
-119.542	36.125	-98.606	39.622	USA	916	158	0.480901
-119.542	36.2083	-98.606	39.622	USA	917	158	5.12214
-119.542	36.2917	-98.606	39.622	USA	918	158
-119.542	36.375	-98.606	39.622	USA	919	158	2.76998
-119.542	36.4583	-98.606	39.622	USA	920	158	-5.59666
-119.542	36.5417	-98.606	39.622	USA	921	158	-8.28824
-119.542	36.625	-98.606	39.622	USA	922	158	-7.58977
-119.542	36.7083	-98.606	39.622	USA	923	158	-6.84118
-119.542	36.7917	-98.606	39.622	USA	924	158
-119.542	45.5417	-98.606	39.622	USA	925	158
-119.542	45.7917	-98.606	39.622	USA	926	158
-119.542	45.875	-98.606	39.622	USA	927	158	10.9494
-119.542	45.9583	-98.606	39.622	USA	928	158	9.23519
-119.542	46.125	-98.606	39.622	USA	929	158	-0.500848
-119.542	46.2083	-98.606	39.622	USA	930	158	6.26569
-119.542	46.875	-98.606	39.622	USA	931	158	-0.443222
-119.542	46.9583	-98.606	39.622	USA	932	158	6.54985
-119.542	47.125	-98.606	39.622	USA	933	158	-0.712025
-119.542	55.0417	-109.433	59.081	CAN	934	27	-1.06007
-119.542	55.125	-109.433	59.081	CAN	935	27
-119.542	55.2083	-109.433	59.081	CAN	936	27	9.41904
-119.542	55.2917	-109.433	59.081	CAN	937	27	10.7018
-119.542	55.375	-109.433	59.081	CAN	938	27
-119.542	55.4583	-109.433	59.081	CAN	939	27	11.0509
-119.542	55.875	-109.433	59.081	CAN	940	27	3.2386
-119.542	56.0417	-109.433	59.081	CAN	941	27	4.80316
-119.542	56.125	-109.433	59.081	CAN	942	27	7.95128
-119.542	56.2083	-109.433	59.081	CAN	943	27
-119.542	56.2917	-109.433	59.081	CAN	944	27
-119.542	56.375	-109.433	59.081	CAN	945	27
-119.458	34.875	-98.606	39.622	USA	946	158
-119.458	35.375	-98.606	39.622	USA	947	158
-119.458	35.4583	-98.606	39.622	USA	948	158	-8.2617
-119.458	35.5417	-98.606	39.622	USA	949	158
-119.458	35.625	-98.606	39.622	USA	950	158
-119.458	35.7083	-98.606	39.622	USA	951	158
-119.458	35.7917	-98.606	39.622	USA	952	158
-119.458	35.875	-98.606	39.622	USA	953	158	28.6292
-119.458	35.9583	-98.606	39.622	USA	954	158	24.6845
-119.458	36.0417	-98.606	39.622	USA	955	158	4.08612
-119.458	36.125	-98.606	39.622	USA	956	158	3.04439
-119.458	36.2083	-98.606	39.622	USA	957	158	-7.25121
-119.458	36.2917	-98.606	39.622	USA	958	158	6.62837
-119.458	36.375	-98.606	39.622	USA	959	158	-9.96287
-119.458	36.4583	-98.606	39.622	USA	960	158	-0.321083
-119.458	36.5417	-98.606	39.622	USA	961	158	-5.15108
-119.458	36.625	-98.606	39.622	USA	962	158	-5.0981
-119.458	36.7083	-98.606	39.622	USA	963	158	-3.84189
-119.458	45.5417	-98.606	39.622	USA	964	158
-119.458	45.7083	-98.606	39.622	USA	965	158	17.0748
-119.458	45.7917	-98.606	39.622	USA	966	158	-1.94017
-119.458	45.875	-98.606	39.622	USA	967	158	9.11905
-119.458	45.9583	-98.606	39.622	USA	968	158	14.4224
-119.458	46.0417	-98.606	39.622	USA	969	158	-0.672384
-119.458	46.125	-98.606	39.622	USA	970	158
-119.458	46.2083	-98.606	39.622	USA	971	158	6.14968
-119.458	46.875	-98.606	39.622	USA	972	158	-0.435792
-119.458	46.9583	-98.606	39.622	USA	973	158	6.50031
-119.458	47.125	-98.606	39.622	USA	974	158	1.03149
-119.458	55.0417	-109.433	59.081	CAN	975	27	-1.11554
-119.458	55.125	-109.433	59.081	CAN	976	27
-119.458	55.2083	-109.433	59.081	CAN	977	27	9.26663
-119.458	55.2917	-109.433	59.081	CAN	978	27	10.4902
-119.458	55.375	-109.433	59.081	CAN	979	27
-119.458	55.4583	-109.433	59.081	CAN	980	27	10.851
-119.458	55.875	-109.433	59.081	CAN	981	27	3.15367
-119.458	56.0417	-109.433	59.081	CAN	982	27	4.88042
-119.458	56.125	-109.433	59.081	CAN	983	27	7.99222
-119.458	56.2083	-109.433	59.081	CAN	984	27
-119.458	56.2917	-109.433	59.081	CAN	985	27
-119.458	56.375	-109.433	59.081	CAN	986	27
-119.375	35.125	-98.606	39.622	USA	987	158
-119.375	35.375	-98.606	39.622	USA	988	158	-36.0166
-119.375	35.4583	-98.606	39.622	USA	989	158	-3.7219
-119.375	35.5417	-98.606	39.622	USA	990	158	-19.0366
-119.375	35.625	-98.606	39.622	USA	991	158	-9.02289
-119.375	35.7083	-98.606	39.622	USA	992	158	5.10485
-119.375	35.7917	-98.606	39.622	USA	993	158	-60.3182
-119.375	35.875	-98.606	39.622	USA	994	158	-3.2732
-119.375	35.9583	-98.606	39.622	USA	995	158	6.54362
-119.375	36.0417	-98.606	39.622	USA	996	158	-0.38599
-119.375	36.125	-98.606	39.622	USA	997	158	-4.82057
-119.375	36.2083	-98.606	39.622	USA	998	158	-9.44657
-119.375	36.2917	-98.606	39.622	USA	999	158	-9.35033
-119.375	36.375	-98.606	39.622	USA	1000	158	-16.262
-119.375	36.4583	-98.606	39.622	USA	1001	158	15.3157
-119.375	36.5417	-98.606	39.622	USA	1002	158
-119.375	36.625	-98.606	39.622	USA	1003	158	-10.1742
-119.375	36.7083	-98.606	39.622	USA	1004	158
-119.375	38.7917	-98.606	39.622	USA	1005	158
-119.375	45.5417	-98.606	39.622	USA	1006	158
-119.375	45.7083	-98.606	39.622	USA	1007	158	17.1595
-119.375	45.7917	-98.606	39.622	USA	1008	158	-1.94596
-119.375	45.875	-98.606	39.622	USA	1009	158	9.05262
-119.375	45.9583	-98.606	39.622	USA	1010	158	14.5862
-119.375	46.0417	-98.606	39.622	USA	1011	158	-0.569709
-119.375	46.125	-98.606	39.622	USA	1012	158
-119.375	46.625	-98.606	39.622	USA	1013	158	6.09877
-119.375	46.7917	-98.606	39.622	USA	1014	158	5.40892
-119.375	46.875	-98.606	39.622	USA	1015	158	-0.443957
-119.375	46.9583	-98.606	39.622	USA	1016	158	6.48112
-119.375	47.125	-98.606	39.622	USA	1017	158	1.06638
-119.375	55.125	-109.433	59.081	CAN	1018	27	9.9906
-119.375	55.2083	-109.433	59.081	CAN	1019	27	10.1566
-119.375	55.2917	-109.433	59.081	CAN	1020	27	8.27275
-119.375	55.375	-109.433	59.081	CAN	1021	27	10.5966
-119.375	55.4583	-109.433	59.081	CAN	1022	27	16.3816
-119.375	55.875	-109.433	59.081	CAN	1023	27	3.13776
-119.375	56.0417	-109.433	59.081	CAN	1024	27	4.82415
-119.375	56.125	-109.433	59.081	CAN	1025	27	7.96375
-119.375	56.2083	-109.433	59.081	CAN	1026	27
-119.375	56.2917	-109.433	59.081	CAN	1027	27
-119.375	56.375	-109.433	59.081	CAN	1028	27
-119.292	35.125	-98.606	39.622	USA	1029	158
-119.292	35.375	-98.606	39.622	USA	1030	158	-1.51626
-119.292	35.4583	-98.606	39.622	USA	1031	158	0.126106
-119.292	35.5417	-98.606	39.622	USA	1032	158	0.220803
-119.292	35.625	-98.606	39.622	USA	1033	158	1.03559
-119.292	35.7083	-98.606	39.622	USA	1034	158	3.38452
-119.292	35.7917	-98.606	39.622	USA	1035	158
-119.292	35.875	-98.606	39.622	USA	1036	158	7.3976
-119.292	35.9583	-98.606	39.622	USA	1037	158	10.0863
-119.292	36.0417	-98.606	39.622	USA	1038	158	3.90545
-119.292	36.125	-98.606	39.622	USA	1039	158	4.55985
-119.292	36.2083	-98.606	39.622	USA	1040	158	-5.71117
-119.292	36.2917	-98.606	39.622	USA	1041	158	-8.03093
-119.292	36.375	-98.606	39.622	USA	1042	158	-5.20792
-119.292	36.4583	-98.606	39.622	USA	1043	158	0.18806
-119.292	36.5417	-98.606	39.622	USA	1044	158	1.62872
-119.292	36.625	-98.606	39.622	USA	1045	158	8.5753
-119.292	45.625	-98.606	39.622	USA	1046	158	16.956
-119.292	45.7083	-98.606	39.622	USA	1047	158	8.36501
-119.292	45.7917	-98.606	39.622	USA	1048	158	2.31901
-119.292	45.875	-98.606	39.622	USA	1049	158	14.4658
-119.292	45.9583	-98.606	39.622	USA	1050	158
-119.292	46.0417	-98.606	39.622	USA	1051	158	-0.553941
-119.292	46.125	-98.606	39.622	USA	1052	158
-119.292	46.625	-98.606	39.622	USA	1053	158	5.96155
-119.292	46.7917	-98.606	39.622	USA	1054	158	5.35594
-119.292	46.875	-98.606	39.622	USA	1055	158	-1.8707
-119.292	47.0417	-98.606	39.622	USA	1056	158	1.54563
-119.292	54.9583	-109.433	59.081	CAN	1057	27	-1.42862
-119.292	55.125	-109.433	59.081	CAN	1058	27	9.77076
-119.292	55.2083	-109.433	59.081	CAN	1059	27	10.0352
-119.292	55.2917	-109.433	59.081	CAN	1060	27	8.08675
-119.292	55.375	-109.433	59.081	CAN	1061	27	10.5653
-119.292	55.4583	-109.433	59.081	CAN	1062	27	16.3653
-119.292	55.7917	-109.433	59.081	CAN	1063	27	-0.734221
-119.292	55.9583	-109.433	59.081	CAN	1064	27
-119.292	56.0417	-109.433	59.081	CAN	1065	27	8.10789
-119.292	56.125	-109.433	59.081	CAN	1066	27	-1.14853
-119.292	56.2083	-109.433	59.081	CAN	1067	27
-119.292	56.2917	-109.433	59.081	CAN	1068	27
-119.292	56.375	-109.433	59.081	CAN	1069	27
-119.208	35.0417	-98.606	39.622	USA	1070	158
-119.208	35.125	-98.606	39.622	USA	1071	158
-119.208	35.2083	-98.606	39.622	USA	1072	158
-119.208	35.2917	-98.606	39.622	USA	1073	158
-119.208	35.375	-98.606	39.622	USA	1074	158	-6.36456
-119.208	35.4583	-98.606	39.622	USA	1075	158	-8.23711
-119.208	35.5417	-98.606	39.622	USA	1076	158	-0.471577
-119.208	35.625	-98.606	39.622	USA	1077	158	3.00804
-119.208	35.7083	-98.606	39.622	USA	1078	158	1.55527
-119.208	35.7917	-98.606	39.622	USA	1079	158	1.80363
-119.208	35.875	-98.606	39.622	USA	1080	158	-0.808976
-119.208	35.9583	-98.606	39.622	USA	1081	158	3.22571
-119.208	36.0417	-98.606	39.622	USA	1082	158	3.8189
-119.208	36.125	-98.606	39.622	USA	1083	158	-3.8908
-119.208	36.2083	-98.606	39.622	USA	1084	158	-2.10856
-119.208	36.2917	-98.606	39.622	USA	1085	158
-119.208	36.375	-98.606	39.622	USA	1086	158	-4.36707
-119.208	36.4583	-98.606	39.622	USA	1087	158	-6.90168
-119.208	36.5417	-98.606	39.622	USA	1088	158
-119.208	36.625	-98.606	39.622	USA	1089	158
-119.208	39.0417	-98.606	39.622	USA	1090	158
-119.208	39.125	-98.606	39.622	USA	1091	158
-119.208	45.625	-98.606	39.622	USA	1092	158	16.9322
-119.208	45.7083	-98.606	39.622	USA	1093	158	8.31008
-119.208	45.7917	-98.606	39.622	USA	1094	158	2.2332
-119.208	45.875	-98.606	39.622	USA	1095	158	14.3796
-119.208	45.9583	-98.606	39.622	USA	1096	158
-119.208	46.0417	-98.606	39.622	USA	1097	158
-119.208	46.125	-98.606	39.622	USA	1098	158
-119.208	46.375	-98.606	39.622	USA	1099	158	-0.534658
-119.208	46.4583	-98.606	39.622	USA	1100	158	7.8123
-119.208	46.5417	-98.606	39.622	USA	1101	158	5.94432
-119.208	46.625	-98.606	39.622	USA	1102	158	5.95881
-119.208	46.7917	-98.606	39.622	USA	1103	158	5.32775
-119.208	46.875	-98.606	39.622	USA	1104	158	-1.96691
-119.208	47.0417	-98.606	39.622	USA	1105	158	1.42041
-119.208	47.7083	-98.606	39.622	USA	1106	158	-0.94311
-119.208	54.9583	-109.433	59.081	CAN	1107	27	-1.69296
-119.208	55.125	-109.433	59.081	CAN	1108	27	9.6521
-119.208	55.2083	-109.433	59.081	CAN	1109	27	9.99131
-119.208	55.2917	-109.433	59.081	CAN	1110	27	8.01161
-119.208	55.375	-109.433	59.081	CAN	1111	27	10.382
-119.208	55.4583	-109.433	59.081	CAN	1112	27	9.54394
-119.208	55.7917	-109.433	59.081	CAN	1113	27	-0.886445
-119.208	55.9583	-109.433	59.081	CAN	1114	27
-119.208	56.0417	-109.433	59.081	CAN	1115	27	8.01942
-119.208	56.125	-109.433	59.081	CAN	1116	27	-1.15558
-119.208	56.2083	-109.433	59.081	CAN	1117	27
-119.208	56.2917	-109.433	59.081	CAN	1118	27
-119.208	56.375	-109.433	59.081	CAN	1119	27
-119.125	35.0417	-98.606	39.622	USA	1120	158	9.24012
-119.125	35.125	-98.606	39.622	USA	1121	158	-15.1644
-119.125	35.2083	-98.606	39.622	USA	1122	158	16.4716
-119.125	35.2917	-98.606	39.622	USA	1123	158
-119.125	35.4583	-98.606	39.622	USA	1124	158	8.45135
-119.125	35.5417	-98.606	39.622	USA	1125	158	9.66806
-119.125	35.625	-98.606	39.622	USA	1126	158	2.95387
-119.125	35.7083	-98.606	39.622	USA	1127	158	-0.335997
-119.125	35.7917	-98.606	39.622	USA	1128	158	1.57717
-119.125	35.875	-98.606	39.622	USA	1129	158	13.0933
-119.125	35.9583	-98.606	39.622	USA	1130	158	-3.22044
-119.125	36.0417	-98.606	39.622	USA	1131	158	7.29764
-119.125	36.125	-98.606	39.622	USA	1132	158	-5.75052
-119.125	36.2083	-98.606	39.622	USA	1133	158	-2.73723
-119.125	36.2917	-98.606	39.622	USA	1134	158	-4.31018
-119.125	36.375	-98.606	39.622	USA	1135	158	-0.599565
-119.125	36.4583	-98.606	39.622	USA	1136	158
-119.125	38.9583	-98.606	39.622	USA	1137	158
-119.125	39.0417	-98.606	39.622	USA	1138	158
-119.125	45.625	-98.606	39.622	USA	1139	158	7.72473
-119.125	45.7083	-98.606	39.622	USA	1140	158	3.24097
-119.125	45.7917	-98.606	39.622	USA	1141	158	25.7556
-119.125	45.875	-98.606	39.622	USA	1142	158	14.1508
-119.125	45.9583	-98.606	39.622	USA	1143	158
-119.125	46.0417	-98.606	39.622	USA	1144	158
-119.125	46.125	-98.606	39.622	USA	1145	158
-119.125	46.375	-98.606	39.622	USA	1146	158	-0.63822
-119.125	46.4583	-98.606	39.622	USA	1147	158	7.83628
-119.125	46.5417	-98.606	39.622	USA	1148	158	5.82031
-119.125	46.625	-98.606	39.622	USA	1149	158	15.232
-119.125	46.7083	-98.606	39.622	USA	1150	158	5.31634
-119.125	46.7917	-98.606	39.622	USA	1151	158	3.2321
-119.125	46.875	-98.606	39.622	USA	1152	158	8.38265
-119.125	46.9583	-98.606	39.622	USA	1153	158	1.3258
-119.125	47.0417	-98.606	39.622	USA	1154	158	0.380063
-119.125	47.125	-98.606	39.622	USA	1155	158	1.47845
-119.125	47.7083	-98.606	39.622	USA	1156	158	-1.13582
-119.125	50.4583	-109.433	59.081	CAN	1157	27
-119.125	55.125	-109.433	59.081	CAN	1158	27	10.3309
-119.125	55.2083	-109.433	59.081	CAN	1159	27	7.68115
-119.125	55.2917	-109.433	59.081	CAN	1160	27	10.0438
-119.125	55.375	-109.433	59.081	CAN	1161	27	15.8065
-119.125	55.4583	-109.433	59.081	CAN	1162	27	9.43305
-119.125	55.7917	-109.433	59.081	CAN	1163	27	-0.981303
-119.125	55.9583	-109.433	59.081	CAN	1164	27
-119.125	56.0417	-109.433	59.081	CAN	1165	27	7.97497
-119.125	56.125	-109.433	59.081	CAN	1166	27
-119.125	56.2917	-109.433	59.081	CAN	1167	27
-119.125	56.375	-109.433	59.081	CAN	1168	27
-119.125	56.4583	-109.433	59.081	CAN	1169	27
-119.042	34.9583	-98.606	39.622	USA	1170	158
-119.042	35.0417	-98.606	39.622	USA	1171	158	7.90951
-119.042	35.125	-98.606	39.622	USA	1172	158	6.14108
-119.042	35.2083	-98.606	39.622	USA	1173	158	-24.5375
-119.042	35.4583	-98.606	39.622	USA	1174	158
-119.042	35.5417	-98.606	39.622	USA	1175	158
-119.042	35.625	-98.606	39.622	USA	1176	158	3.23646
-119.042	35.7917	-98.606	39.622	USA	1177	158
-119.042	35.875	-98.606	39.622	USA	1178	158	4.87202
-119.042	35.9583	-98.606	39.622	USA	1179	158	-1.35089
-119.042	36.0417	-98.606	39.622	USA	1180	158
-119.042	36.125	-98.606	39.622	USA	1181	158
-119.042	36.2083	-98.606	39.622	USA	1182	158	-6.23055
-119.042	36.2917	-98.606	39.622	USA	1183	158	-4.45047
-119.042	36.375	-98.606	39.622	USA	1184	158
-119.042	36.4583	-98.606	39.622	USA	1185	158
-119.042	38.875	-98.606	39.622	USA	1186	158
-119.042	45.625	-98.606	39.622	USA	1187	158	7.42496
-119.042	45.7083	-98.606	39.622	USA	1188	158	3.0382
-119.042	45.7917	-98.606	39.622	USA	1189	158	25.8099
-119.042	45.875	-98.606	39.622	USA	1190	158
-119.042	45.9583	-98.606	39.622	USA	1191	158
-119.042	46.0417	-98.606	39.622	USA	1192	158
-119.042	46.125	-98.606	39.622	USA	1193	158	8.91391
-119.042	46.2083	-98.606	39.622	USA	1194	158	2.42778
-119.042	46.2917	-98.606	39.622	USA	1195	158	-0.701626
-119.042	46.375	-98.606	39.622	USA	1196	158	14.4287
-119.042	46.4583	-98.606	39.622	USA	1197	158	7.7475
-119.042	46.5417	-98.606	39.622	USA	1198	158	5.84917
-119.042	46.625	-98.606	39.622	USA	1199	158	15.1324
-119.042	46.7083	-98.606	39.622	USA	1200	158	5.23819
-119.042	46.7917	-98.606	39.622	USA	1201	158	3.1607
-119.042	46.875	-98.606	39.622	USA	1202	158	8.29312
-119.042	46.9583	-98.606	39.622	USA	1203	158	1.30715
-119.042	47.0417	-98.606	39.622	USA	1204	158	0.228934
-119.042	47.125	-98.606	39.622	USA	1205	158	1.41937
-119.042	47.5417	-98.606	39.622	USA	1206	158
-119.042	47.625	-98.606	39.622	USA	1207	158	-1.02976
-119.042	47.7083	-98.606	39.622	USA	1208	158	2.46141
-119.042	50.4583	-109.433	59.081	CAN	1209	27
-119.042	55.125	-109.433	59.081	CAN	1210	27	10.3252
-119.042	55.2083	-109.433	59.081	CAN	1211	27	7.58942
-119.042	55.2917	-109.433	59.081	CAN	1212	27	9.98188
-119.042	55.375	-109.433	59.081	CAN	1213	27	15.8384
-119.042	55.4583	-109.433	59.081	CAN	1214	27	9.40666
-119.042	55.7917	-109.433	59.081	CAN	1215	27	6.33751
-119.042	55.875	-109.433	59.081	CAN	1216	27
-119.042	55.9583	-109.433	59.081	CAN	1217	27	5.01358
-119.042	56.0417	-109.433	59.081	CAN	1218	27	-1.21607
-119.042	56.125	-109.433	59.081	CAN	1219	27
-119.042	56.2917	-109.433	59.081	CAN	1220	27
-119.042	56.375	-109.433	59.081	CAN	1221	27
-119.042	56.4583	-109.433	59.081	CAN	1222	27
-118.958	34.2917	-98.606	39.622	USA	1223	158
-118.958	34.9583	-98.606	39.622	USA	1224	158
-118.958	35.0417	-98.606	39.622	USA	1225	158	10.3865
-118.958	35.125	-98.606	39.622	USA	1226	158	13.5603
-118.958	35.2083	-98.606	39.622	USA	1227	158	1.41355
-118.958	35.2917	-98.606	39.622	USA	1228	158
-118.958	35.875	-98.606	39.622	USA	1229	158
-118.958	35.9583	-98.606	39.622	USA	1230	158	4.97469
-118.958	36.125	-98.606	39.622	USA	1231	158
-118.958	36.2083	-98.606	39.622	USA	1232	158	-8.52131
-118.958	36.2917	-98.606	39.622	USA	1233	158
-118.958	43.5417	-98.606	39.622	USA	1234	158
-118.958	45.625	-98.606	39.622	USA	1235	158	2.93035
-118.958	45.7083	-98.606	39.622	USA	1236	158	2.90159
-118.958	45.7917	-98.606	39.622	USA	1237	158	25.8972
-118.958	45.875	-98.606	39.622	USA	1238	158
-118.958	45.9583	-98.606	39.622	USA	1239	158
-118.958	46.0417	-98.606	39.622	USA	1240	158
-118.958	46.125	-98.606	39.622	USA	1241	158	8.92633
-118.958	46.2083	-98.606	39.622	USA	1242	158	2.24123
-118.958	46.2917	-98.606	39.622	USA	1243	158	-0.726496
-118.958	46.375	-98.606	39.622	USA	1244	158	14.3854
-118.958	46.4583	-98.606	39.622	USA	1245	158	-1.6852
-118.958	46.5417	-98.606	39.622	USA	1246	158	15.0021
-118.958	46.7083	-98.606	39.622	USA	1247	158	3.17989
-118.958	46.7917	-98.606	39.622	USA	1248	158	10.8415
-118.958	46.875	-98.606	39.622	USA	1249	158	19.7344
-118.958	46.9583	-98.606	39.622	USA	1250	158	0.333756
-118.958	47.0417	-98.606	39.622	USA	1251	158	2.77719
-118.958	47.125	-98.606	39.622	USA	1252	158	1.36055
-118.958	47.5417	-98.606	39.622	USA	1253	158
-118.958	47.625	-98.606	39.622	USA	1254	158	-1.01979
-118.958	47.7083	-98.606	39.622	USA	1255	158	2.9909
-118.958	50.4583	-109.433	59.081	CAN	1256	27
-118.958	55.125	-109.433	59.081	CAN	1257	27	10.2614
-118.958	55.2083	-109.433	59.081	CAN	1258	27	7.56658
-118.958	55.2917	-109.433	59.081	CAN	1259	27	9.86062
-118.958	55.375	-109.433	59.081	CAN	1260	27	8.9886
-118.958	55.4583	-109.433	59.081	CAN	1261	27
-118.958	55.7083	-109.433	59.081	CAN	1262	27	2.88814
-118.958	55.7917	-109.433	59.081	CAN	1263	27	6.35083
-118.958	55.875	-109.433	59.081	CAN	1264	27
-118.958	55.9583	-109.433	59.081	CAN	1265	27	4.90863
-118.958	56.0417	-109.433	59.081	CAN	1266	27	-1.22811
-118.958	56.125	-109.433	59.081	CAN	1267	27
-118.958	56.2917	-109.433	59.081	CAN	1268	27
-118.958	56.375	-109.433	59.081	CAN	1269	27
-118.958	56.4583	-109.433	59.081	CAN	1270	27	2.33064
-118.875	34.2917	-98.606	39.622	USA	1271	158
-118.875	35.0417	-98.606	39.622	USA	1272	158	-7.93909
-118.875	35.125	-98.606	39.622	USA	1273	158	12.0201
-118.875	35.2083	-98.606	39.622	USA	1274	158	2.41494
-118.875	35.2917	-98.606	39.622	USA	1275	158	1.79681
-118.875	35.9583	-98.606	39.622	USA	1276	158
-118.875	36.125	-98.606	39.622	USA	1277	158
-118.875	39.4583	-98.606	39.622	USA	1278	158
-118.875	43.5417	-98.606	39.622	USA	1279	158
-118.875	45.625	-98.606	39.622	USA	1280	158	2.97267
-118.875	45.7083	-98.606	39.622	USA	1281	158	-0.204785
-118.875	45.7917	-98.606	39.622	USA	1282	158	13.1674
-118.875	45.875	-98.606	39.622	USA	1283	158
-118.875	45.9583	-98.606	39.622	USA	1284	158	14.1356
-118.875	46.0417	-98.606	39.622	USA	1285	158	8.26767
-118.875	46.125	-98.606	39.622	USA	1286	158	5.70522
-118.875	46.2083	-98.606	39.622	USA	1287	158	7.68101
-118.875	46.2917	-98.606	39.622	USA	1288	158	-0.896526
-118.875	46.375	-98.606	39.622	USA	1289	158	14.3073
-118.875	46.4583	-98.606	39.622	USA	1290	158	-2.12557
-118.875	46.5417	-98.606	39.622	USA	1291	158	14.3863
-118.875	46.7083	-98.606	39.622	USA	1292	158	3.23344
-118.875	46.7917	-98.606	39.622	USA	1293	158	10.8467
-118.875	46.875	-98.606	39.622	USA	1294	158	19.5409
-118.875	46.9583	-98.606	39.622	USA	1295	158	0.213773
-118.875	47.0417	-98.606	39.622	USA	1296	158	2.61636
-118.875	47.125	-98.606	39.622	USA	1297	158	9.26625
-118.875	47.2917	-98.606	39.622	USA	1298	158	-0.209642
-118.875	47.5417	-98.606	39.622	USA	1299	158	3.3361
-118.875	47.625	-98.606	39.622	USA	1300	158	3.08792
-118.875	47.7083	-98.606	39.622	USA	1301	158
-118.875	47.7917	-98.606	39.622	USA	1302	158	7.43472
-118.875	55.125	-109.433	59.081	CAN	1303	27	6.29903
-118.875	55.2083	-109.433	59.081	CAN	1304	27	9.67749
-118.875	55.2917	-109.433	59.081	CAN	1305	27	5.74368
-118.875	55.375	-109.433	59.081	CAN	1306	27	8.95639
-118.875	55.4583	-109.433	59.081	CAN	1307	27
-118.875	55.7083	-109.433	59.081	CAN	1308	27	2.84621
-118.875	55.7917	-109.433	59.081	CAN	1309	27	6.29157
-118.875	55.875	-109.433	59.081	CAN	1310	27
-118.875	55.9583	-109.433	59.081	CAN	1311	27	4.81019
-118.875	56.0417	-109.433	59.081	CAN	1312	27	-1.25675
-118.875	56.125	-109.433	59.081	CAN	1313	27	12.9188
-118.875	56.2083	-109.433	59.081	CAN	1314	27
-118.875	56.2917	-109.433	59.081	CAN	1315	27
-118.875	56.375	-109.433	59.081	CAN	1316	27	14.9724
-118.875	56.4583	-109.433	59.081	CAN	1317	27	2.32701
-118.792	34.375	-98.606	39.622	USA	1318	158
-118.792	34.9583	-98.606	39.622	USA	1319	158
-118.792	35.0417	-98.606	39.622	USA	1320	158
-118.792	35.125	-98.606	39.622	USA	1321	158
-118.792	35.2083	-98.606	39.622	USA	1322	158	2.00272
-118.792	35.2917	-98.606	39.622	USA	1323	158	-16.9106
-118.792	39.375	-98.606	39.622	USA	1324	158
-118.792	39.4583	-98.606	39.622	USA	1325	158	-1.97048
-118.792	45.625	-98.606	39.622	USA	1326	158	2.8289
-118.792	45.7083	-98.606	39.622	USA	1327	158	-0.289464
-118.792	45.7917	-98.606	39.622	USA	1328	158	12.8858
-118.792	45.875	-98.606	39.622	USA	1329	158
-118.792	45.9583	-98.606	39.622	USA	1330	158	13.8783
-118.792	46.0417	-98.606	39.622	USA	1331	158	8.28846
-118.792	46.125	-98.606	39.622	USA	1332	158	5.47091
-118.792	46.2083	-98.606	39.622	USA	1333	158	7.4425
-118.792	46.2917	-98.606	39.622	USA	1334	158	14.0217
-118.792	46.625	-98.606	39.622	USA	1335	158
-118.792	46.7083	-98.606	39.622	USA	1336	158	10.405
-118.792	46.7917	-98.606	39.622	USA	1337	158	-10.8284
-118.792	46.875	-98.606	39.622	USA	1338	158	19.4551
-118.792	46.9583	-98.606	39.622	USA	1339	158	0.0579477
-118.792	47.0417	-98.606	39.622	USA	1340	158	2.5015
-118.792	47.125	-98.606	39.622	USA	1341	158	8.87056
-118.792	47.2917	-98.606	39.622	USA	1342	158	-0.261431
-118.792	47.5417	-98.606	39.622	USA	1343	158	3.09145
-118.792	47.625	-98.606	39.622	USA	1344	158	2.78556
-118.792	47.7083	-98.606	39.622	USA	1345	158
-118.792	47.7917	-98.606	39.622	USA	1346	158	7.28477
-118.792	55.125	-109.433	59.081	CAN	1347	27	6.36377
-118.792	55.2083	-109.433	59.081	CAN	1348	27	9.60822
-118.792	55.2917	-109.433	59.081	CAN	1349	27	5.58507
-118.792	55.375	-109.433	59.081	CAN	1350	27	8.84945
-118.792	55.4583	-109.433	59.081	CAN	1351	27
-118.792	55.7083	-109.433	59.081	CAN	1352	27	8.31831
-118.792	55.7917	-109.433	59.081	CAN	1353	27	1.54565
-118.792	55.875	-109.433	59.081	CAN	1354	27	4.74843
-118.792	55.9583	-109.433	59.081	CAN	1355	27	5.82812
-118.792	56.0417	-109.433	59.081	CAN	1356	27
-118.792	56.125	-109.433	59.081	CAN	1357	27	12.96
-118.792	56.2083	-109.433	59.081	CAN	1358	27
-118.792	56.2917	-109.433	59.081	CAN	1359	27
-118.792	56.375	-109.433	59.081	CAN	1360	27	14.9943
-118.792	56.4583	-109.433	59.081	CAN	1361	27	2.30555
-118.708	34.9583	-98.606	39.622	USA	1362	158
-118.708	35.2083	-98.606	39.622	USA	1363	158
-118.708	45.625	-98.606	39.622	USA	1364	158	-0.359919
-118.708	45.7083	-98.606	39.622	USA	1365	158	6.45048
-118.708	45.7917	-98.606	39.622	USA	1366	158	1.43845
-118.708	45.875	-98.606	39.622	USA	1367	158	13.2898
-118.708	45.9583	-98.606	39.622	USA	1368	158	9.29726
-118.708	46.0417	-98.606	39.622	USA	1369	158	5.03314
-118.708	46.125	-98.606	39.622	USA	1370	158	5.12339
-118.708	46.2083	-98.606	39.622	USA	1371	158	7.10776
-118.708	46.2917	-98.606	39.622	USA	1372	158	13.6688
-118.708	46.625	-98.606	39.622	USA	1373	158
-118.708	46.7083	-98.606	39.622	USA	1374	158	10.4849
-118.708	46.7917	-98.606	39.622	USA	1375	158	-10.8847
-118.708	46.875	-98.606	39.622	USA	1376	158	9.59242
-118.708	46.9583	-98.606	39.622	USA	1377	158	2.67596
-118.708	47.125	-98.606	39.622	USA	1378	158	9.3926
-118.708	47.2083	-98.606	39.622	USA	1379	158	-0.218861
-118.708	47.5417	-98.606	39.622	USA	1380	158	2.95848
-118.708	47.625	-98.606	39.622	USA	1381	158	2.78849
-118.708	47.7083	-98.606	39.622	USA	1382	158
-118.708	47.7917	-98.606	39.622	USA	1383	158	7.2473
-118.708	55.125	-109.433	59.081	CAN	1384	27	6.29444
-118.708	55.2083	-109.433	59.081	CAN	1385	27	9.45247
-118.708	55.2917	-109.433	59.081	CAN	1386	27	11.1473
-118.708	55.375	-109.433	59.081	CAN	1387	27
-118.708	55.4583	-109.433	59.081	CAN	1388	27	3.04828
-118.708	55.5417	-109.433	59.081	CAN	1389	27	-3.23819
-118.708	55.625	-109.433	59.081	CAN	1390	27	2.56579
-118.708	55.7083	-109.433	59.081	CAN	1391	27	8.38762
-118.708	55.7917	-109.433	59.081	CAN	1392	27	1.6073
-118.708	55.875	-109.433	59.081	CAN	1393	27	4.71745
-118.708	55.9583	-109.433	59.081	CAN	1394	27	5.84263
-118.708	56.0417	-109.433	59.081	CAN	1395	27
-118.708	56.125	-109.433	59.081	CAN	1396	27	13.0328
-118.708	56.2083	-109.433	59.081	CAN	1397	27
-118.708	56.2917	-109.433	59.081	CAN	1398	27
-118.708	56.375	-109.433	59.081	CAN	1399	27	14.9005
-118.708	56.4583	-109.433	59.081	CAN	1400	27
-118.625	45.625	-98.606	39.622	USA	1401	158	-0.539055
-118.625	45.7083	-98.606	39.622	USA	1402	158	6.27154
-118.625	45.7917	-98.606	39.622	USA	1403	158	1.416
-118.625	45.875	-98.606	39.622	USA	1404	158	12.9591
-118.625	45.9583	-98.606	39.622	USA	1405	158	9.37441
-118.625	46.0417	-98.606	39.622	USA	1406	158	4.98386
-118.625	46.125	-98.606	39.622	USA	1407	158	4.06713
-118.625	46.2083	-98.606	39.622	USA	1408	158	11.2659
-118.625	46.375	-98.606	39.622	USA	1409	158
-118.625	46.5417	-98.606	39.622	USA	1410	158
-118.625	46.625	-98.606	39.622	USA	1411	158
-118.625	46.7083	-98.606	39.622	USA	1412	158	10.743
-118.625	46.7917	-98.606	39.622	USA	1413	158	-10.8362
-118.625	46.875	-98.606	39.622	USA	1414	158	9.56419
-118.625	46.9583	-98.606	39.622	USA	1415	158	2.64236
-118.625	47.125	-98.606	39.622	USA	1416	158	9.27846
-118.625	47.2083	-98.606	39.622	USA	1417	158	-0.293758
-118.625	47.625	-98.606	39.622	USA	1418	158
-118.625	47.7083	-98.606	39.622	USA	1419	158
-118.625	47.7917	-98.606	39.622	USA	1420	158	-2.48874
-118.625	55.125	-109.433	59.081	CAN	1421	27	-4.03454
-118.625	55.2083	-109.433	59.081	CAN	1422	27	5.29341
-118.625	55.2917	-109.433	59.081	CAN	1423	27	11.0951
-118.625	55.375	-109.433	59.081	CAN	1424	27
-118.625	55.4583	-109.433	59.081	CAN	1425	27	2.96676
-118.625	55.5417	-109.433	59.081	CAN	1426	27	-3.21566
-118.625	55.625	-109.433	59.081	CAN	1427	27	2.60295
-118.625	55.7083	-109.433	59.081	CAN	1428	27	8.4172
-118.625	55.7917	-109.433	59.081	CAN	1429	27	1.5939
-118.625	55.875	-109.433	59.081	CAN	1430	27	4.75018
-118.625	55.9583	-109.433	59.081	CAN	1431	27	5.94442
-118.625	56.0417	-109.433	59.081	CAN	1432	27	13.0047
-118.625	56.125	-109.433	59.081	CAN	1433	27	17.9414
-118.625	56.2083	-109.433	59.081	CAN	1434	27	9.30356
-118.625	56.2917	-109.433	59.081	CAN	1435	27	14.9247
-118.625	56.4583	-109.433	59.081	CAN	1436	27
-118.542	40.125	-98.606	39.622	USA	1437	158	16.7827
-118.542	45.625	-98.606	39.622	USA	1438	158	5.4272
-118.542	45.7083	-98.606	39.622	USA	1439	158	5.52706
-118.542	45.7917	-98.606	39.622	USA	1440	158	4.09142
-118.542	45.875	-98.606	39.622	USA	1441	158	8.49722
-118.542	45.9583	-98.606	39.622	USA	1442	158	9.30232
-118.542	46.0417	-98.606	39.622	USA	1443	158	4.62616
-118.542	46.125	-98.606	39.622	USA	1444	158	3.63156
-118.542	46.2083	-98.606	39.622	USA	1445	158	10.7958
-118.542	46.375	-98.606	39.622	USA	1446	158
-118.542	46.5417	-98.606	39.622	USA	1447	158
-118.542	46.7083	-98.606	39.622	USA	1448	158	-10.9489
-118.542	46.7917	-98.606	39.622	USA	1449	158
-118.542	46.875	-98.606	39.622	USA	1450	158	4.18184
-118.542	47.0417	-98.606	39.622	USA	1451	158
-118.542	47.125	-98.606	39.622	USA	1452	158	8.02722
-118.542	47.625	-98.606	39.622	USA	1453	158
-118.542	47.7083	-98.606	39.622	USA	1454	158
-118.542	47.7917	-98.606	39.622	USA	1455	158	-2.44556
-118.542	55.125	-109.433	59.081	CAN	1456	27	-4.11708
-118.542	55.2083	-109.433	59.081	CAN	1457	27	5.24158
-118.542	55.2917	-109.433	59.081	CAN	1458	27	10.9924
-118.542	55.375	-109.433	59.081	CAN	1459	27
-118.542	55.4583	-109.433	59.081	CAN	1460	27	2.95221
-118.542	55.5417	-109.433	59.081	CAN	1461	27	-3.22213
-118.542	55.625	-109.433	59.081	CAN	1462	27	8.19166
-118.542	55.7083	-109.433	59.081	CAN	1463	27	0.53146
-118.542	55.7917	-109.433	59.081	CAN	1464	27	1.26905
-118.542	55.875	-109.433	59.081	CAN	1465	27	5.78838
-118.542	55.9583	-109.433	59.081	CAN	1466	27	8.09862
-118.542	56.0417	-109.433	59.081	CAN	1467	27	13.2168
-118.542	56.125	-109.433	59.081	CAN	1468	27	17.9645
-118.542	56.2083	-109.433	59.081	CAN	1469	27	9.35715
-118.542	56.2917	-109.433	59.081	CAN	1470	27	14.8852
-118.542	56.4583	-109.433	59.081	CAN	1471	27
-118.458	40.0417	-98.606	39.622	USA	1472	158
-118.458	40.125	-98.606	39.622	USA	1473	158
-118.458	43.2083	-98.606	39.622	USA	1474	158
-118.458	45.625	-98.606	39.622	USA	1475	158	5.19268
-118.458	45.7083	-98.606	39.622	USA	1476	158	5.31881
-118.458	45.7917	-98.606	39.622	USA	1477	158	3.90214
-118.458	45.875	-98.606	39.622	USA	1478	158	8.5825
-118.458	45.9583	-98.606	39.622	USA	1479	158	2.62222
-118.458	46.0417	-98.606	39.622	USA	1480	158	3.49968
-118.458	46.125	-98.606	39.622	USA	1481	158	3.3458
-118.458	46.2083	-98.606	39.622	USA	1482	158	11.0409
-118.458	46.2917	-98.606	39.622	USA	1483	158
-118.458	46.375	-98.606	39.622	USA	1484	158	2.61433
-118.458	46.5417	-98.606	39.622	USA	1485	158
-118.458	46.7083	-98.606	39.622	USA	1486	158	-10.8525
-118.458	46.7917	-98.606	39.622	USA	1487	158
-118.458	46.875	-98.606	39.622	USA	1488	158	3.99087
-118.458	47.0417	-98.606	39.622	USA	1489	158
-118.458	47.125	-98.606	39.622	USA	1490	158	7.84055
-118.458	47.4583	-98.606	39.622	USA	1491	158
-118.458	47.625	-98.606	39.622	USA	1492	158
-118.458	55.125	-109.433	59.081	CAN	1493	27	0.266309
-118.458	55.2083	-109.433	59.081	CAN	1494	27	10.845
-118.458	55.2917	-109.433	59.081	CAN	1495	27	6.19507
-118.458	55.375	-109.433	59.081	CAN	1496	27	2.42746
-118.458	55.4583	-109.433	59.081	CAN	1497	27	0.238861
-118.458	55.5417	-109.433	59.081	CAN	1498	27	4.44186
-118.458	55.625	-109.433	59.081	CAN	1499	27	8.13584
-118.458	55.7083	-109.433	59.081	CAN	1500	27	0.556719
-118.458	55.7917	-109.433	59.081	CAN	1501	27	1.29034
-118.458	55.875	-109.433	59.081	CAN	1502	27	5.79115
-118.458	55.9583	-109.433	59.081	CAN	1503	27	8.11281
-118.458	56.0417	-109.433	59.081	CAN	1504	27	13.2981
-118.458	56.125	-109.433	59.081	CAN	1505	27	17.8845
-118.458	56.2083	-109.433	59.081	CAN	1506	27	9.36232
-118.458	56.2917	-109.433	59.081	CAN	1507	27	14.9687
-118.375	45.625	-98.606	39.622	USA	1508	158	5.18502
-118.375	45.7917	-98.606	39.622	USA	1509	158	3.69635
-118.375	45.875	-98.606	39.622	USA	1510	158	8.58463
-118.375	45.9583	-98.606	39.622	USA	1511	158	2.4158
-118.375	46.0417	-98.606	39.622	USA	1512	158	3.371
-118.375	46.125	-98.606	39.622	USA	1513	158	3.0534
-118.375	46.2083	-98.606	39.622	USA	1514	158	10.7146
-118.375	46.2917	-98.606	39.622	USA	1515	158
-118.375	46.375	-98.606	39.622	USA	1516	158	2.12319
-118.375	46.7083	-98.606	39.622	USA	1517	158
-118.375	46.875	-98.606	39.622	USA	1518	158	-0.823259
-118.375	46.9583	-98.606	39.622	USA	1519	158
-118.375	47.0417	-98.606	39.622	USA	1520	158
-118.375	47.125	-98.606	39.622	USA	1521	158	7.62557
-118.375	47.4583	-98.606	39.622	USA	1522	158
-118.375	47.625	-98.606	39.622	USA	1523	158
-118.375	55.125	-109.433	59.081	CAN	1524	27	0.273022
-118.375	55.2083	-109.433	59.081	CAN	1525	27	10.8618
-118.375	55.2917	-109.433	59.081	CAN	1526	27	6.16522
-118.375	55.375	-109.433	59.081	CAN	1527	27	2.52256
-118.375	55.4583	-109.433	59.081	CAN	1528	27	0.197392
-118.375	55.5417	-109.433	59.081	CAN	1529	27	4.25774
-118.375	55.625	-109.433	59.081	CAN	1530	27	8.09361
-118.375	55.7083	-109.433	59.081	CAN	1531	27	0.438324
-118.375	55.7917	-109.433	59.081	CAN	1532	27	1.26499
-118.375	55.875	-109.433	59.081	CAN	1533	27	5.72905
-118.375	55.9583	-109.433	59.081	CAN	1534	27	8.66455
-118.375	56.0417	-109.433	59.081	CAN	1535	27	17.8513
-118.375	56.125	-109.433	59.081	CAN	1536	27	10.6476
-118.375	56.2083	-109.433	59.081	CAN	1537	27
-118.292	45.625	-98.606	39.622	USA	1538	158	4.86931
-118.292	45.7917	-98.606	39.622	USA	1539	158	4.73961
-118.292	45.875	-98.606	39.622	USA	1540	158	1.82057
-118.292	45.9583	-98.606	39.622	USA	1541	158	5.19073
-118.292	46.0417	-98.606	39.622	USA	1542	158	2.90948
-118.292	46.125	-98.606	39.622	USA	1543	158	8.83971
-118.292	46.2083	-98.606	39.622	USA	1544	158	4.34255
-118.292	46.2917	-98.606	39.622	USA	1545	158
-118.292	46.375	-98.606	39.622	USA	1546	158	1.85684
-118.292	46.7083	-98.606	39.622	USA	1547	158
-118.292	46.875	-98.606	39.622	USA	1548	158	-0.70961
-118.292	46.9583	-98.606	39.622	USA	1549	158
-118.292	47.125	-98.606	39.622	USA	1550	158	-1.3616
-118.292	47.375	-98.606	39.622	USA	1551	158
-118.292	47.4583	-98.606	39.622	USA	1552	158	1.60259
-118.292	47.5417	-98.606	39.622	USA	1553	158
-118.292	47.7083	-98.606	39.622	USA	1554	158	-4.81544
-118.292	55.125	-109.433	59.081	CAN	1555	27	0.177728
-118.292	55.2083	-109.433	59.081	CAN	1556	27	10.9457
-118.292	55.2917	-109.433	59.081	CAN	1557	27	6.20681
-118.292	55.375	-109.433	59.081	CAN	1558	27	2.47134
-118.292	55.4583	-109.433	59.081	CAN	1559	27	0.0895309
-118.292	55.5417	-109.433	59.081	CAN	1560	27	4.18034
-118.292	55.625	-109.433	59.081	CAN	1561	27	0.0850401
-118.292	55.7083	-109.433	59.081	CAN	1562	27	2.88414
-118.292	55.7917	-109.433	59.081	CAN	1563	27	6.16665
-118.292	55.875	-109.433	59.081	CAN	1564	27	7.9518
-118.292	55.9583	-109.433	59.081	CAN	1565	27	8.62502
-118.292	56.0417	-109.433	59.081	CAN	1566	27	17.8993
-118.292	56.125	-109.433	59.081	CAN	1567	27	10.7966
-118.292	56.2083	-109.433	59.081	CAN	1568	27
-118.208	45.4583	-98.606	39.622	USA	1569	158	5.78083
-118.208	45.625	-98.606	39.622	USA	1570	158	4.9431
-118.208	45.7917	-98.606	39.622	USA	1571	158	4.68845
-118.208	45.875	-98.606	39.622	USA	1572	158	1.70631
-118.208	45.9583	-98.606	39.622	USA	1573	158	4.89042
-118.208	46.0417	-98.606	39.622	USA	1574	158	2.62102
-118.208	46.125	-98.606	39.622	USA	1575	158	8.67778
-118.208	46.2083	-98.606	39.622	USA	1576	158	4.23723
-118.208	46.2917	-98.606	39.622	USA	1577	158	1.51124
-118.208	46.375	-98.606	39.622	USA	1578	158	14.0799
-118.208	46.875	-98.606	39.622	USA	1579	158	-0.730127
-118.208	46.9583	-98.606	39.622	USA	1580	158
-118.208	47.125	-98.606	39.622	USA	1581	158	-1.2316
-118.208	47.375	-98.606	39.622	USA	1582	158
-118.208	47.4583	-98.606	39.622	USA	1583	158	1.45535
-118.208	47.5417	-98.606	39.622	USA	1584	158
-118.208	47.7083	-98.606	39.622	USA	1585	158	-5.11721
-118.208	55.125	-109.433	59.081	CAN	1586	27	-1.69051
-118.208	55.2083	-109.433	59.081	CAN	1587	27	6.04046
-118.208	55.2917	-109.433	59.081	CAN	1588	27	4.57772
-118.208	55.375	-109.433	59.081	CAN	1589	27	-0.110682
-118.208	55.4583	-109.433	59.081	CAN	1590	27
-118.208	55.5417	-109.433	59.081	CAN	1591	27	4.25775
-118.208	55.625	-109.433	59.081	CAN	1592	27	0.0691977
-118.208	55.7083	-109.433	59.081	CAN	1593	27	2.89206
-118.208	55.7917	-109.433	59.081	CAN	1594	27	6.23714
-118.208	55.875	-109.433	59.081	CAN	1595	27	7.96379
-118.208	55.9583	-109.433	59.081	CAN	1596	27	8.62647
-118.208	56.0417	-109.433	59.081	CAN	1597	27	17.8772
-118.208	56.125	-109.433	59.081	CAN	1598	27	10.7652
-118.208	56.2083	-109.433	59.081	CAN	1599	27
-118.125	45.4583	-98.606	39.622	USA	1600	158	5.90756
-118.125	45.875	-98.606	39.622	USA	1601	158	4.52364
-118.125	46.0417	-98.606	39.622	USA	1602	158	8.68454
-118.125	46.125	-98.606	39.622	USA	1603	158	8.64341
-118.125	46.2083	-98.606	39.622	USA	1604	158	4.28032
-118.125	46.2917	-98.606	39.622	USA	1605	158	1.56771
-118.125	46.375	-98.606	39.622	USA	1606	158	14.0571
-118.125	47.2917	-98.606	39.622	USA	1607	158
-118.125	47.375	-98.606	39.622	USA	1608	158	1.4847
-118.125	47.4583	-98.606	39.622	USA	1609	158	1.31318
-118.125	47.5417	-98.606	39.622	USA	1610	158
-118.125	47.7083	-98.606	39.622	USA	1611	158	-5.21737
-118.125	55.125	-109.433	59.081	CAN	1612	27	-1.69576
-118.125	55.2083	-109.433	59.081	CAN	1613	27	6.08642
-118.125	55.2917	-109.433	59.081	CAN	1614	27	4.64602
-118.125	55.375	-109.433	59.081	CAN	1615	27	-0.0951614
-118.125	55.4583	-109.433	59.081	CAN	1616	27
-118.125	55.5417	-109.433	59.081	CAN	1617	27	4.32267
-118.125	55.625	-109.433	59.081	CAN	1618	27	0.0798311
-118.125	55.7083	-109.433	59.081	CAN	1619	27	2.98267
-118.125	55.7917	-109.433	59.081	CAN	1620	27	6.27353
-118.125	55.875	-109.433	59.081	CAN	1621	27	7.99416
-118.125	55.9583	-109.433	59.081	CAN	1622	27	10.5713
-118.125	56.0417	-109.433	59.081	CAN	1623	27	10.5672
-118.125	56.125	-109.433	59.081	CAN	1624	27	13.6165
-118.125	56.2083	-109.433	59.081	CAN	1625	27	11.3437
-118.042	44.9583	-98.606	39.622	USA	1626	158	-8.86645
-118.042	45.2917	-98.606	39.622	USA	1627	158
-118.042	45.375	-98.606	39.622	USA	1628	158	6.83972
-118.042	45.4583	-98.606	39.622	USA	1629	158	1.23434
-118.042	45.875	-98.606	39.622	USA	1630	158	4.59312
-118.042	46.0417	-98.606	39.622	USA	1631	158	8.59726
-118.042	46.2083	-98.606	39.622	USA	1632	158	12.4333
-118.042	46.2917	-98.606	39.622	USA	1633	158	13.8631
-118.042	46.375	-98.606	39.622	USA	1634	158	11.9931
-118.042	47.2917	-98.606	39.622	USA	1635	158
-118.042	47.375	-98.606	39.622	USA	1636	158	1.31252
-118.042	47.4583	-98.606	39.622	USA	1637	158
-118.042	47.5417	-98.606	39.622	USA	1638	158	-5.57151
-118.042	47.625	-98.606	39.622	USA	1639	158	-5.28749
-118.042	47.7083	-98.606	39.622	USA	1640	158	-9.83386
-118.042	55.125	-109.433	59.081	CAN	1641	27	-1.70134
-118.042	55.2083	-109.433	59.081	CAN	1642	27	6.07699
-118.042	55.2917	-109.433	59.081	CAN	1643	27	4.64544
-118.042	55.375	-109.433	59.081	CAN	1644	27	-0.053669
-118.042	55.4583	-109.433	59.081	CAN	1645	27
-118.042	55.5417	-109.433	59.081	CAN	1646	27	-3.78875
-118.042	55.625	-109.433	59.081	CAN	1647	27	2.57074
-118.042	55.7083	-109.433	59.081	CAN	1648	27	3.57366
-118.042	55.7917	-109.433	59.081	CAN	1649	27	4.98628
-118.042	55.875	-109.433	59.081	CAN	1650	27	8.41396
-118.042	55.9583	-109.433	59.081	CAN	1651	27	10.5591
-118.042	56.0417	-109.433	59.081	CAN	1652	27	10.573
-118.042	56.125	-109.433	59.081	CAN	1653	27	13.4735
-118.042	56.2083	-109.433	59.081	CAN	1654	27	11.3238
-117.958	44.875	-98.606	39.622	USA	1655	158	3.37109
-117.958	44.9583	-98.606	39.622	USA	1656	158	-8.44152
-117.958	45.2917	-98.606	39.622	USA	1657	158	8.97455
-117.958	45.375	-98.606	39.622	USA	1658	158	7.01712
-117.958	45.4583	-98.606	39.622	USA	1659	158	1.49344
-117.958	46.0417	-98.606	39.622	USA	1660	158	8.47918
-117.958	46.2083	-98.606	39.622	USA	1661	158	12.5024
-117.958	46.2917	-98.606	39.622	USA	1662	158	13.9624
-117.958	46.375	-98.606	39.622	USA	1663	158	11.9781
-117.958	46.7917	-98.606	39.622	USA	1664	158
-117.958	46.875	-98.606	39.622	USA	1665	158
-117.958	47.2083	-98.606	39.622	USA	1666	158
-117.958	47.2917	-98.606	39.622	USA	1667	158
-117.958	47.375	-98.606	39.622	USA	1668	158	1.22604
-117.958	47.4583	-98.606	39.622	USA	1669	158
-117.958	47.5417	-98.606	39.622	USA	1670	158	-5.66951
-117.958	47.625	-98.606	39.622	USA	1671	158	-5.31299
-117.958	47.7083	-98.606	39.622	USA	1672	158	-9.96358
-117.958	55.0417	-109.433	59.081	CAN	1673	27
-117.958	55.125	-109.433	59.081	CAN	1674	27	0.938155
-117.958	55.2083	-109.433	59.081	CAN	1675	27	4.55326
-117.958	55.375	-109.433	59.081	CAN	1676	27
-117.958	55.4583	-109.433	59.081	CAN	1677	27
-117.958	55.5417	-109.433	59.081	CAN	1678	27	-3.69507
-117.958	55.625	-109.433	59.081	CAN	1679	27	2.67858
-117.958	55.7083	-109.433	59.081	CAN	1680	27	3.56193
-117.958	55.7917	-109.433	59.081	CAN	1681	27	4.96175
-117.958	55.875	-109.433	59.081	CAN	1682	27	8.47995
-117.958	55.9583	-109.433	59.081	CAN	1683	27	10.6317
-117.958	56.0417	-109.433	59.081	CAN	1684	27	10.5158
-117.958	56.125	-109.433	59.081	CAN	1685	27	13.4929
-117.958	56.2083	-109.433	59.081	CAN	1686	27	11.1923
-117.875	44.7917	-98.606	39.622	USA	1687	158
-117.875	44.875	-98.606	39.622	USA	1688	158
-117.875	44.9583	-98.606	39.622	USA	1689	158
-117.875	45.0417	-98.606	39.622	USA	1690	158
-117.875	45.2083	-98.606	39.622	USA	1691	158	-1.67402
-117.875	45.2917	-98.606	39.622	USA	1692	158	7.17301
-117.875	45.375	-98.606	39.622	USA	1693	158	7.08756
-117.875	45.4583	-98.606	39.622	USA	1694	158	1.53293
-117.875	46.2083	-98.606	39.622	USA	1695	158
-117.875	46.2917	-98.606	39.622	USA	1696	158	11.9868
-117.875	46.375	-98.606	39.622	USA	1697	158	11.7736
-117.875	46.7917	-98.606	39.622	USA	1698	158
-117.875	46.875	-98.606	39.622	USA	1699	158
-117.875	47.2083	-98.606	39.622	USA	1700	158
-117.875	47.375	-98.606	39.622	USA	1701	158
-117.875	47.5417	-98.606	39.622	USA	1702	158	-4.08807
-117.875	47.625	-98.606	39.622	USA	1703	158	-9.90952
-117.875	47.7083	-98.606	39.622	USA	1704	158	-4.49667
-117.875	55.0417	-109.433	59.081	CAN	1705	27
-117.875	55.125	-109.433	59.081	CAN	1706	27	1.09584
-117.875	55.2083	-109.433	59.081	CAN	1707	27	4.76772
-117.875	55.375	-109.433	59.081	CAN	1708	27
-117.875	55.4583	-109.433	59.081	CAN	1709	27
-117.875	55.5417	-109.433	59.081	CAN	1710	27	-3.72314
-117.875	55.625	-109.433	59.081	CAN	1711	27	2.76018
-117.875	55.7083	-109.433	59.081	CAN	1712	27	3.57189
-117.875	55.7917	-109.433	59.081	CAN	1713	27	4.93775
-117.875	55.875	-109.433	59.081	CAN	1714	27	10.3766
-117.875	55.9583	-109.433	59.081	CAN	1715	27	11.6356
-117.875	56.0417	-109.433	59.081	CAN	1716	27	13.3727
-117.875	56.125	-109.433	59.081	CAN	1717	27	2.65523
-117.875	56.2083	-109.433	59.081	CAN	1718	27	12.7857
-117.875	57.0417	-109.433	59.081	CAN	1719	27
-117.792	44.875	-98.606	39.622	USA	1720	158
-117.792	45.2917	-98.606	39.622	USA	1721	158	11.2192
-117.792	45.375	-98.606	39.622	USA	1722	158	1.56465
-117.792	46.2083	-98.606	39.622	USA	1723	158
-117.792	46.2917	-98.606	39.622	USA	1724	158	12.0681
-117.792	46.375	-98.606	39.622	USA	1725	158	11.9252
-117.792	46.7083	-98.606	39.622	USA	1726	158
-117.792	46.7917	-98.606	39.622	USA	1727	158	-5.30002
-117.792	46.875	-98.606	39.622	USA	1728	158	-4.01933
-117.792	47.2083	-98.606	39.622	USA	1729	158
-117.792	47.375	-98.606	39.622	USA	1730	158
-117.792	47.5417	-98.606	39.622	USA	1731	158	-4.01624
-117.792	47.625	-98.606	39.622	USA	1732	158	-9.96284
-117.792	47.7083	-98.606	39.622	USA	1733	158	-4.86739
-117.792	55.0417	-109.433	59.081	CAN	1734	27
-117.792	55.125	-109.433	59.081	CAN	1735	27	1.17546
-117.792	55.2083	-109.433	59.081	CAN	1736	27	4.9357
-117.792	55.375	-109.433	59.081	CAN	1737	27
-117.792	55.625	-109.433	59.081	CAN	1738	27	3.40316
-117.792	55.7083	-109.433	59.081	CAN	1739	27	0.119771
-117.792	55.7917	-109.433	59.081	CAN	1740	27	-0.596667
-117.792	55.875	-109.433	59.081	CAN	1741	27	10.3506
-117.792	55.9583	-109.433	59.081	CAN	1742	27	11.6423
-117.792	56.0417	-109.433	59.081	CAN	1743	27	13.257
-117.792	56.125	-109.433	59.081	CAN	1744	27	2.5736
-117.792	56.2083	-109.433	59.081	CAN	1745	27	12.6972
-117.792	56.7917	-109.433	59.081	CAN	1746	27
-117.792	57.0417	-109.433	59.081	CAN	1747	27
-117.708	44.875	-98.606	39.622	USA	1748	158
-117.708	45.2917	-98.606	39.622	USA	1749	158	10.6713
-117.708	45.375	-98.606	39.622	USA	1750	158	1.31011
-117.708	46.2917	-98.606	39.622	USA	1751	158	12.1233
-117.708	46.375	-98.606	39.622	USA	1752	158	12.1468
-117.708	46.7083	-98.606	39.622	USA	1753	158
-117.708	46.7917	-98.606	39.622	USA	1754	158	-5.37784
-117.708	46.875	-98.606	39.622	USA	1755	158	-4.10401
-117.708	47.0417	-98.606	39.622	USA	1756	158
-117.708	47.125	-98.606	39.622	USA	1757	158	2.33487
-117.708	47.5417	-98.606	39.622	USA	1758	158
-117.708	47.625	-98.606	39.622	USA	1759	158	-4.37235
-117.708	47.7083	-98.606	39.622	USA	1760	158	-4.66254
-117.708	54.9583	-109.433	59.081	CAN	1761	27
-117.708	55.125	-109.433	59.081	CAN	1762	27	-2.96412
-117.708	55.375	-109.433	59.081	CAN	1763	27
-117.708	55.625	-109.433	59.081	CAN	1764	27	3.44074
-117.708	55.7083	-109.433	59.081	CAN	1765	27	0.127065
-117.708	55.7917	-109.433	59.081	CAN	1766	27	-0.663415
-117.708	55.875	-109.433	59.081	CAN	1767	27	10.2181
-117.708	55.9583	-109.433	59.081	CAN	1768	27	11.4429
-117.708	56.0417	-109.433	59.081	CAN	1769	27	13.2879
-117.708	56.125	-109.433	59.081	CAN	1770	27	2.53364
-117.708	56.2083	-109.433	59.081	CAN	1771	27	5.2924
-117.708	56.7917	-109.433	59.081	CAN	1772	27
-117.708	57.0417	-109.433	59.081	CAN	1773	27
-117.625	46.2917	-98.606	39.622	USA	1774	158	11.9125
-117.625	46.375	-98.606	39.622	USA	1775	158
-117.625	46.4583	-98.606	39.622	USA	1776	158
-117.625	46.625	-98.606	39.622	USA	1777	158
-117.625	46.7083	-98.606	39.622	USA	1778	158	-5.16474
-117.625	46.7917	-98.606	39.622	USA	1779	158	-6.23649
-117.625	46.875	-98.606	39.622	USA	1780	158	-4.22064
-117.625	47.0417	-98.606	39.622	USA	1781	158
-117.625	47.125	-98.606	39.622	USA	1782	158	2.13793
-117.625	47.5417	-98.606	39.622	USA	1783	158
-117.625	47.625	-98.606	39.622	USA	1784	158	-4.47723
-117.625	47.9583	-98.606	39.622	USA	1785	158
-117.625	54.9583	-109.433	59.081	CAN	1786	27
-117.625	55.125	-109.433	59.081	CAN	1787	27	-2.88814
-117.625	55.375	-109.433	59.081	CAN	1788	27
-117.625	55.625	-109.433	59.081	CAN	1789	27	3.3869
-117.625	55.7083	-109.433	59.081	CAN	1790	27	0.0823021
-117.625	55.7917	-109.433	59.081	CAN	1791	27	6.7821
-117.625	55.875	-109.433	59.081	CAN	1792	27	11.2319
-117.625	55.9583	-109.433	59.081	CAN	1793	27	12.2295
-117.625	56.0417	-109.433	59.081	CAN	1794	27	2.54362
-117.625	56.125	-109.433	59.081	CAN	1795	27	11.5417
-117.625	56.2083	-109.433	59.081	CAN	1796	27	5.17131
-117.625	56.7917	-109.433	59.081	CAN	1797	27
-117.625	57.0417	-109.433	59.081	CAN	1798	27	8.72824
-117.625	57.125	-109.433	59.081	CAN	1799	27
-117.542	41.0417	-98.606	39.622	USA	1800	158
-117.542	46.2917	-98.606	39.622	USA	1801	158	11.8571
-117.542	46.375	-98.606	39.622	USA	1802	158
-117.542	46.4583	-98.606	39.622	USA	1803	158
-117.542	46.625	-98.606	39.622	USA	1804	158
-117.542	46.7083	-98.606	39.622	USA	1805	158	-5.29257
-117.542	46.7917	-98.606	39.622	USA	1806	158	-6.24414
-117.542	46.875	-98.606	39.622	USA	1807	158	3.96235
-117.542	46.9583	-98.606	39.622	USA	1808	158
-117.542	47.0417	-98.606	39.622	USA	1809	158	-4.15758
-117.542	47.125	-98.606	39.622	USA	1810	158	-6.88836
-117.542	47.2917	-98.606	39.622	USA	1811	158	-4.83809
-117.542	47.5417	-98.606	39.622	USA	1812	158
-117.542	47.625	-98.606	39.622	USA	1813	158	-4.52896
-117.542	47.9583	-98.606	39.622	USA	1814	158
-117.542	54.9583	-109.433	59.081	CAN	1815	27
-117.542	55.125	-109.433	59.081	CAN	1816	27	-2.86033
-117.542	55.4583	-109.433	59.081	CAN	1817	27	14.0096
-117.542	55.5417	-109.433	59.081	CAN	1818	27
-117.542	55.625	-109.433	59.081	CAN	1819	27	-0.0449657
-117.542	55.7083	-109.433	59.081	CAN	1820	27	6.6873
-117.542	55.7917	-109.433	59.081	CAN	1821	27	6.6954
-117.542	55.875	-109.433	59.081	CAN	1822	27	11.1306
-117.542	55.9583	-109.433	59.081	CAN	1823	27	12.3068
-117.542	56.0417	-109.433	59.081	CAN	1824	27	2.46894
-117.542	56.125	-109.433	59.081	CAN	1825	27	11.5422
-117.542	56.2083	-109.433	59.081	CAN	1826	27	5.1898
-117.542	56.7083	-109.433	59.081	CAN	1827	27
-117.542	56.7917	-109.433	59.081	CAN	1828	27	2.81471
-117.542	56.875	-109.433	59.081	CAN	1829	27	6.16992
-117.542	56.9583	-109.433	59.081	CAN	1830	27
-117.542	57.0417	-109.433	59.081	CAN	1831	27	8.80172
-117.542	57.125	-109.433	59.081	CAN	1832	27
-117.458	45.4583	-98.606	39.622	USA	1833	158
-117.458	46.2917	-98.606	39.622	USA	1834	158
-117.458	46.4583	-98.606	39.622	USA	1835	158
-117.458	46.5417	-98.606	39.622	USA	1836	158
-117.458	46.625	-98.606	39.622	USA	1837	158
-117.458	46.7083	-98.606	39.622	USA	1838	158	-5.15618
-117.458	46.7917	-98.606	39.622	USA	1839	158	-6.28448
-117.458	46.875	-98.606	39.622	USA	1840	158	3.88634
-117.458	46.9583	-98.606	39.622	USA	1841	158
-117.458	47.0417	-98.606	39.622	USA	1842	158	-4.21405
-117.458	47.125	-98.606	39.622	USA	1843	158	-6.91657
-117.458	47.2917	-98.606	39.622	USA	1844	158	-5.05853
-117.458	47.4583	-98.606	39.622	USA	1845	158	-4.81931
-117.458	47.7917	-98.606	39.622	USA	1846	158
-117.458	47.875	-98.606	39.622	USA	1847	158
-117.458	55.4583	-109.433	59.081	CAN	1848	27	13.9641
-117.458	55.5417	-109.433	59.081	CAN	1849	27
-117.458	55.625	-109.433	59.081	CAN	1850	27	-0.19138
-117.458	55.7083	-109.433	59.081	CAN	1851	27	6.47605
-117.458	55.7917	-109.433	59.081	CAN	1852	27	6.60839
-117.458	55.875	-109.433	59.081	CAN	1853	27	11.1097
-117.458	55.9583	-109.433	59.081	CAN	1854	27	12.1658
-117.458	56.0417	-109.433	59.081	CAN	1855	27	2.39561
-117.458	56.125	-109.433	59.081	CAN	1856	27	11.5622
-117.458	56.2083	-109.433	59.081	CAN	1857	27	9.86345
-117.458	56.7083	-109.433	59.081	CAN	1858	27
-117.458	56.7917	-109.433	59.081	CAN	1859	27	2.88019
-117.458	56.875	-109.433	59.081	CAN	1860	27	6.1537
-117.458	56.9583	-109.433	59.081	CAN	1861	27
-117.458	57.0417	-109.433	59.081	CAN	1862	27	8.8228
-117.458	57.125	-109.433	59.081	CAN	1863	27
-117.375	44.125	-98.606	39.622	USA	1864	158	8.16545
-117.375	45.4583	-98.606	39.622	USA	1865	158
-117.375	46.2917	-98.606	39.622	USA	1866	158
-117.375	46.4583	-98.606	39.622	USA	1867	158
-117.375	46.5417	-98.606	39.622	USA	1868	158
-117.375	46.625	-98.606	39.622	USA	1869	158	8.61178
-117.375	46.7083	-98.606	39.622	USA	1870	158	-6.16659
-117.375	46.7917	-98.606	39.622	USA	1871	158	-12.7809
-117.375	46.875	-98.606	39.622	USA	1872	158	-6.85718
-117.375	46.9583	-98.606	39.622	USA	1873	158	-4.36757
-117.375	47.0417	-98.606	39.622	USA	1874	158	-7.32633
-117.375	47.125	-98.606	39.622	USA	1875	158	-10.7096
-117.375	47.2917	-98.606	39.622	USA	1876	158	-4.99617
-117.375	47.4583	-98.606	39.622	USA	1877	158	-4.9477
-117.375	47.7917	-98.606	39.622	USA	1878	158
-117.375	47.875	-98.606	39.622	USA	1879	158
-117.375	55.4583	-109.433	59.081	CAN	1880	27	13.9475
-117.375	55.5417	-109.433	59.081	CAN	1881	27
-117.375	55.625	-109.433	59.081	CAN	1882	27	-0.337816
-117.375	55.7083	-109.433	59.081	CAN	1883	27	3.40868
-117.375	55.7917	-109.433	59.081	CAN	1884	27	2.30821
-117.375	55.875	-109.433	59.081	CAN	1885	27	11.9311
-117.375	55.9583	-109.433	59.081	CAN	1886	27	5.95235
-117.375	56.0417	-109.433	59.081	CAN	1887	27	11.3168
-117.375	56.125	-109.433	59.081	CAN	1888	27	13.3733
-117.375	56.2083	-109.433	59.081	CAN	1889	27	9.86792
-117.375	56.7083	-109.433	59.081	CAN	1890	27
-117.375	56.7917	-109.433	59.081	CAN	1891	27	2.88459
-117.375	56.875	-109.433	59.081	CAN	1892	27	6.12472
-117.375	56.9583	-109.433	59.081	CAN	1893	27	8.83895
-117.375	57.125	-109.433	59.081	CAN	1894	27
-117.292	43.9583	-98.606	39.622	USA	1895	158	-4.45915
-117.292	44.0417	-98.606	39.622	USA	1896	158	-5.62605
-117.292	45.375	-98.606	39.622	USA	1897	158
-117.292	45.4583	-98.606	39.622	USA	1898	158
-117.292	46.4583	-98.606	39.622	USA	1899	158
-117.292	46.5417	-98.606	39.622	USA	1900	158
-117.292	46.625	-98.606	39.622	USA	1901	158	8.05218
-117.292	46.7083	-98.606	39.622	USA	1902	158	-6.29505
-117.292	46.7917	-98.606	39.622	USA	1903	158	-12.8141
-117.292	46.875	-98.606	39.622	USA	1904	158	-7.04924
-117.292	46.9583	-98.606	39.622	USA	1905	158	-4.4403
-117.292	47.0417	-98.606	39.622	USA	1906	158	-7.55121
-117.292	47.125	-98.606	39.622	USA	1907	158	-10.8554
-117.292	47.2083	-98.606	39.622	USA	1908	158	-5.07644
-117.292	47.2917	-98.606	39.622	USA	1909	158	-11.1703
-117.292	47.375	-98.606	39.622	USA	1910	158	-5.08281
-117.292	47.4583	-98.606	39.622	USA	1911	158	-9.00799
-117.292	47.5417	-98.606	39.622	USA	1912	158
-117.292	47.7917	-98.606	39.622	USA	1913	158
-117.292	47.875	-98.606	39.622	USA	1914	158
-117.292	55.2917	-109.433	59.081	CAN	1915	27
-117.292	55.375	-109.433	59.081	CAN	1916	27	13.9421
-117.292	55.4583	-109.433	59.081	CAN	1917	27	3.81966
-117.292	55.5417	-109.433	59.081	CAN	1918	27	3.67654
-117.292	55.625	-109.433	59.081	CAN	1919	27	6.20641
-117.292	55.7083	-109.433	59.081	CAN	1920	27	3.24727
-117.292	55.7917	-109.433	59.081	CAN	1921	27	2.20751
-117.292	55.875	-109.433	59.081	CAN	1922	27	11.8339
-117.292	55.9583	-109.433	59.081	CAN	1923	27	5.99735
-117.292	56.0417	-109.433	59.081	CAN	1924	27	11.2793
-117.292	56.125	-109.433	59.081	CAN	1925	27	13.3183
-117.292	56.2083	-109.433	59.081	CAN	1926	27	9.88302
-117.292	56.7083	-109.433	59.081	CAN	1927	27	2.8652
-117.292	56.875	-109.433	59.081	CAN	1928	27
-117.292	56.9583	-109.433	59.081	CAN	1929	27	8.80542
-117.292	57.125	-109.433	59.081	CAN	1930	27
-117.208	43.875	-98.606	39.622	USA	1931	158	-5.418
-117.208	45.375	-98.606	39.622	USA	1932	158
-117.208	46.4583	-98.606	39.622	USA	1933	158
-117.208	46.5417	-98.606	39.622	USA	1934	158	8.29136
-117.208	46.625	-98.606	39.622	USA	1935	158	-14.1093
-117.208	46.7083	-98.606	39.622	USA	1936	158	-12.9012
-117.208	46.7917	-98.606	39.622	USA	1937	158	-11.8067
-117.208	46.875	-98.606	39.622	USA	1938	158	-9.65596
-117.208	46.9583	-98.606	39.622	USA	1939	158	-7.60006
-117.208	47.0417	-98.606	39.622	USA	1940	158	-7.58503
-117.208	47.125	-98.606	39.622	USA	1941	158	-10.9255
-117.208	47.2083	-98.606	39.622	USA	1942	158	-5.20881
-117.208	47.2917	-98.606	39.622	USA	1943	158	-11.3375
-117.208	47.375	-98.606	39.622	USA	1944	158	-5.2447
-117.208	47.4583	-98.606	39.622	USA	1945	158	-9.144
-117.208	47.5417	-98.606	39.622	USA	1946	158
-117.208	47.7917	-98.606	39.622	USA	1947	158
-117.208	55.0417	-109.433	59.081	CAN	1948	27
-117.208	55.2917	-109.433	59.081	CAN	1949	27
-117.208	55.375	-109.433	59.081	CAN	1950	27	13.8754
-117.208	55.4583	-109.433	59.081	CAN	1951	27	3.74481
-117.208	55.5417	-109.433	59.081	CAN	1952	27	3.49781
-117.208	55.625	-109.433	59.081	CAN	1953	27	6.07861
-117.208	55.7083	-109.433	59.081	CAN	1954	27	3.20373
-117.208	55.7917	-109.433	59.081	CAN	1955	27	2.15993
-117.208	55.875	-109.433	59.081	CAN	1956	27	11.7509
-117.208	55.9583	-109.433	59.081	CAN	1957	27	5.9286
-117.208	56.0417	-109.433	59.081	CAN	1958	27	11.24
-117.208	56.125	-109.433	59.081	CAN	1959	27	6.3278
-117.208	56.2083	-109.433	59.081	CAN	1960	27	8.09017
-117.208	56.375	-109.433	59.081	CAN	1961	27
-117.208	56.7083	-109.433	59.081	CAN	1962	27	2.89715
-117.208	56.875	-109.433	59.081	CAN	1963	27
-117.208	56.9583	-109.433	59.081	CAN	1964	27	8.95837
-117.208	57.125	-109.433	59.081	CAN	1965	27
-117.125	33.625	-98.606	39.622	USA	1966	158
-117.125	43.7083	-98.606	39.622	USA	1967	158
-117.125	43.7917	-98.606	39.622	USA	1968	158	-5.6543
-117.125	43.9583	-98.606	39.622	USA	1969	158	1.70823
-117.125	44.0417	-98.606	39.622	USA	1970	158
-117.125	45.2917	-98.606	39.622	USA	1971	158
-117.125	45.375	-98.606	39.622	USA	1972	158
-117.125	46.4583	-98.606	39.622	USA	1973	158
-117.125	46.5417	-98.606	39.622	USA	1974	158	7.79328
-117.125	46.625	-98.606	39.622	USA	1975	158	-14.3381
-117.125	46.7083	-98.606	39.622	USA	1976	158	-13.055
-117.125	46.7917	-98.606	39.622	USA	1977	158	-11.912
-117.125	46.875	-98.606	39.622	USA	1978	158	-9.63578
-117.125	46.9583	-98.606	39.622	USA	1979	158	-7.67803
-117.125	47.0417	-98.606	39.622	USA	1980	158	-8.17333
-117.125	47.125	-98.606	39.622	USA	1981	158	-13.444
-117.125	47.2083	-98.606	39.622	USA	1982	158	-11.3332
-117.125	47.2917	-98.606	39.622	USA	1983	158	-3.56799
-117.125	47.375	-98.606	39.622	USA	1984	158	-9.22838
-117.125	47.4583	-98.606	39.622	USA	1985	158	5.24687
-117.125	47.7917	-98.606	39.622	USA	1986	158
-117.125	55.0417	-109.433	59.081	CAN	1987	27
-117.125	55.2917	-109.433	59.081	CAN	1988	27
-117.125	55.375	-109.433	59.081	CAN	1989	27	13.8778
-117.125	55.4583	-109.433	59.081	CAN	1990	27	3.75904
-117.125	55.5417	-109.433	59.081	CAN	1991	27	3.42799
-117.125	55.625	-109.433	59.081	CAN	1992	27	3.12066
-117.125	55.7083	-109.433	59.081	CAN	1993	27	-3.56007
-117.125	55.7917	-109.433	59.081	CAN	1994	27	7.92657
-117.125	55.875	-109.433	59.081	CAN	1995	27	5.69568
-117.125	55.9583	-109.433	59.081	CAN	1996	27	12.3784
-117.125	56.0417	-109.433	59.081	CAN	1997	27	13.0551
-117.125	56.125	-109.433	59.081	CAN	1998	27	6.22873
-117.125	56.2083	-109.433	59.081	CAN	1999	27	7.97826
[truncated: 63,536 more rows]
