# Supplementary material for: Agri-environmental policies have reduced cropland degradation globally
Source: Nat Food. 2026 May 18;7(6):527–38. doi: 10.1038/s43016-026-01359-4 (PMC13290496; doi:10.1038/s43016-026-01359-4)
Supplement: Supplementary file 13 — Source data for Extended Data Fig. 2. [file 43016_2026_1359_MOESM13_ESM.xlsx]

## Sheet: Panel A
model	variable	coef	se	lb95	ub95
a	pb_T_5p	0.783031	0.332604	0.131128	1.43493
b	pb_T_5n	0.120959	0.196097	-0.263392	0.50531
c	pb_T_10p	0.746274	0.339185	0.0814713	1.41108
d	pb_T_10n	-0.265686	0.18887	-0.635871	0.1045
e	pb_T_15p	0.608628	0.386228	-0.14838	1.36564
f	pb_T_15n	-0.0694571	0.199847	-0.461157	0.322243
g	pb_T_20p	0.502066	0.388324	-0.25905	1.26318
h	pb_T_20n	-0.281947	0.18291	-0.64045	0.0765571
