# Supplementary material for: Agri-environmental policies have reduced cropland degradation globally
Source: Nat Food. 2026 May 18;7(6):527–38. doi: 10.1038/s43016-026-01359-4 (PMC13290496; doi:10.1038/s43016-026-01359-4)
Supplement: Supplementary file 14 — Source data for Extended Data Fig. 3. [file 43016_2026_1359_MOESM14_ESM.xlsx]

## Sheet: Panel A
model	variable	coef	se	lb95	ub95
A	baseline	1.05696	0.376176	0.319653	1.79426
A	w_exp	1.04884	0.375199	0.313453	1.78423
A	w_gov	1.9265	0.343944	1.25237	2.60063
A	comp_index	1.9834	0.451562	1.09834	2.86846

## Sheet: Panel B
model	variable	coef	se	lb95	ub95
B	baseline	0.89205	0.289349	0.324926	1.45917
B	w_exp	0.885579	0.288348	0.320417	1.45074
B	w_gov	1.3677	0.276116	0.826515	1.90889
B	comp_index	1.45889	0.346737	0.779288	2.1385

## Sheet: Panel C
model	variable	coef	se	lb95	ub95
C	baseline	1.24977	0.300614	0.660569	1.83897
C	w_exp	1.23978	0.300334	0.65112	1.82843
C	w_gov	2.27654	0.301122	1.68634	2.86673
C	comp_index	2.44408	0.374952	1.70917	3.17898

## Sheet: Panel D
model	variable	coef	se	lb95	ub95
D	baseline	1.01227	0.267706	0.487566	1.53697
D	w_exp	1.00484	0.267092	0.481337	1.52834
D	w_gov	1.62643	0.248574	1.13922	2.11363
D	comp_index	1.83113	0.291817	1.25917	2.40309
