# Supplementary material for: Agri-environmental policies have reduced cropland degradation globally
Source: Nat Food. 2026 May 18;7(6):527–38. doi: 10.1038/s43016-026-01359-4 (PMC13290496; doi:10.1038/s43016-026-01359-4)
Supplement: Supplementary file 15 — Source data for Extended Data Fig. 4. [file 43016_2026_1359_MOESM15_ESM.xlsx]

## Sheet: Panel A
panel	lead	variable	coef	ci_low	ci_high	se
A	Next 2 years	ld_cum_2	-0.0016408	-0.235924	0.232643	0.119147
A	Next 3 years	ld_cum_3	-0.0041633	-0.21533	0.207003	0.10739
A	Next 4 years	ld_cum_4	-0.0046649	-0.194823	0.185493	0.0967063
A	Next 5 years	ld_cum_5	-0.0029337	-0.174681	0.168814	0.0873435

## Sheet: Panel B
panel	lead	coef	ci_low	ci_high	se
B	Next 2 years	0.519099	-0.540022	1.57822	0.51785
B	Next 3 years	0.273695	-0.578071	1.12546	0.416464
B	Next 4 years	0.0424187	-0.669244	0.754081	0.347962
B	Next 5 years	-0.0777674	-0.670921	0.515387	0.290018
