# Supplementary material for: Agri-environmental policies have reduced cropland degradation globally
Source: Nat Food. 2026 May 18;7(6):527–38. doi: 10.1038/s43016-026-01359-4 (PMC13290496; doi:10.1038/s43016-026-01359-4)
Supplement: Supplementary file 16 — Source data for Extended Data Fig. 5. [file 43016_2026_1359_MOESM16_ESM.xlsx]

## Sheet: Panel A
model	variable	coef	se	lb95	ub95
a	baseline	1.58753	0.451983	0.70164	2.47341
b	w_gov	2.78907	0.511253	1.78702	3.79113
c	w_exp	1.58753	0.451983	0.70164	2.47341
d	comp_index	3.02206	0.652797	1.74258	4.30155
