# Supplementary material for: Agri-environmental policies have reduced cropland degradation globally
Source: Nat Food. 2026 May 18;7(6):527–38. doi: 10.1038/s43016-026-01359-4 (PMC13290496; doi:10.1038/s43016-026-01359-4)
Supplement: Supplementary file 17 — Source data for Extended Data Fig. 6. [file 43016_2026_1359_MOESM17_ESM.xlsx]

## Sheet: Panel A
section	type	period	estimate	se	ci_lower	ci_upper	N	switchers
EventStudy	Effect	1	0.0350744	0.725624	-1.38715	1.4573	754	102
EventStudy	Effect	2	1.05191	0.778096	-0.473158	2.57698	683	100
EventStudy	Effect	3	1.3151	0.671577	-0.0011866	2.6314	631	99
EventStudy	Effect	4	2.00939	0.784006	0.472743	3.54604	564	97
EventStudy	Effect	5	2.44503	0.86773	0.744282	4.14578	502	95
EventStudy	Effect	6	2.47303	0.992582	0.52757	4.41849	451	94
EventStudy	Effect	7	3.1698	1.1621	0.892088	5.4475	401	91
EventStudy	Effect	8	3.78504	1.00547	1.81431	5.75577	360	90
EventStudy	Effect	9	4.73152	1.11424	2.54762	6.91542	316	85
EventStudy	Effect	10	5.10356	1.46507	2.23203	7.9751	275	79
EventStudy	Effect	11	3.07565	1.31463	0.498986	5.65232	236	71
EventStudy	Effect	12	4.40867	1.42084	1.62383	7.19351	229	72
EventStudy	Effect	13	5.41897	1.46451	2.54853	8.28942	194	64
EventStudy	Effect	14	4.30712	1.95203	0.481141	8.1331	162	57
EventStudy	Effect	15	5.9933	1.9039	2.26165	9.72495	132	50
Average	TotalEffect	.	0.830396	0.220637	0.397948	1.26284	2009	1246
Placebo	Placebo	1	0.96041	0.818023	-0.642915	2.56373	637	77
Placebo	Placebo	2	-0.308523	1.28956	-2.83605	2.21901	495	60
Placebo	Placebo	3	-0.196036	0.927707	-2.01434	1.62227	394	51
Placebo	Placebo	4	-1.46004	1.41531	-4.23405	1.31397	301	41
Placebo	Placebo	5	-1.93423	1.76863	-5.40075	1.53229	221	34
Summary	Joint_placebo_test	.	0.208352	.	.	.	.	.

## Sheet: Panel B
section	type	period	estimate	se	ci_lower	ci_upper	N	switchers
EventStudy	Effect	1	0.446872	0.811016	-1.14272	2.03646	560	120
EventStudy	Effect	2	0.94514	1.13798	-1.2853	3.17557	469	112
EventStudy	Effect	3	1.29304	1.04965	-0.764282	3.35036	406	109
EventStudy	Effect	4	1.3303	1.13068	-0.885839	3.54644	356	108
EventStudy	Effect	5	0.833428	0.975084	-1.07774	2.74459	314	106
EventStudy	Effect	6	0.54771	1.24156	-1.88575	2.98117	273	100
EventStudy	Effect	7	0.639896	1.2579	-1.82558	3.10538	238	93
EventStudy	Effect	8	0.592079	1.91583	-3.16295	4.34711	208	84
EventStudy	Effect	9	0.625796	2.41646	-4.11046	5.36205	177	73
EventStudy	Effect	10	1.67629	1.823	-1.89679	5.24937	145	59
EventStudy	Effect	11	2.25604	2.1337	-1.926	6.43809	129	58
EventStudy	Effect	12	0.471841	2.30888	-4.05357	4.99725	113	54
EventStudy	Effect	13	0.835277	2.66785	-4.39371	6.06426	100	52
EventStudy	Effect	14	-0.491467	2.99812	-6.36779	5.38486	85	47
EventStudy	Effect	15	0.501265	3.21027	-5.79086	6.79339	70	41
Average	TotalEffect	.	0.178027	0.225543	-0.264036	0.62009	1691	1216
Placebo	Placebo	1	1.57506	1.44835	-1.2637	4.41382	421	76
Placebo	Placebo	2	1.33147	1.25614	-1.13055	3.7935	290	56
Placebo	Placebo	3	1.36833	1.47361	-1.51994	4.2566	206	38
Placebo	Placebo	4	1.01671	1.88707	-2.68195	4.71537	144	28
Placebo	Placebo	5	5.31407	2.2386	0.926417	9.70173	98	19
Summary	Joint_placebo_test	.	0.200283	.	.	.	.	.

## Sheet: Panel C
section	type	period	estimate	se	ci_lower	ci_upper	N	switchers
EventStudy	Effect	1	-0.0472581	0.748344	-1.51401	1.4195	728	108
EventStudy	Effect	2	0.524058	0.774949	-0.994842	2.04296	652	108
EventStudy	Effect	3	-0.0980493	0.767326	-1.60201	1.40591	571	105
EventStudy	Effect	4	-0.288955	0.954497	-2.15977	1.58186	509	104
EventStudy	Effect	5	0.858888	0.936879	-0.977394	2.69517	441	97
EventStudy	Effect	6	0.179857	0.959123	-1.70002	2.05974	386	96
EventStudy	Effect	7	-0.744242	1.05683	-2.81564	1.32715	338	93
EventStudy	Effect	8	-0.455076	1.17681	-2.76162	1.85147	301	92
EventStudy	Effect	9	0.465931	1.27335	-2.02984	2.9617	266	89
EventStudy	Effect	10	-0.0006154	1.26686	-2.48366	2.48242	239	87
EventStudy	Effect	11	-1.68922	1.45292	-4.53694	1.1585	206	80
EventStudy	Effect	12	-0.785349	1.36839	-3.4674	1.8967	182	78
EventStudy	Effect	13	-1.26998	1.96454	-5.12048	2.58052	156	70
EventStudy	Effect	14	-0.0055249	2.23216	-4.38055	4.3695	126	59
EventStudy	Effect	15	0.567005	2.32743	-3.99476	5.12877	102	49
Average	TotalEffect	.	-0.0486095	0.277515	-0.592538	0.495319	2012	1315
Placebo	Placebo	1	0.944245	0.891068	-0.802248	2.69074	603	86
Placebo	Placebo	2	-0.0431212	0.911142	-1.82896	1.74272	454	72
Placebo	Placebo	3	1.94301	1.05499	-0.124771	4.01079	323	58
Placebo	Placebo	4	1.42048	1.29548	-1.11867	3.95963	246	52
Placebo	Placebo	5	1.58717	1.54564	-1.44229	4.61663	180	39
Summary	Joint_placebo_test	.	0.0931401	.	.	.	.	.

## Sheet: Panel D
section	type	period	estimate	se	ci_lower	ci_upper	N	switchers
EventStudy	Effect	1	-0.0082066	0.75823	-1.49434	1.47792	1375	67
EventStudy	Effect	2	1.40343	0.7636	-0.0932225	2.90009	1264	64
EventStudy	Effect	3	0.924597	0.843006	-0.727696	2.57689	1159	63
EventStudy	Effect	4	1.26484	0.781978	-0.267831	2.79752	1052	60
EventStudy	Effect	5	1.63214	0.800354	0.0634511	3.20084	1007	58
EventStudy	Effect	6	0.0211516	0.929972	-1.80159	1.8439	909	55
EventStudy	Effect	7	1.7164	1.11084	-0.460837	3.89365	816	51
EventStudy	Effect	8	1.5772	1.05258	-0.485869	3.64026	732	48
EventStudy	Effect	9	1.90498	1.19227	-0.431861	4.24183	646	45
EventStudy	Effect	10	3.00455	1.40756	0.245734	5.76337	570	42
EventStudy	Effect	11	2.54611	1.484	-0.362532	5.45476	486	35
EventStudy	Effect	12	3.3428	1.13432	1.11954	5.56607	414	32
EventStudy	Effect	13	3.3111	1.34888	0.667292	5.95491	339	26
EventStudy	Effect	14	2.54937	1.78598	-0.951157	6.0499	267	20
EventStudy	Effect	15	2.65738	1.80853	-0.887343	6.20211	263	20
Average	TotalEffect	.	0.90587	0.393062	0.135469	1.67627	2178	686
Placebo	Placebo	1	0.522019	0.634775	-0.72214	1.76618	1247	61
Placebo	Placebo	2	-0.654026	0.857911	-2.33553	1.02748	1025	51
Placebo	Placebo	3	0.338933	0.91599	-1.45641	2.13427	828	44
Placebo	Placebo	4	0.0575538	1.39082	-2.66845	2.78356	645	35
Placebo	Placebo	5	-1.67844	1.22856	-4.08641	0.729526	622	33
Summary	Joint_placebo_test	.	0.441255	.	.	.	.	.
